# Supplementary material for: Aleuritopteris hainanensis (Pteridaceae), a New Species From Hainan, China
Source: Ecol Evol. 2026 Feb 20;16(2):e72770. doi: 10.1002/ece3.72770 (PMC12921721; doi:10.1002/ece3.72770)
Supplement: Supplementary file 2 — Table S1: Detailed information on plastomes used in this study. Table S2: Detailed information on rbcL sequences used in this study. Table S3: Pairwise genetic distances among Aleuritopteris plastomes. Table S4: Pairwise genetic distances among rbcl sequences in Aleuritopteris. [file ECE3-16-e72770-s001.xlsx]

## Sheet: S1
Table S1. Detailed Information on Plastomes Used in This Study
No.	Collection No.	Species	Locality	GenBank No.	Data Sources
1	G. M. Zhang 303	Aleuritopteris albofusca	Laiyuan, Hebei, China	ON693572	NCBI
2	X. C. Zhang 10186	Aleuritopteris albofusca	Kangding, Sichuan, China	ON693573	NCBI
3	X. C. Zhang 10042	Aleuritopteris albofusca	Kangding, Sichuan, China	ON693580	NCBI
4	G. M. Zhang 15126	Aleuritopteris anceps	Yuanmou, Yunnan, China	ON645196	NCBI
5	X. C. Zhang 7640	Aleuritopteris argentea	Deqin, Yunnan, China	ON693571	NCBI
6	G. M. Zhang 2014064	Aleuritopteris duclouxii	Yimen, Yunnan, China	ON693563	NCBI
7	NA	Aleuritopteris duclouxii	NA	OP734314	NCBI
8	G. M. Zhang s.n.	Aleuritopteris duclouxii var. sulphurea	Miyi, Sichuan, China	ON693575	NCBI
9	G. M. Zhang s.n.	Aleuritopteris ebenipes	Anshun, Guizhou, China	ON693564	NCBI
10	G. M. Zhang 2014062	Aleuritopteris gongshanensis	Yimen, Yunnan, China	ON693565	NCBI
11	Cheng X. FB442	Aleuritopteris grevilleoides	Chuxiong, Yunnan, China	MT130598	NCBI
12	G. M. Zhang 639	Aleuritopteris grevilleoides	Dayao, Yunnan, China	ON693574	NCBI
13	G. M. Zhang 15129	Aleuritopteris grisea	Muli, Sichuan, China	ON693566	NCBI
14	Zhenchuan Chen 010762	Aleuritopteris hainanensis	Changjiang, Hainan, China		This study
15	G. M. Zhang 278	Aleuritopteris likiangensis	Muli, Sichuan, China	ON693568	NCBI
16	R. Wei FS-001	Aleuritopteris niphobola	Fangshan, Beijing, China	ON693570	NCBI
17	X. C. Zhang 10319	Aleuritopteris niphobola	Hanzhou, Shanxi, China	ON693576	NCBI
18	NA	Aleuritopteris rufa	NA	OP750452	NCBI
19	WT202417	Aleuritopteris squamosa	Honghe, Yunnan, China		This study
20	WT202419	Aleuritopteris squamosa	Honghe, Yunnan, China		This study
21	G. M. Zhang 2024071	Aleuritopteris subvillosa	Dali, Yunnan, China	ON693577	NCBI
22	G. M. Zhang 434	Aleuritopteris tamburii	Lijiang, Yunnan, China	ON693578	NCBI
23	Y. H. Yan s.n.	Doryopteris concolor	Changjiang, Hainan, China	MT130605	NCBI
24	ZY47_4	Paragymnopteris sargentii	Xizang, China	PP567305	NCBI
25	PYU1022142	Pellaea falcata	Yunnan, China	PP567285	NCBI

## Sheet: S2
Table S2. Detailed Information on rbcL Sequences Used in This Study
No.	Collection No.	Species	Locality	GenBank No.	Data Sources
1	G. M. Zhang 303	Aleuritopteris albofusca	Laiyuan, Hebei, China	ON693572	NCBI
2	X. C. Zhang 10186	Aleuritopteris albofusca	Kangding, Sichuan, China	ON693573	NCBI
3	X. C. Zhang 10042	Aleuritopteris albofusca	Kangding, Sichuan, China	ON693580	NCBI
4	G. M. Zhang 15126	Aleuritopteris anceps	Yuanmou, Yunnan, China	ON645196	NCBI
5	X. C. Zhang 7640	Aleuritopteris argentea	Deqin, Yunnan, China	ON693571	NCBI
8	Gangmin Zhang s.n.	Aleuritopteris chrysophylla	Dali, Yunnan, China	KP126955.1	NCBI
9	Gangmin Zhang s.n.	Aleuritopteris chrysophylla	Jinxiu, Guangxi, China	KP126956.1	NCBI
10	Mao Xingxing s.n.	Aleuritopteris chrysophylla	Wuzhishan, Hainan, China	KP126957.1	NCBI
11	G. M. Zhang 2014064	Aleuritopteris duclouxii	Yimen, Yunnan, China	ON693563	NCBI
12	NA	Aleuritopteris duclouxii	NA	OP734314	NCBI
13	G. M. Zhang s.n.	Aleuritopteris duclouxii var. sulphurea	Miyi, Sichuan, China	ON693575	NCBI
14	Mao Xingxing s.n.	Aleuritopteris duclouxii var. sulphurea	Xichang, Sichuan, China	KP126961.1	NCBI
15	G. M. Zhang s.n.	Aleuritopteris ebenipes	Anshun, Guizhou, China	ON693564	NCBI
16	G. M. Zhang 2014062	Aleuritopteris gongshanensis	Yimen, Yunnan, China	ON693565	NCBI
19	Gangmin Zhang 639	Aleuritopteris grevilleoides	Dayao, Yunnan, China	DQ432648.1	NCBI
17	Cheng X. FB442	Aleuritopteris grevilleoides	Chuxiong, Yunnan, China	MT130598	NCBI
18	G. M. Zhang 639	Aleuritopteris grevilleoides	Dayao, Yunnan, China	ON693574	NCBI
20	G. M. Zhang 15129	Aleuritopteris grisea	Muli, Sichuan, China	ON693566	NCBI
22	Shiyong Dong 28	Aleuritopteris hainanensis	Bawangling, Hainan, China	DQ432642.1	NCBI
21	Zhenchuan Chen 010762	Aleuritopteris hainanensis	Changjiang, Hainan, China		This study
23	Gangmin Zhang 328	Aleuritopteris leptolepis	Zhongdian, Yunnan, China	DQ432646.1	NCBI
25	Gangmin Zhang 278	Aleuritopteris likiangensis	Muli, Sichuan, China	DQ432645.1	NCBI
24	G. M. Zhang 278	Aleuritopteris likiangensis	Muli, Sichuan, China	ON693568	NCBI
34	Mao Xingxing s.n.	Aleuritopteris likiangensis	Baoxing, Sichuan, China	KP126959.1	NCBI
26	R. Wei FS-001	Aleuritopteris niphobola	Fangshan, Beijing, China	ON693570	NCBI
27	X. C. Zhang 10319	Aleuritopteris niphobola	Hanzhou, Shanxi, China	ON693576	NCBI
28	NA	Aleuritopteris rufa	NA	OP750452	NCBI
7	Mao Xingxing s.n.	Aleuritopteris shensiensis	Xishan, Beijing, China	KP126958.1	NCBI
29	WT202417	Aleuritopteris squamosa	Honghe, Yunnan, China		This study
30	WT202419	Aleuritopteris squamosa	Honghe, Yunnan, China		This study
6	Mao Xingxing s.n.	Aleuritopteris subargentea	Jinchuan, Sichuan, China	KP126960.1	NCBI
31	G. M. Zhang 2024071	Aleuritopteris subvillosa	Dali, Yunnan, China	ON693577	NCBI
33	Gangmin Zhang 434	Aleuritopteris tamburii	Lijiang, Yunnan, China	DQ432644.1	NCBI
32	G. M. Zhang 434	Aleuritopteris tamburii	Lijiang, Yunnan, China	ON693578	NCBI
35	Y. H. Yan s.n.	Doryopteris concolor	Changjiang, Hainan, China	MT130605	NCBI
36	ZY47_4	Paragymnopteris sargentii	Xizang, China	PP567305	NCBI
37	PYU1022142	Pellaea falcata	Yunnan, China	PP567285	NCBI

## Sheet: S3
Table S3. Pairwise Genetic Distances Among Aleuritopteris Plastomes
Species	No.	ON693572	ON693573	ON693580	ON645196	ON693571	ON693563	OP734314	ON693575	ON693564	ON693565	ON693574	MT130598	ON693566	2024173	ON693568	ON693570	ON693576	OP750452	202417	202419	ON693577	ON693578	MT130605	PP567305	PP567285
Aleuritopteris albofusca	ON693572	0	0.000454043	0.000454044	0.0385402	0.0244534	0.025044	0.025044	0.0250199	0.0264732	0.0264233	0.00621969	0.00624948	0.0343088	0.0346027	0.0263695	0.0198599	0.0200392	0.0362999	0.0334617	0.0335271	0.0340307	0.0273821	0.0518832	0.0798417	0.0904949
Aleuritopteris albofusca	ON693573	0.000454043	0	7.31951e-05	0.0383295	0.0243037	0.0248941	0.0248941	0.02487	0.0262837	0.0262187	0.00605564	0.00608542	0.0340519	0.0344164	0.0261725	0.0197354	0.0199147	0.0360822	0.033276	0.0333414	0.0338061	0.0272077	0.0516615	0.079641	0.0903423
Aleuritopteris albofusca	ON693580	0.000454044	7.31951e-05	0	0.0383375	0.0243039	0.0248788	0.0248788	0.0248547	0.0262759	0.026211	0.00605569	0.00608547	0.0340598	0.0344085	0.0261803	0.019743	0.0199223	0.0360825	0.0332839	0.0333493	0.0338064	0.0271843	0.051661	0.0796592	0.0903334
Aleuritopteris anceps	ON645196	0.0385402	0.0383295	0.0383375	0	0.0368502	0.0372348	0.0372348	0.0371685	0.0302887	0.0302719	0.0391458	0.039163	0.0137412	0.0380853	0.0302827	0.0406905	0.0408563	0.0141539	0.0368904	0.0369563	0.0254122	0.0402269	0.0637622	0.0918339	0.102269
Aleuritopteris argentea	ON693571	0.0244534	0.0243037	0.0243039	0.0368502	0	0.00672068	0.00672068	0.00661606	0.0244884	0.0242504	0.025138	0.0251543	0.0324611	0.0322094	0.024072	0.0269054	0.0270798	0.0346188	0.0312419	0.0313069	0.0321513	0.0258	0.0503242	0.0779612	0.0886894
Aleuritopteris duclouxii	ON693563	0.025044	0.0248941	0.0248788	0.0372348	0.00672068	0	3.65965e-05	0.000666645	0.0250216	0.0247742	0.0256589	0.0256752	0.032921	0.0330079	0.0245899	0.0275726	0.0277162	0.0349931	0.0318345	0.0318995	0.0323782	0.0264959	0.0509065	0.0788163	0.0893821
Aleuritopteris duclouxii	OP734314	0.025044	0.0248941	0.0248788	0.0372348	0.00672068	3.65965e-05	0	0.000659311	0.0250216	0.0247742	0.0256589	0.0256752	0.032921	0.0330079	0.0245899	0.0275726	0.0277162	0.0349931	0.0318345	0.0318995	0.0323945	0.0264959	0.0509065	0.0788069	0.0893918
Aleuritopteris duclouxii var. sulphurea	ON693575	0.0250199	0.02487	0.0248547	0.0371685	0.00661606	0.000666645	0.000659311	0	0.024967	0.0247351	0.0256029	0.0256192	0.0328638	0.0329511	0.0245353	0.0275473	0.0276909	0.0349278	0.0317621	0.0318271	0.0323449	0.0264478	0.0507609	0.0787374	0.0893765
Aleuritopteris ebenipes	ON693564	0.0264732	0.0262837	0.0262759	0.0302887	0.0244884	0.0250216	0.0250216	0.024967	0	0.00628794	0.0269077	0.0269161	0.0256713	0.0261762	0.0072648	0.0289365	0.0290484	0.0280292	0.0251326	0.0251962	0.0253133	0.0281319	0.0525848	0.0804043	0.0910632
Aleuritopteris gongshanensis	ON693565	0.0264233	0.0262187	0.026211	0.0302719	0.0242504	0.0247742	0.0247742	0.0247351	0.00628794	0	0.0268031	0.0268035	0.025607	0.0263898	0.00721169	0.0287571	0.028876	0.0279647	0.0251233	0.025171	0.0254153	0.028187	0.0525869	0.0803979	0.0910334
Aleuritopteris grevilleoides	ON693574	0.00621969	0.00605564	0.00605569	0.0391458	0.025138	0.0256589	0.0256589	0.0256029	0.0269077	0.0268031	0	5.85549e-05	0.0349153	0.0350871	0.0268261	0.0205178	0.0207053	0.0369829	0.0339207	0.0339698	0.034589	0.0280894	0.0523112	0.0801691	0.0907599
Aleuritopteris grevilleoides	MT130598	0.00624948	0.00608542	0.00608547	0.039163	0.0251543	0.0256752	0.0256752	0.0256192	0.0269161	0.0268035	5.85549e-05	0	0.0349321	0.0350876	0.0268425	0.0205338	0.0207213	0.037	0.0339212	0.0339703	0.0346059	0.028106	0.0523295	0.0801975	0.0908086
Aleuritopteris grisea	ON693566	0.0343088	0.0340519	0.0340598	0.0137412	0.0324611	0.032921	0.032921	0.0328638	0.0256713	0.025607	0.0349153	0.0349321	0	0.0338243	0.0256269	0.0363087	0.0364959	0.011281	0.0324722	0.032521	0.0209788	0.0356894	0.0595136	0.0874194	0.0983708
Aleuritopteris hainanensis	2024173	0.0346027	0.0344164	0.0344085	0.0380853	0.0322094	0.0330079	0.0330079	0.0329511	0.0261762	0.0263898	0.0350871	0.0350876	0.0338243	0	0.0261866	0.0369743	0.0371053	0.0365261	0.0176847	0.0177468	0.0337821	0.0363108	0.0591478	0.0879183	0.0981172
Aleuritopteris likiangensis	ON693568	0.0263695	0.0261725	0.0261803	0.0302827	0.024072	0.0245899	0.0245899	0.0245353	0.0072648	0.00721169	0.0268261	0.0268425	0.0256269	0.0261866	0	0.0286457	0.0287654	0.0279527	0.0249437	0.0249914	0.0252609	0.0282203	0.052461	0.0805538	0.0911185
Aleuritopteris niphobola	ON693570	0.0198599	0.0197354	0.019743	0.0406905	0.0269054	0.0275726	0.0275726	0.0275473	0.0289365	0.0287571	0.0205178	0.0205338	0.0363087	0.0369743	0.0286457	0	0.000762077	0.0386065	0.0356318	0.0356977	0.0364156	0.0302147	0.0535996	0.0825558	0.0924565
Aleuritopteris niphobola	ON693576	0.0200392	0.0199147	0.0199223	0.0408563	0.0270798	0.0277162	0.0277162	0.0276909	0.0290484	0.028876	0.0207053	0.0207213	0.0364959	0.0371053	0.0287654	0.000762077	0	0.0388032	0.0358118	0.0358778	0.0365287	0.0303832	0.0536821	0.0827435	0.092597
Aleuritopteris rufa	OP750452	0.0362999	0.0360822	0.0360825	0.0141539	0.0346188	0.0349931	0.0349931	0.0349278	0.0280292	0.0279647	0.0369829	0.037	0.011281	0.0365261	0.0279527	0.0386065	0.0388032	0	0.0346782	0.0347109	0.023126	0.037914	0.0615784	0.0897925	0.100698
Aleuritopteris squamosa	202417	0.033276	0.0332839	0.0872218	0.0318345	0.0325236	0.0318345	0.0317621	0.0251326	0.0251233	0.0339207	0.0339212	0.0249437	0.0356318	0.0368904	0.0346782	0.0358118	0.0586843	0.0312419	0	0.0176847	0.0352345	0.0324722	0.0334617	0.0973808	0
Aleuritopteris squamosa	202419	0.0335271	0.0333414	0.0333493	0.0369563	0.0313069	0.0318995	0.0318995	0.0318271	0.0251962	0.025171	0.0339698	0.0339703	0.032521	0.0177468	0.0249914	0.0356977	0.0358778	0.0347109	8.78407e-05	0	0.0325724	0.0353002	0.0587374	0.0872991	0.0974602
Aleuritopteris subvillosa	ON693577	0.0340307	0.0338061	0.0338064	0.0254122	0.0321513	0.0323782	0.0323945	0.0323449	0.0253133	0.0254153	0.034589	0.0346059	0.0209788	0.0337821	0.0252609	0.0364156	0.0365287	0.023126	0.0325236	0.0325724	0	0.0355607	0.0593724	0.0874826	0.0981241
Aleuritopteris tamburii	ON693578	0.0273821	0.0272077	0.0271843	0.0402269	0.0258	0.0264959	0.0264959	0.0264478	0.0281319	0.028187	0.0280894	0.028106	0.0356894	0.0363108	0.0282203	0.0302147	0.0303832	0.037914	0.0352345	0.0353002	0.0355607	0	0.0525992	0.0804121	0.0915699
Doryopteris concolor	MT130605	0.0518832	0.0516615	0.051661	0.0637622	0.0503242	0.0509065	0.0509065	0.0507609	0.0525848	0.0525869	0.0523112	0.0523295	0.0595136	0.0591478	0.052461	0.0535996	0.0536821	0.0615784	0.0586843	0.0587374	0.0593724	0.0525992	0	0.091632	0.102426
Paragymnopteris sargentii	PP567305	0.0798417	0.079641	0.0796592	0.0918339	0.0779612	0.0788163	0.0788069	0.0787374	0.0804043	0.0803979	0.0801691	0.0801975	0.0874194	0.0879183	0.0805538	0.0825558	0.0827435	0.0897925	0.0872218	0.0872991	0.0874826	0.0804121	0.091632	0	0.0383563
Pellaea falcata	PP567285	0.0904949	0.0903423	0.0903334	0.102269	0.0886894	0.0893821	0.0893918	0.0893765	0.0910632	0.0910334	0.0907599	0.0908086	0.0983708	0.0981172	0.0911185	0.0924565	0.092597	0.100698	0.0973808	0.0974602	0.0981241	0.0915699	0.102426	0.0383563	0

## Sheet: S4
Table S4. Pairwise Genetic Distances Among rbcl Sequences in Aleuritopteris
Species	No.	ON693572	ON693573	ON693580	ON645196	ON693571	KP126957.1	KP126956.1	KP126955.1	ON693563	OP734314	ON693575	KP126961.1	ON693564	ON693565	MT130598	ON693574	DQ432648.1	ON693566	2024173	DQ432642.1	DQ432646.1	ON693568	KP126959.1	DQ432645.1	ON693570	ON693576	OP750452	KP126958.1	202417	202419	KP126960.1	ON693577	ON693578	DQ432644.1	MT130605	PP567305	PP567285
Aleuritopteris albofusca	ON693572	0	0	0	0.0187201	0.0168277	0.0123616	0.0123616	0.0123616	0.0177977	0.0177977	0.0177977	0.0205619	0.0177418	0.0123798	0.00173461	0.00173461	0.00173461	0.0177977	0.0178467	0.0178467	0.0196215	0.010574	0.010574	0.010574	0.0123456	0.0123456	0.0159829	0.0241639	0.014177	0.014177	0.020504	0.0205488	0.0168787	0.0168937	0.0326743	0.0475287	0.0575393
Aleuritopteris albofusca	ON693573	0	0	0	0.0187201	0.0168277	0.0123616	0.0123616	0.0123616	0.0177977	0.0177977	0.0177977	0.0205619	0.0177418	0.0123798	0.00173461	0.00173461	0.00173461	0.0177977	0.0178467	0.0178467	0.0196215	0.010574	0.010574	0.010574	0.0123456	0.0123456	0.0159829	0.0241639	0.014177	0.014177	0.020504	0.0205488	0.0168787	0.0168937	0.0326743	0.0475287	0.0575393
Aleuritopteris albofusca	ON693580	0	0	0	0.0187201	0.0168277	0.0123616	0.0123616	0.0123616	0.0177977	0.0177977	0.0177977	0.0205619	0.0177418	0.0123798	0.00173461	0.00173461	0.00173461	0.0177977	0.0178467	0.0178467	0.0196215	0.010574	0.010574	0.010574	0.0123456	0.0123456	0.0159829	0.0241639	0.014177	0.014177	0.020504	0.0205488	0.0168787	0.0168937	0.0326743	0.0475287	0.0575393
Aleuritopteris anceps	ON645196	0.0187201	0.0187201	0.0187201	0	0.0270657	0.0168787	0.0168787	0.0168787	0.0299674	0.0299674	0.0299674	0.0328427	0.02232	0.0169004	0.0187201	0.0187201	0.0187201	0.0078787	0.0243242	0.0243242	0.00965119	0.0150688	0.0150688	0.0150688	0.025174	0.0270657	0.00611472	0.0336748	0.0205747	0.0205747	0.0299291	0.01958	0.0242612	0.024283	0.0423891	0.0568496	0.0660483
Aleuritopteris argentea	ON693571	0.0168277	0.0168277	0.0168277	0.0270657	0	0.0223619	0.0223619	0.0223619	0.00610252	0.00610252	0.00610252	0.00876235	0.0260387	0.0205252	0.015009	0.015009	0.015009	0.0242333	0.0280167	0.0280167	0.0279844	0.0186772	0.0186772	0.0186772	0.021377	0.021377	0.0242612	0.0105276	0.0242333	0.0242333	0.0052265	0.0270351	0.0168277	0.0168426	0.0393098	0.0524702	0.0636721
Aleuritopteris chrysophylla	KP126957.1	0.0123616	0.0123616	0.0123616	0.0168787	0.0223619	0	0	0	0.0233818	0.0233818	0.0233818	0.0261967	0.0177418	0.010574	0.0123616	0.0123616	0.0123616	0.0159629	0.0178467	0.0178467	0.0168593	0.00878088	0.00878088	0.00878088	0.0196215	0.0214794	0.0159829	0.0279269	0.0160053	0.0160053	0.0242333	0.0186975	0.0168787	0.0168937	0.0355798	0.0516322	0.0606996
Aleuritopteris chrysophylla	KP126956.1	0.0123616	0.0123616	0.0123616	0.0168787	0.0223619	0	0	0	0.0233818	0.0233818	0.0233818	0.0261967	0.0177418	0.010574	0.0123616	0.0123616	0.0123616	0.0159629	0.0178467	0.0178467	0.0168593	0.00878088	0.00878088	0.00878088	0.0196215	0.0214794	0.0159829	0.0279269	0.0160053	0.0160053	0.0242333	0.0186975	0.0168787	0.0168937	0.0355798	0.0516322	0.0606996
Aleuritopteris chrysophylla	KP126955.1	0.0123616	0.0123616	0.0123616	0.0168787	0.0223619	0	0	0	0.0233818	0.0233818	0.0233818	0.0261967	0.0177418	0.010574	0.0123616	0.0123616	0.0123616	0.0159629	0.0178467	0.0178467	0.0168593	0.00878088	0.00878088	0.00878088	0.0196215	0.0214794	0.0159829	0.0279269	0.0160053	0.0160053	0.0242333	0.0186975	0.0168787	0.0168937	0.0355798	0.0516322	0.0606996
Aleuritopteris duclouxii	ON693563	0.0177977	0.0177977	0.0177977	0.0299674	0.00610252	0.0233818	0.0233818	0.0233818	0	0	0	0.00260643	0.0232959	0.021537	0.0159629	0.0159629	0.0159629	0.0252036	0.029088	0.029088	0.0308906	0.0196724	0.0196724	0.0196724	0.0223619	0.0223619	0.0271342	0.0150204	0.0252701	0.0252701	0.00965119	0.0280887	0.0195995	0.019617	0.0384359	0.0516322	0.0649703
Aleuritopteris duclouxii	OP734314	0.0177977	0.0177977	0.0177977	0.0299674	0.00610252	0.0233818	0.0233818	0.0233818	0	0	0	0.00260643	0.0232959	0.021537	0.0159629	0.0159629	0.0159629	0.0252036	0.029088	0.029088	0.0308906	0.0196724	0.0196724	0.0196724	0.0223619	0.0223619	0.0271342	0.0150204	0.0252701	0.0252701	0.00965119	0.0280887	0.0195995	0.019617	0.0384359	0.0516322	0.0649703
Aleuritopteris duclouxii var. sulphurea	ON693575	0.0177977	0.0177977	0.0177977	0.0299674	0.00610252	0.0233818	0.0233818	0.0233818	0	0	0	0.00260643	0.0232959	0.021537	0.0159629	0.0159629	0.0159629	0.0252036	0.029088	0.029088	0.0308906	0.0196724	0.0196724	0.0196724	0.0223619	0.0223619	0.0271342	0.0150204	0.0252701	0.0252701	0.00965119	0.0280887	0.0195995	0.019617	0.0384359	0.0516322	0.0649703
Aleuritopteris duclouxii var. sulphurea	KP126961.1	0.0205619	0.0205619	0.0205619	0.0328427	0.00876235	0.0261967	0.0261967	0.0261967	0.00260643	0.00260643	0.00260643	0	0.0261097	0.0243353	0.0187105	0.0187105	0.0187105	0.028035	0.0319556	0.0319556	0.0337743	0.0224537	0.0224537	0.0224537	0.0251672	0.0251672	0.0299835	0.0177594	0.0281024	0.0281024	0.0123424	0.0309468	0.0223798	0.0223998	0.0413889	0.0547117	0.0681787
Aleuritopteris ebenipes	ON693564	0.0177418	0.0177418	0.0177418	0.02232	0.0260387	0.0177418	0.0177418	0.0177418	0.0232959	0.0232959	0.0232959	0.0261097	0	0.0123117	0.0177418	0.0177418	0.0177418	0.019548	0.0232959	0.0232959	0.0232316	0.0105218	0.0105218	0.0105218	0.0260387	0.0279269	0.0195628	0.0326142	0.0186593	0.0186593	0.029829	0.0204851	0.0260627	0.0260862	0.0373586	0.0514405	0.0636721
Aleuritopteris gongshanensis	ON693565	0.0260387	0.0177418	0.0260627	0.0169004	0.0260387	0.0326142	0.0177418	0.0177418	0.021537	0.0177418	0.0177418	0.0514405	0.0123117	0	0.0123798	0.0177418	0.0177418	0.0123117	0.0178748	0.0260862	0.0177418	0.019548	0.029829	0.0232316	0.0105218	0.0232959	0.0232959	0.0105218	0.0141984	0.0141984	0.0261097	0.0279269	0.0204851	0.0105218	0.034645	0.0636721	0.0195628
Aleuritopteris grevilleoides	MT130598	0.00173461	0.00173461	0.00173461	0.0187201	0.015009	0.0123616	0.0123616	0.0123616	0.0159629	0.0159629	0.0159629	0.0187105	0.0177418	0.0123798	0	0	0	0.0177977	0.0178467	0.0178467	0.0196215	0.010574	0.010574	0.010574	0.0105462	0.0105462	0.0159829	0.0223026	0.014177	0.014177	0.0186593	0.0205488	0.0150503	0.0150637	0.0307549	0.0455	0.0554523
Aleuritopteris grevilleoides	ON693574	0.00173461	0.00173461	0.00173461	0.0187201	0.015009	0.0123616	0.0123616	0.0123616	0.0159629	0.0159629	0.0159629	0.0187105	0.0177418	0.0123798	0	0	0	0.0177977	0.0178467	0.0178467	0.0196215	0.010574	0.010574	0.010574	0.0105462	0.0105462	0.0159829	0.0223026	0.014177	0.014177	0.0186593	0.0205488	0.0150503	0.0150637	0.0307549	0.0455	0.0554523
Aleuritopteris grevilleoides	DQ432648.1	0.00173461	0.00173461	0.00173461	0.0187201	0.015009	0.0123616	0.0123616	0.0123616	0.0159629	0.0159629	0.0159629	0.0187105	0.0177418	0.0123798	0	0	0	0.0177977	0.0178467	0.0178467	0.0196215	0.010574	0.010574	0.010574	0.0105462	0.0105462	0.0159829	0.0223026	0.014177	0.014177	0.0186593	0.0205488	0.0150503	0.0150637	0.0307549	0.0455	0.0554523
Aleuritopteris grisea	ON693566	0.0177977	0.0177977	0.0177977	0.0078787	0.0242333	0.0159629	0.0159629	0.0159629	0.0252036	0.0252036	0.0252036	0.028035	0.019548	0.0141578	0.0177977	0.0177977	0.0177977	0	0.021507	0.021507	0.00875935	0.0123456	0.0123456	0.0123456	0.0242333	0.0261182	0.0052322	0.032708	0.0196457	0.0196457	0.0289712	0.0168277	0.0233222	0.0233431	0.0394187	0.0537073	0.0649703
Aleuritopteris hainanensis	2024173	0.0178467	0.0178467	0.0178467	0.0243242	0.0280167	0.0178467	0.0178467	0.0178467	0.029088	0.029088	0.029088	0.0319556	0.0232959	0.0178748	0.0178467	0.0178467	0.0178467	0.021507	0	0	0.0233508	0.01603	0.01603	0.01603	0.0242915	0.0261832	0.021537	0.0356188	0.00876897	0.00876897	0.0318555	0.0261832	0.0243242	0.0243461	0.0375346	0.0559547	0.0662195
Aleuritopteris hainanensis	DQ432642.1	0.0178467	0.0178467	0.0178467	0.0243242	0.0280167	0.0178467	0.0178467	0.0178467	0.029088	0.029088	0.029088	0.0319556	0.0232959	0.0178748	0.0178467	0.0178467	0.0178467	0.021507	0	0	0.0233508	0.01603	0.01603	0.01603	0.0242915	0.0261832	0.021537	0.0356188	0.00876897	0.00876897	0.0318555	0.0261832	0.0243242	0.0243461	0.0375346	0.0559547	0.0662195
Aleuritopteris leptolepis	DQ432646.1	0.0196215	0.0196215	0.0196215	0.00965119	0.0279844	0.0168593	0.0168593	0.0168593	0.0308906	0.0308906	0.0308906	0.0337743	0.0232316	0.0177977	0.0196215	0.0196215	0.0196215	0.00875935	0.0233508	0.0233508	0	0.0159629	0.0159629	0.0159629	0.0260893	0.0279844	0.00699154	0.0346077	0.0196215	0.0196215	0.0327829	0.0204851	0.025174	0.0251967	0.0413528	0.0576778	0.0668874
Aleuritopteris likiangensis	ON693568	0.010574	0.010574	0.010574	0.0150688	0.0186772	0.00878088	0.00878088	0.00878088	0.0196724	0.0196724	0.0196724	0.0224537	0.0105218	0.00348129	0.010574	0.010574	0.010574	0.0123456	0.01603	0.01603	0.0159629	0	0	0	0.0187201	0.0205747	0.0123616	0.0260627	0.0123798	0.0123798	0.0223865	0.0132349	0.0169004	0.0169154	0.0336748	0.0517012	0.0618372
Aleuritopteris likiangensis	KP126959.1	0.010574	0.010574	0.010574	0.0150688	0.0186772	0.00878088	0.00878088	0.00878088	0.0196724	0.0196724	0.0196724	0.0224537	0.0105218	0.00348129	0.010574	0.010574	0.010574	0.0123456	0.01603	0.01603	0.0159629	0	0	0	0.0187201	0.0205747	0.0123616	0.0260627	0.0123798	0.0123798	0.0223865	0.0132349	0.0169004	0.0169154	0.0336748	0.0517012	0.0618372
Aleuritopteris likiangensis	DQ432645.1	0.010574	0.010574	0.010574	0.0150688	0.0186772	0.00878088	0.00878088	0.00878088	0.0196724	0.0196724	0.0196724	0.0224537	0.0105218	0.00348129	0.010574	0.010574	0.010574	0.0123456	0.01603	0.01603	0.0159629	0	0	0	0.0187201	0.0205747	0.0123616	0.0260627	0.0123798	0.0123798	0.0223865	0.0132349	0.0169004	0.0169154	0.0336748	0.0517012	0.0618372
Aleuritopteris niphobola	ON693570	0.0123456	0.0123456	0.0123456	0.025174	0.021377	0.0196215	0.0196215	0.0196215	0.0223619	0.0223619	0.0223619	0.0251672	0.0260387	0.0205747	0.0105462	0.0105462	0.0105462	0.0242333	0.0242915	0.0242915	0.0260893	0.0187201	0.0187201	0.0187201	0	0.00173461	0.0242612	0.023215	0.020603	0.020603	0.0232316	0.0289371	0.01958	0.0195974	0.0354774	0.0525994	0.0606283
Aleuritopteris niphobola	ON693576	0.0123456	0.0123456	0.0123456	0.0270657	0.021377	0.0214794	0.0214794	0.0214794	0.0223619	0.0223619	0.0223619	0.0251672	0.0279269	0.0224427	0.0105462	0.0105462	0.0105462	0.0261182	0.0261832	0.0261832	0.0279844	0.0205747	0.0205747	0.0205747	0.00173461	0	0.0261495	0.0222877	0.0224744	0.0224744	0.0232316	0.030853	0.0214313	0.0214504	0.0374215	0.0525994	0.0627514
Aleuritopteris rufa	OP750452	0.0159829	0.0159829	0.0159829	0.00611472	0.0242612	0.0159829	0.0159829	0.0159829	0.0271342	0.0271342	0.0271342	0.0299835	0.0195628	0.014177	0.0159829	0.0159829	0.0159829	0.0052322	0.021537	0.021537	0.00699154	0.0123616	0.0123616	0.0123616	0.0242612	0.0261495	0	0.0327443	0.0178211	0.0178211	0.0290077	0.0168423	0.0233508	0.0233718	0.0374944	0.0557238	0.0648908
Aleuritopteris shensiensis	KP126958.1	0.0241639	0.0241639	0.0241639	0.0336748	0.0105276	0.0279269	0.0279269	0.0279269	0.0150204	0.0150204	0.0150204	0.0177594	0.0326142	0.0260627	0.0223026	0.0223026	0.0223026	0.032708	0.0356188	0.0356188	0.0346077	0.0260627	0.0260627	0.0260627	0.023215	0.0222877	0.0327443	0	0.0317448	0.0317448	0.0123207	0.0346077	0.0259977	0.0260211	0.0431478	0.0576072	0.0689719
Aleuritopteris squamosa	202417	0.014177	0.014177	0.014177	0.0205747	0.0242333	0.0160053	0.0160053	0.0160053	0.0252701	0.0252701	0.0252701	0.0281024	0.0186593	0.0141984	0.014177	0.014177	0.014177	0.0196457	0.00876897	0.00876897	0.0196215	0.0123798	0.0123798	0.0123798	0.020603	0.0224744	0.0178211	0.0317448	0	0	0.0280167	0.0224134	0.0224427	0.0224629	0.0375346	0.0537073	0.0638965
Aleuritopteris squamosa	202419	0.014177	0.014177	0.014177	0.0205747	0.0242333	0.0160053	0.0160053	0.0160053	0.0252701	0.0252701	0.0252701	0.0281024	0.0186593	0.0141984	0.014177	0.014177	0.014177	0.0196457	0.00876897	0.00876897	0.0196215	0.0123798	0.0123798	0.0123798	0.020603	0.0224744	0.0178211	0.0317448	0	0	0.0280167	0.0224134	0.0224427	0.0224629	0.0375346	0.0537073	0.0638965
Aleuritopteris subargentea	KP126960.1	0.020504	0.020504	0.020504	0.0299291	0.0052265	0.0242333	0.0242333	0.0242333	0.00965119	0.00965119	0.00965119	0.0123424	0.029829	0.0242612	0.0186593	0.0186593	0.0186593	0.0289712	0.0318555	0.0318555	0.0327829	0.0223865	0.0223865	0.0223865	0.0232316	0.0232316	0.0290077	0.0123207	0.0280167	0.0280167	0	0.030853	0.02232	0.02234	0.0432557	0.0566283	0.0679675
Aleuritopteris subvillosa	ON693577	0.0205488	0.0205488	0.0205488	0.01958	0.0270351	0.0186975	0.0186975	0.0186975	0.0280887	0.0280887	0.0280887	0.0309468	0.0204851	0.0150503	0.0205488	0.0205488	0.0205488	0.0168277	0.0261832	0.0261832	0.0204851	0.0132349	0.0132349	0.0132349	0.0289371	0.030853	0.0168423	0.0346077	0.0224134	0.0224134	0.030853	0	0.0270657	0.0270902	0.0443397	0.0588842	0.0692195
Aleuritopteris tamburii	ON693578	0.0168787	0.0168787	0.0168787	0.0242612	0.0168277	0.0168787	0.0168787	0.0168787	0.0195995	0.0195995	0.0195995	0.0223798	0.0260627	0.0187451	0.0150503	0.0150503	0.0150503	0.0233222	0.0243242	0.0243242	0.025174	0.0169004	0.0169004	0.0169004	0.01958	0.0214313	0.0233508	0.0259977	0.0224427	0.0224427	0.02232	0.0270657	0	0	0.0364811	0.0504741	0.0605596
Aleuritopteris tamburii	DQ432644.1	0.0168937	0.0168937	0.0168937	0.024283	0.0168426	0.0168937	0.0168937	0.0168937	0.019617	0.019617	0.019617	0.0223998	0.0260862	0.0187618	0.0150637	0.0150637	0.0150637	0.0233431	0.0243461	0.0243461	0.0251967	0.0169154	0.0169154	0.0169154	0.0195974	0.0214504	0.0233718	0.0260211	0.0224629	0.0224629	0.02234	0.0270902	0	0	0.0365144	0.0505213	0.060617
Doryopteris concolor	MT130605	0.0326743	0.0326743	0.0326743	0.0423891	0.0393098	0.0355798	0.0355798	0.0355798	0.0384359	0.0384359	0.0384359	0.0413889	0.0373586	0.034645	0.0307549	0.0307549	0.0307549	0.0394187	0.0375346	0.0375346	0.0413528	0.0336748	0.0336748	0.0336748	0.0354774	0.0374215	0.0374944	0.0431478	0.0375346	0.0375346	0.0432557	0.0443397	0.0364811	0.0365144	0	0.0658878	0.0721602
Paragymnopteris sargentii	PP567305	0.0475287	0.0475287	0.0475287	0.0568496	0.0524702	0.0516322	0.0516322	0.0516322	0.0516322	0.0516322	0.0516322	0.0547117	0.0514405	0.0537803	0.0455	0.0455	0.0455	0.0537073	0.0559547	0.0559547	0.0576778	0.0517012	0.0517012	0.0517012	0.0525994	0.0525994	0.0557238	0.0576072	0.0537073	0.0537073	0.0566283	0.0588842	0.0504741	0.0505213	0.0658878	0	0.0205488
Pellaea falcata	PP567285	0.0575393	0.0575393	0.0575393	0.0660483	0.0636721	0.0606996	0.0606996	0.0606996	0.0649703	0.0649703	0.0649703	0.0681787	0.0636721	0.0639766	0.0554523	0.0554523	0.0554523	0.0649703	0.0662195	0.0662195	0.0668874	0.0618372	0.0618372	0.0618372	0.0606283	0.0627514	0.0648908	0.0689719	0.0638965	0.0638965	0.0679675	0.0692195	0.0605596	0.060617	0.0721602	0.0205488	0
