# Supplementary material for: Aleuritopteris hainanensis (Pteridaceae), a New Species From Hainan, China
Source: Ecol Evol. 2026 Feb 20;16(2):e72770. doi: 10.1002/ece3.72770 (PMC12921721; doi:10.1002/ece3.72770)
Supplement: Supplementary file 3 — Data S1: 25_plastid and 37_rbcL. [file ECE3-16-e72770-s002.zip]

Archive with 2 entries (2 files):
- 37_rbcL.fasta
- 25_plastid.fasta
