# Supplementary material for: Aleuritopteris hainanensis (Pteridaceae), a New Species From Hainan, China
Source: Ecol Evol. 2026 Feb 20;16(2):e72770. doi: 10.1002/ece3.72770 (PMC12921721; doi:10.1002/ece3.72770)
Supplement: Supplementary file 3 — Data S1: 25_plastid and 37_rbcL. [file ECE3-16-e72770-s002.zip › 37_rbcL.fasta]

>202417
ATGTCGCCACAAACGGAGACTAAAGCAGGTGTTGGATTCAAAGCTGGTGTCAAAGATTACCGATTGACCTATTACACTCCCGAATACAAGACCAAAGATACTGATATCTTAGCGGCTTTCCGAATGACCCCCCAACCTGGAGTACCGGCTGAGGAAGCTGGAGCTGCCGTAGCTGCGGAATCTTCTACGGGTACATGGACCACGGTATGGACAGATGGACTTACTAGTCTTGATCGTTACAAGGGCCGGTGCTACGATATTGAGCCTGTTGCTGGGGAAGATAATCAGTATATCGCATATGTAGCTTATCCTCTGGATTTATTCGAGGAAGGTTCCGTCACCAATATGCTGACTTCTATTGTAGGTAATGTTTTTGGATTTAAGGCCCTGCGCGCTCTGCGCCTGGAAGACCTACGAATTCCCCCTGCTTATTCCAAAACCTTTATTGGCCCCCCTCACGGTATTCAGGTGGAAAGGGATAAACTAAACAAATACGGACGTCCCCTACTGGGATGTACAATCAAGCCAAAATTGGGCTTATCTGCCAAGAATTATGGTAGAGCAGTTTATGAGTGTCTTCGTGGTGGACTTGATTTCACAAAAGATGATGAAAACGTAAATTCCCAACCGTTTATGCGCTGGAGAGATCGATTCTTATTCGTAGCGGAAGCCCTTTTCAAATCCCAGGCTGAAACAGGTGAAATCAAGGGGCATTATTTGAATGCCACTGCAGGTACGTGTGAAGAAATGTTGAAAAGAGCTGTTTTTGCCAGAGAATTGGGTGCACCAATAGTCATGCATGACTACCTGACGGGAGGGTTTACCGCAAATACCAGCTTAGCTTTCTACTGCAGAGACAACGGACTACTTCTTCATATTCACCGGGCGATGCATGCTGTCATTGATAGACAACGGAATCACGGTATGCATTTTCGTGTATTAGCCAAAGCATTACGCATGTCTGGTGGGGATCATATCCATGCTGGAACTGTAGTGGGCAAGTTAGAAGGTGAACGAGAAGTCACCCTGGGATTTGTCGATTTACTCCGTGACGATTATATAGAAAAGGATCGTAGCCGTGGCATCTATTTTACCCAAGATTGGGTATCCATGCCGGGCGTACTCCCTGTAGCTTCGGGAGGTATCCATGTCTGGCACATGCCTGCCTTAACCGAAATTTTTGGGGACGACTCCGTTCTACAATTCGGCGGGGGAACATTGGGACACCCTTGGGGAAATGCACCTGGTGCCGTAGCTAACCGAGTCGCATTAGAGGCTTGCGTACAAGCTCGTAATGAGGGCCGTGATCTCGCTCGTGAAGGTAATGAAATCATCCGTGAAGCTAGTAAGTGGAGTCCAGAATTGGCTGCCGCATGCGAAATATGGAAAGCAATCAAATTTGAATTCGATACAATTGATACATTGTAA
>202419
ATGTCGCCACAAACGGAGACTAAAGCAGGTGTTGGATTCAAAGCTGGTGTCAAAGATTACCGATTGACCTATTACACTCCCGAATACAAGACCAAAGATACTGATATCTTAGCGGCTTTCCGAATGACCCCCCAACCTGGAGTACCGGCTGAGGAAGCTGGAGCTGCCGTAGCTGCGGAATCTTCTACGGGTACATGGACCACGGTATGGACAGATGGACTTACTAGTCTTGATCGTTACAAGGGCCGGTGCTACGATATTGAGCCTGTTGCTGGGGAAGATAATCAGTATATCGCATATGTAGCTTATCCTCTGGATTTATTCGAGGAAGGTTCCGTCACCAATATGCTGACTTCTATTGTAGGTAATGTTTTTGGATTTAAGGCCCTGCGCGCTCTGCGCCTGGAAGACCTACGAATTCCCCCTGCTTATTCCAAAACCTTTATTGGCCCCCCTCACGGTATTCAGGTGGAAAGGGATAAACTAAACAAATACGGACGTCCCCTACTGGGATGTACAATCAAGCCAAAATTGGGCTTATCTGCCAAGAATTATGGTAGAGCAGTTTATGAGTGTCTTCGTGGTGGACTTGATTTCACAAAAGATGATGAAAACGTAAATTCCCAACCGTTTATGCGCTGGAGAGATCGATTCTTATTCGTAGCGGAAGCCCTTTTCAAATCCCAGGCTGAAACAGGTGAAATCAAGGGGCATTATTTGAATGCCACTGCAGGTACGTGTGAAGAAATGTTGAAAAGAGCTGTTTTTGCCAGAGAATTGGGTGCACCAATAGTCATGCATGACTACCTGACGGGAGGGTTTACCGCAAATACCAGCTTAGCTTTCTACTGCAGAGACAACGGACTACTTCTTCATATTCACCGGGCGATGCATGCTGTCATTGATAGACAACGGAATCACGGTATGCATTTTCGTGTATTAGCCAAAGCATTACGCATGTCTGGTGGGGATCATATCCATGCTGGAACTGTAGTGGGCAAGTTAGAAGGTGAACGAGAAGTCACCCTGGGATTTGTCGATTTACTCCGTGACGATTATATAGAAAAGGATCGTAGCCGTGGCATCTATTTTACCCAAGATTGGGTATCCATGCCGGGCGTACTCCCTGTAGCTTCGGGAGGTATCCATGTCTGGCACATGCCTGCCTTAACCGAAATTTTTGGGGACGACTCCGTTCTACAATTCGGCGGGGGAACATTGGGACACCCTTGGGGAAATGCACCTGGTGCCGTAGCTAACCGAGTCGCATTAGAGGCTTGCGTACAAGCTCGTAATGAGGGCCGTGATCTCGCTCGTGAAGGTAATGAAATCATCCGTGAAGCTAGTAAGTGGAGTCCAGAATTGGCTGCCGCATGCGAAATATGGAAAGCAATCAAATTTGAATTCGATACAATTGATACATTGTAA
>2024173
ATGTCGCCACAAACGGAAACTAAAGCAGGTGTTGGATTCAAAGCTGGTGTCAAAGATTACCGATTGACCTATTACACTCCCGAATACAAAACCAAAGATACTGATATCTTAGCGGCTTTCCGAATGACCCCCCAACCTGGAGTACCGGCTGAGGAAGCTGGAGCTGCCGTAGCTGCGGAATCTTCTACGGGTACATGGACCACGGTATGGACAGATGGACTTACTAGTCTTGATCGCTACAAGGGCCGGTGCTACGATATTGAGCCTGTTGCTGGGGAAGATAATCAGTATATCGCATATGTAGCTTATCCTCTGGATTTATTCGAGGAAGGTTCCGTCACCAATATGCTGACTTCTATTGTAGGTAATGTTTTTGGATTTAAGGCCCTGCGCGCTCTGCGCCTGGAAGACCTACGAATTCCCCCCGCTTATTCCAAAACTTTTATTGGACCCCCTCACGGTATTCAGGTGGAAAGGGATAAACTAAACAAATACGGACGTCCCCTACTGGGATGTACAATCAAGCCAAAATTGGGCTTATCTGCCAAGAATTATGGTAGAGCAGTTTATGAGTGTCTTCGTGGTGGACTTGATTTCACAAAAGATGATGAAAACGTAAATTCCCAACCGTTTATGCGCTGGAGAGATCGATTCTTATTCGTAGCGGAAGCCCTTTTCAAATCCCAGGCTGAAACAGGTGAAATTAAGGGGCATTATTTGAATGCCACTGCAGGTACGTGTGAAGAAATGTTGAAAAGAGCTGTTTTTGCCAGAGAATTGGGTGCACCAATCGTCATGCATGACTACCTGACGGGAGGGTTTACCGCAAATACCAGCTTAGCTTTCTATTGCAGAGACAACGGACTACTTCTTCATATTCACCGGGCGATGCATGCTGTCATTGATAGACAACGGAATCACGGTATGCATTTTCGTGTATTAGCCAAAGCATTACGCATGTCTGGTGGGGATCATATCCATGCTGGAACTGTAGTGGGCAAGTTAGAAGGTGAACGAGAAGTCACCCTGGGATTTGTCGATTTACTCCGTGACGATTATATAGAAAAAGATCGTAGCCGTGGTATCTATTTTACCCAAGATTGGGTATCCATGCCGGGCGTACTCCCTGTAGCTTCGGGAGGTATCCATGTCTGGCACATGCCTGCTTTAACCGAAATTTTTGGGGACGACTCCGTTCTACAATTCGGCGGGGGAACATTGGGACACCCTTGGGGAAATGCACCTGGTGCCGTAGCTAACCGAGTCGCATTAGAGGCTTGCGTACAAGCTCGTAATGAGGGCCGTGATCTCGCTCGTGAAGGTAATGAAATCATCCGTGAAGCTAGTAAGTGGAGTCCAGAATTGGCTGCCGCATGCGAAATATGGAAAGCAATCAAATTTGAATTCGATACAATTGATACGTTGTAA
>MT130598
ATGTCGCCACAAACGGAGACTAAAGCAGGTGTTGGATTCAAAGCTGGTGTCAAAGATTACCGATTGACCTATTACACTCCCGAATACAAGACCAAAGACACTGATATCTTAGCGGCTTTCCGAATGACCCCCCAACCTGGAGTACCGGCTGAGGAAGCTGGAGCTGCCGTAGCTGCCGAATCTTCTACGGGTACATGGACCACGGTATGGACAGATGGACTTACTAGTCTTGATCGCTACAAGGGCCGGTGCTACGATATTGAGCCCGTTGCTGGGGAAGATAATCAGTATATCGCATATGTAGCTTATCCTCTGGATTTATTCGAGGAAGGTTCCGTCACCAATATGCTGACTTCTATTGTAGGTAATGTTTTTGGATTTAAGGCCCTACGCGCTCTGCGCCTGGAAGACCTACGAATTCCTCCTGCTTATTCCAAAACTTTTATTGGCCCCCCCCACGGTATTCAGGTGGAAAGGGATAAACTAAACAAATACGGACGTCCCCTACTGGGATGTACAATCAAGCCAAAATTGGGCTTATCTGCCAAGAATTATGGTAGAGCAGTTTATGAGTGCCTTCGTGGTGGACTTGATTTCACAAAAGATGATGAAAACGTAAATTCCCAACCGTTTATGCGTTGGAGAGATCGATTCTTATTCGTAGCGGAAGCCCTTTTCAAATCCCAGGCTGAAACAGGTGAAATCAAGGGGCATTATTTGAATGCCACTGCAGGTACGTGTGAAGAAATGTTGAAAAGAGCTGTTTTTGCCAGAGAATTGGGTGTACCAATCGTCATGCATGACTACCTGACGGGAGGGTTTACCGCAAATACCAGCTTAGCTTTCTACTGCAGAGACAACGGACTACTTCTTCATATTCACCGGGCGATGCATGCTGTCATTGATAGACAACGGAATCACGGTATGCATTTCCGTGTATTAGCCAAAGCATTACGCATGTCTGGTGGGGATCATATCCATGCTGGAACTGTAGTGGGCAAGTTAGAAGGTGAACGAGAAGTCACCCTGGGATTTGTCGATTTACTTCGTGACGATTATATAGAAAAGGATCGCAGCCGTGGCATCTATTTTACCCAAGATTGGGTATCCATGCCGGGCGTACTCCCTGTAGCTTCGGGAGGTATCCATGTCTGGCACATGCCCGCCTTAACCGAAATTTTTGGGGACGACTCCGTTCTACAATTCGGCGGGGGAACATTGGGACACCCTTGGGGAAATGCACCTGGTGCCGTAGCTAACCGAGTCGCATTAGAGGCTTGCGTACAAGCTCGTAATGAGGGCCGTGATCTCGCTCGTGAAGGTAATGAAATCATCCGTGAAGCTAGTAAGTGGAGTCCAGAATTGGCTGCCGCATGCGAAATATGGAAAGCAATCAAATTTGAATTCGATACAATTGATACGTTGTAA
>MT130605
ATGTCGCCACAAACGGAGACTAAAGCAGGTGTTGGATTCAAAGCTGGTGTCAAAGATTACCGATTGACCTATTACACTCCCGAATACAAGACCAAAGACACTGATATCTTAGCGGCTTTCCGCATGACCCCCCAACCTGGAGTACCGGCTGAGGAAGCTGGAGCTGCCGTAGCCGCGGAATCTTCTACGGGTACATGGACCACGGTATGGACAGACGGACTTACTAGTCTTGATCGCTACAAGGGCCGTTGCTACGATATTGAGCCCGTTGCTGGAGAAGATAATCAGTATATCGCATATGTAGCTTATCCTCTGGATTTATTTGAGGAAGGTTCTGTCACCAATATGCTGACTTCTATTGTAGGTAATGTTTTTGGATTTAAGGCCCTACGAGCTCTGCGCCTGGAAGACCTACGAATTCCTCCTGCTTATTCCAAAACTTTTATTGGCCCCCCCCACGGTATTCAGGTGGAAAGGGATAAACTAAACAAATACGGACGTCCCCTACTGGGATGTACAATCAAGCCAAAATTGGGCTTATCTGCCAAAAATTATGGTAGAGCAGTTTTTGAGTGCCTTCGTGGTGGACTTGATTTCACAAAAGATGATGAAAACGTAAATTCCCAACCGTTTATGCGTTGGAGAGATCGATTCTTATTTGTAGCGGAAGCCCTGTTCAAATCCCAGGCTGAAACAGGTGAAATCAAGGGGCATTATTTGAATGCCACTGCAGGTACGTGTGAAGAAATGTTAAAAAGAGCTGTTTTTGCCAGAGAATTGGGTGCACCAATCGTCATGCATGACTACCTGACGGGAGGGTTTACCGCAAATACCAGCTTAGCTTTTTATTGCAGAGACAACGGGCTACTTCTTCATATTCACCGGGCGATGCATGCTGTAATTGATAGACAACGGAATCACGGTATGCATTTCCGTGTATTAGCCAAAGCATTACGCATGTCTGGTGGGGATCATGTTCATGCCGGAACTGTAGTGGGCAAGTTAGAAGGTGAACGAGACGTTACTCTGGGATTTGTCGATTTACTACGTGACGATTTTATCGAAAAAGATCGTAGCCGTGGCGTCTATTTTACCCAAGATTGGGTATCCATGCCGGGCGTACTCCCTGTAGCTTCGGGAGGTATCCATGTCTGGCACATGCCTGCCTTAACCGAAATTTTTGGGGACGACTCCGTTCTACAATTTGGCGGGGGAACATTGGGACACCCTTGGGGAAATGCACCCGGTGCCGTAGCTAACCGAGTTGCATTAGAGGCTTGCGTACAAGCTCGTAATGAGGGCCGTGATCTTGCTCGTGAAGGTAATGAAATCATCCGTGAAGCTAGTAAGTGGAGTCCAGAATTGGCTGCCGCATGCGAAATATGGAAAGCAATCAAATTTGAATTCGAGACAATTGATACGTTGTAA
>ON645196
ATGTCGCCACAAACGGAGACTAAAGCAGGTGTTGGATTCAAAGCTGGTGTCAGAGATTACCGATTGACCTATTACACTCCCGAATACAAAACCAAAGATACTGATATCTTAGCGGCTTTCCGAATGACCCCCCAGCCTGGGGTACCGGCTGAGGAAGCTGGAGCTGCCGTAGCTGCGGAATCTTCTACGGGTACATGGACCACGGTATGGACAGATGGACTTACTAGTCTTGATCGCTACAAGGGTCGGTGTTACGATATTGAGCCTGTTGCTGGGGAAGAAAATCAGTATATCGCATATGTAGCTTATCCTCTGGATTTATTTGAGGAAGGTTCCGTCACCAATATGCTGACTTCTATTGTAGGTAATGTTTTTGGATTTAAGGCCCTACGCGCTCTGCGCCTGGAAGACCTACGAATTCCTCCTGCTTATTCCAAAACTTTTCTTGGCCCCCCCCACGGTATTCAGGTGGAAAGGGATAAACTAAACAAATACGGACGTCCCCTACTGGGATGTACAATCAAGCCAAAATTGGGCTTATCTGCCAAGAATTATGGTAGAGCAGTTTATGAGTGCCTTCGTGGTGGACTTGATTTCACAAAAGATGATGAAAACGTAAATTCCCAACCGTTTATGCGCTGGAGAGATCGATTCTTATTCGTAGCGGAAGCCCTTTTCAAATCCCAGGCTGAAACAGGTGAAATCAAGGGGCATTATTTGAATGCCACTGCAGGTACCTGTGAAGAAATGTTGAAAAGAGCTGTTTTTGCTAGAGAATTGGGTGCACCAATCGTCATGCATGACTACCTGACGGGAGGGTTTACCGCAAATACCAGCTTAGCTTTCTACTGCAGAGACAACGGACTACTTCTTCATATTCACCGGGCGATGCATGCTGTCATTGATAGACAACGGAATCACGGTATGCATTTCCGTGTATTAGCCAAAGCATTACGTATGTCTGGTGGGGATCATATCCATGCTGGAACTGTAGTGGGCAAGTTAGAAGGTGAACGAGAAGTCACCCTGGGATTTGTCGATTTACTCCGTGACGATTATATAGAAAAGGATCGCAGTCGTGGCATCTATTTTACTCAAGATTGGGTATCCATGCCAGGCGTATTCCCTGTAGCTTCGGGAGGTATCCATGTCTGGCACATGCCTGCCTTAACCGAAATTTTTGGGGACGACTCCGTTCTACAATTCGGCGGGGGAACATTGGGACACCCTTGGGGAAATGCACCTGGTGCCGCAGCTAACCGAGTCGCATTAGAGGCTTGCGTACAAGCTCGTAATGAGGGCCGTGATCTCGCTCGTGAAGGTAATGAAATCATCCGTGAAGCTGCTAAGTGGAGTCCAGAATTGGCTGCCGCATGCGAAATATGGAAAGCAATCAAATTTGAATTCGATACAATTGATACGTTGTAA
>ON693563
ATGTCGCCACAAACGGAGACTAAAGCAGGTGTTGGATTCAAAGCTGGTGTCAAAGATTACCGATTGACCTATTACACTCCCGAATACAAGACCAAAGACACTGATATCTTAGCGGCTTTCCGAATGACCCCCCAACCTGGAGTACCGGCTGAGGAAGCTGGAGCTGCCGTAGCTGCGGAATCTTCTACGGGTACATGGACCACGGTATGGACAGACGGACTTACTAGTCTTGATCGCTACAAGGGCCGGTGCTACGATATTGAGCCCGTTGCTGGGGAAGATAATCAGTATATCGCATATGTAGCTTATCCTCTGGATTTATTCGAGGAAGGTTCCGTTACTAATATGCTGACTTCTATTGTAGGTAATGTTTTTGGATTTAAGGCCCTACGCGCTCTGCGCCTGGAAGACCTACGAATTCCTCCTGCTTATTCCAAAACTTTTATTGGCCCCCCCCACGGTATTCAGGTGGAAAGGGATAAACTAAACAAATACGGACGTCCCCTACTGGGATGTACAATCAAGCCAAAATTGGGCTTATCTGCCAAAAATTATGGTAGAGCAGTTTATGAGTGCCTTCGTGGTGGACTTGATTTCACAAAAGACGATGAAAACGTAAATTCTCAACCGTTTATGCGTTGGAGGGATCGATTCTTATTCGTAGCGGAAGCCCTTTTCAAATCCCAGGCTGAAACAGGTGAAATCAAGGGGCATTATTTAAATGCCACTGCAGGTACGTGTGAAGAAATGATGAAAAGAGCTGTTTTTGCCAGAGAATTGGGTGTACCAATCGTCATGCATGACTACTTGACGGGAGGGTTTACCGCAAATACCAGCTTAGCTTTCTACTGCAGAGACAACGGACTACTTCTTCATATTCACCGGGCGATGCATGCTGTCATTGATAGACAACGGAATCACGGTATACATTTCCGTGTATTAGCCAAAGCATTACGCATGTCTGGTGGGGATCATATCCATGCTGGAACTGTAGTGGGCAAGTTAGAAGGTGAACGAGAAGTAACCCTGGGATTTGTAGATTTACTCCGTGACGATTATATAGAAAAGGATCGCAACCGTGGCATCTATTTTACCCAAGATTGGGTATCCATGCCGGGCGTACTCCCTGTAGCTTCGGGAGGTATCCATGTCTGGCACATGCCTGCCTTAACCGAAATTTTTGGGGACGACTCCGTTCTACAATTCGGCGGGGGAACATTGGGACACCCTTGGGGAAATGCACCTGGTGCCGTAGCTAACCGAGTCGCATCAGAGGCTTGCGTACAAGCTCGTAATGAGGGCCGTGATCTCGCTCGTGAAGGTAATGAAATCATCCGTGAAGCTAGTAAGTGGAGTCCAGAATTGGCTGCCGCATGCGAAATATGGAAAGCAATCAAATTTGAATTCGATACAATTGATACGTTGTAA
>ON693564
ATGTCGCCACAAACGGAGACTAAAGCAGGTGTTGGATTCAAAGCTGGTGTCAAAGATTACCGATTGACCTATTACACTCCCGAATACAAGACCAAAGATACTGATATCTTAGCGGCTTTCCGAATGACCCCCCAACCTGGAGTACCGGCTGAGGAAGCTGGAGCTGCCGTAGCTGCGGAATCTTCTACGGGTACATGGACCACGGTATGGACAGATGGACTTACTAGTCTTGATCGATACAAGGGCCGGTGCTACGATATTGAGCCTGTTGCTGGGGAAGATAATCAGTTTATCGCATATGTAGCTTATCCTCTGGATTTATTTGAGGAAGGTTCCGTCACCAATATGCTGACTTCTATTGTAGGTAATGTTTTTGGATTTAAGGCCCTACGCGCTCTGCGCCTGGAAGACCTACGAATTCCTCCTGCTTATTCCAAAACTTTTATTGGCCCCCCCCACGGTATTCAGGTGGAAAGGGATAAACTAAACAAATACGGACGTCCCCTATTGGGATGTACAATCAAGCCAAAATTAGGCTTATCTGCCAAAAATTATGGTAGAGCAGTTTATGAGTGCCTTCGTGGTGGACTTGATTTCACAAAAGATGATGAAAACGTAAATTCCCAACCGTTTATGCGCTGGAGAGATCGATTCTTATTCGTAGCGGAAGCCCTTTTCAAATCCCAGGCTGAAACAGGTGAAATCAAGGGGCATTATTTAAATGCCACTGCAGGTACGTGTGAAGAAATGATGAAAAGAGCTGTTTTTGCCAGAGAATTGGGTGCACCAATCGTCATGCATGACTACCTGACGGGAGGGTTTACCGCAAATACCAGCTTAGCTTATTACTGCAGAGACAACGGACTACTTCTTCATATTCACCGGGCGATGCATGCTGTCATTGATAGACAACGGAATCACGGTATGCATTTCCGTGTATTAGCCAAAGCATTACGCATGTCTGGTGGGGATCATATCCATGCTGGAACTGTAGTGGGCAAGTTAGAAGGTGAACGAGAAGTCACCCGGGGATTTGTCGATTTACTCCGTGACGATTATATAGAAAAGGACCGCAGCCGTGGCATCTATTTTACCCAAGATTGGGTATCCATGCCGGGCGTATTCCCTGTAGCTTCGGGAGGTATCCATGTCTGGCACATGCCTGCCTTAACCGAAATTTTTGGGGACGACGCCGTTCTACAATTCGGCGGGGGAACATTGGGACACCCTTGGGGAAATGCACCTGGTGCCGTAGCTAACCGAGTCGCATTAGAGGCTTGCGTACAAGCTCGTAATGAGGGTCGTGATCTCGCTCGTGAAGGTAATGAAATCATCCGTGAAGCTAGTAAGTGGAGTCCAGAATTGGCTGCCGCATGCGAAATATGGAAAGCAATCAAATTTGAATTCGATACAATTGATACGTTGTAA
>ON693565
ATGTCGCCACAAACGGAGACTAAAGCAGGTGTTGGATTCAAAGCTGGTGTCAAAGATTACCGATTGACCTATTACACTCCCGAATACAAGACCAAAGATACTGATATCTTAGCGGCTTTCCGAATGACCCCCCAACCTGGAGTACCGGCTGAGGAAGCTGGAGCTGCCGTAGCTGCGGAATCTTCTACGGGTACATGGACCACGGTATGGACAGATGGACTTACTAGTCTTGATCGCTACAAGGGCCGGTGCTACGATATTGAGCCTGTTGCTGGGGAAGATAATCAGTATATCGCATATGTAGCTTATCCTCTGGATTTATTTGAGGAAGGTTCCGTCACCAATATGCTGACTTCTATTGTAGGTAATGTTTTTGGATTTAAGGCCCTACGCGCTCTGCGCCTGGAAGACCTACGAATTCCTCCTGCTTATTCCAAAACTTTTATTGGCCCCCCCCACGGTATTCAGGTGGAAAGGGATAAACTAAACAAATACGGACGTCCCCTATTGGGATGTACAATCAAGCCAAAATTAGGCTTATCTGCCAAGAATTATGGTAGAGCAGTTTATGAGTGCCTTCGTGGTGGACTTGATTTCACAAAAGATGATGAAAACGTAAATTCCCAACCGTTTATGCGCTGGAGAGATCGATTCTTATTCGTAGCGGAAGCCCTTTTCAAATCTCAGGCTGAAACAGGTGAAATCAAGGGGCATTATTTGAATGCCACTGCAGGTACGTGTGAAGAAATGTTGAAAAGAGCTGTTTTTGCCAGAGAATTGGGTGCACCAATCGTCATGCATGACTACCTGACGGGAGGGTTTACCGCAAATACCAGCTTAGCTTTCTACTGCAGAGACAACGGACTACTTCTTCATATTCACCGGGCGATGCATGCTGTTATTGATAGACAACGGAATCACGGTATACATTTCCGTGTATTAGCCAAAGCATTACGCATGTCTGGTGGGGATCATATCCATGCTGGAACTGTAGTGGGCAAGTTAGAAGGTGAACGAGAAGTCACCCTGGGATTTGTCGATTTACTCCGTGACGATTATATAGAAAAGGATCGCAGCCGTGGCATCTATTTTACCCAAGATTGGGTATCTATGCCGGGCGTACTCCCTGTAGCTTCGGGAGGTATCCATGTCTGGCACATGCCTGCCTTAACCGAAATTTTTGGGGACGACTCCGTTCTACAATTCGGCGGGGGAACATTGGGACACCCTTGGGGAAATGCACCTGGTGCCGTAGCTAACCGAGTCGCATTAGAGGCTTGCGTACAAGCTCGTAATGAGGGTCGTGATCTCGCTCGTGAAGGTAATGAAATCATCCGTGAAGCTAGTAAGTGGAGTCCAGAATTGGCTGCCGCATGCGAAATATGGAAAGCAATCAAATTTGAATTCGATACAATTGATACGTTGTAA
>ON693566
ATGTCGCCACAAACGGAGACTAAAGCAGGTGTTGGATTCAAAGCTGGTGTCAAAGATTACCGATTGACCTATTACACTCCCGAATACAAGACCAAAGATACTGATATCTTAGCGGCTTTCCGAATGACCCCCCAGCCTGGAGTACCGGCTGAGGAAGCTGGAGCTGCAGTAGCTGCGGAATCTTCTACGGGTACATGGACCACGGTATGGACAGATGGACTTACTAGTCTTGATCGCTACAAGGGTCGGTGTTACGATATTGAGCCTGTTGCTGGGGAAGATAATCAGTATATCGCATATGTAGCTTATCCTCTGGATTTATTTGAGGAAGGTTCCGTCACCAATATGCTGACTTCTATTGTAGGTAATGTTTTTGGATTTAAGGCCCTACGCGCTCTGCGCCTGGAAGACCTACGAATTCCTCCTGCTTATTCCAAAACTTTTCTTGGCCCCCCCCACGGTATTCAGGTGGAAAGGGATAAACTAAACAAATACGGACGTCCCCTACTGGGATGTACAATCAAGCCAAAATTGGGCTTATCTGCCAAAAATTATGGTAGAGCAGTTTATGAGTGCCTTCGTGGTGGACTTGATTTCACAAAAGATGATGAAAACGTAAATTCCCAACCGTTTATGCGCTGGAGAGATCGATTCTTATTCGTAGCGGAAGCCCTTTTCAAATCCCAGGCTGAAACAGGTGAAATCAAGGGGCATTATTTGAATGCCACTGCAGGTACCTGTGAAGAAATGTTGAAAAGAGCTGTTTTTGCTAGAGAATTGGGTGCACCAATCGTCATGCATGACTACCTGACGGGAGGGTTTACCGCAAATACCAGCTTAGCTTTCTACTGCAGAGACAACGGACTACTTCTTCATATTCACCGGGCGATGCATGCTGTCATTGATAGACAACGGAATCACGGTATACATTTCCGTGTATTAGCCAAAGCATTACGTATGTCTGGTGGGGATCATATCCATGCTGGAACTGTAGTGGGCAAGTTAGAAGGTGAACGAGAAGTCACCCTGGGATTTGTCGATTTACTCCGTGACGATTATATAGAAAAGGATCGCAGCCGTGGCATCTATTTTACTCAAGATTGGGTATCCATGCCGGGCGTATTCCCTGTAGCTTCGGGAGGTATCCATGTCTGGCACATGCCTGCTTTAACCGAAATTTTTGGGGACGACTCCGTTCTACAATTCGGCGGGGGAACATTGGGACACCCTTGGGGAAATGCACCTGGTGCCGTAGCTAACCGAGTCGCATTAGAGGCTTGCGTACAAGCTCGTAATGAGGGACGTGATCTCGCTCGTGAAGGTAATGAAATCATCCGTGAAGCTACTAAGTGGAGTCCAGAATTGGCTGCCGCATGCGAAATATGGAAAGCAATCAAATTTGAATTCGATACAATTGATACGTTGTAA
>ON693568
ATGTCGCCACAAACGGAGACTAAAGCAGGTGTTGGATTCAAAGCTGGTGTCAAAGATTACCGATTGACCTATTACACTCCCGAATACAAGACCAAAGATACTGATATCTTAGCGGCTTTCCGAATGACCCCCCAACCTGGAGTACCGGCTGAGGAAGCTGGAGCTGCCGTAGCTGCGGAATCTTCTACGGGTACATGGACCACGGTATGGACAGATGGACTTACTAGTCTTGATCGCTACAAGGGCCGGTGCTACGATATTGAGCCTGTTGCTGGGGAAGATAATCAGTATATCGCATATGTAGCTTATCCTCTGGATTTATTTGAGGAAGGTTCCGTCACCAATATGCTGACTTCTATTGTAGGTAATGTTTTTGGATTTAAGGCCCTACGCGCTCTGCGCCTGGAAGACCTACGAATTCCTCCTGCTTATTCCAAAACTTTTATTGGCCCCCCCCACGGTATTCAGGTGGAAAGGGATAAACTAAACAAATACGGACGTCCCCTATTGGGATGTACAATCAAGCCAAAATTAGGCTTATCTGCCAAGAATTATGGTAGAGCAGTTTATGAGTGCCTTCGTGGTGGACTTGATTTCACAAAAGATGATGAAAACGTAAATTCCCAACCGTTTATGCGCTGGAGAGATCGATTCTTATTCGTAGCGGAAGCCCTTTTCAAATCCCAGGCTGAAACAGGTGAAATCAAGGGGCATTATTTGAATGCCACTGCAGGTACGTGTGAAGAAATGTTGAAAAGAGCTGTTTTTGCCAGAGAATTGGGTGCACCAATCGTCATGCATGACTACCTGACGGGAGGGTTTACCGCAAATACCAGCTTAGCTTTCTACTGCAGAGACAACGGACTACTTCTTCATATTCACCGGGCGATGCATGCTGTCATTGATAGACAACGGAATCACGGTATACATTTCCGTGTATTAGCCAAAGCATTACGCATGTCTGGTGGGGATCATATCCATGCTGGAACTGTAGTGGGCAAGTTAGAGGGTGAACGAGAAGTCACCCTGGGATTTGTCGATTTACTCCGTGACGATTATATAGAAAAGGATCGCAGCCGTGGCATCTATTTTACCCAAGATTGGGTATCCATGCCGGGCGTACTCCCTGTAGCTTCGGGAGGTATCCATGTCTGGCACATGCCTGCCTTAACCGAAATTTTTGGGGACGACTCCGTTCTACAATTCGGCGGGGGAACATTGGGACACCCTTGGGGAAATGCACCTGGTGCCGTAGCTAACCGAGTCGCATTAGAGGCTTGCGTACAAGCTCGTAATGAGGGTCGTGATCTCGCTCGTGAAGGTAATGAAATCATCCGTGAAGCTAGTAAGTGGAGTCCAGAATTGGCTGCCGCATGCGAAATATGGAAAGCAATCAAATTTGAATTCGATACAATTGATACGTTGTAA
>ON693570
ATGTCGCCACAAACGGAGACTAAAGCAGGTGTTGGATTCAAAGCTGGTGTCAAAGATTACCGATTGACCTATTACACTCCCGAATACAAAACCAAAGACACTGATATCTTAGCGGCTTTCCGAATGACCCCCCAACCTGGGGTACCGGCTGAGGAAGCTGGAGCTGCCGTAGCTGCCGAATCTTCTACGGGTACATGGACCACGGTATGGACAGACGGACTTACTAATCTTGATCGCTACAAGGGCCGGTGCTACGATATTGAGCCCGTTGCTGGGGAAGATAATCAGTATATCGCATATGTAGCTTATCCTCTGGATTTATTCGAGGAAGGTTCCGTCACCAATATGCTGACTTCTATTGTAGGTAATGTTTTTGGATTTAAGGCCCTACGCGCTCTGCGCCTGGAAGACCTACGAATTCCTCCTGCTTATTCCAAAACTTTTATGGGCCCCCCCCACGGTATTCAAGTGGAAAGGGATAAACTAAACAAATACGGACGTCCCCTACTGGGATGTACAATCAAGCCAAAATTGGGCTTATCTGCCAAGAATTATGGTAGAGCAGTTTATGAGTGCCTTCGTGGTGGACTTGATTTCACAAAAGATGATGAAAACGTAAATTCCCAACCGTTTATGCGTTGGAGAGATCGATTCTTATTCGTAGCGGAAGCCCTTTTCAAATCCCAGGCTGAAACAGGTGAAATCAAGGGGCATTATTTGAATGCCACTGCAGGTACGTGTGAAGAAATGTTGAAAAGAGCTGTTTTTGCCAGAGAATTGGGTGCACCAATAGTCATGCATGACTACCTGACGGGAGGGTTTACCGCAAATACCAGCTTAGCTTTCTACTGCAGAGACAACGGACTACTTCTTCATATTCACCGGGCGATGCATGCTGTCATTGATAGACAACGGAATCACGGTATGCATTTCCGTGTATTAGCCAAAGCATTACGCATGTCTGGTGGGGATCATATCCATGCTGGAACTGTAGTGGGCAAGTTAGAAGGTGAACGAGAAGTCACCCTGGGATTTGTCGATTTACTTCGTGACGATTATATAGAAAAGGATCGCAGCCGTGGCATCTATTTTACCCAAGATTGGGTATCCATGCCGGGCGTATTCCCTGTAGCTTCGGGAGGTATCCATGTCTGGCACATGCCGGCTTTAACCGAAATTTTTGGGGACGATTCCGTTCTACAATTTGGCGGGGGAACATTGGGACACCCTTGGGGAAATGCACCTGGTGCCGTAGCTAACCGAGTCGCATCAGAGGCTTGCGTACAAGCTCGTAATGAGGGCCGTGATCTCGCTCGTGAAGGTAATGAAATCATCCGTGAAGCTAGTAAGTGGAGTCCAGAATTGGCTGCCGCATGCGAAATATGGAAAGCAATCAAATTTGAATTCGATACAATTGATACGTTGTAA
>ON693571
ATGTCGCCACAAACGGAGACTAAAGCAGGTGTTGGATTCAAAGCTGGTGTCAAAGATTACCGATTGACCTATTACACTCCCGAATACAAGACCAAAGACACTGATATCTTAGCGGCTTTCCGAATGACCCCCCAACCTGGAGTACCGGCTGAGGAAGCTGGAGCTGCCGTAGCTGCGGAATCTTCTACGGGTACATGGACCACGGTATGGACAGACGGACTTACTAGTCTTGATCGCTACAAGGGACGGTGCTACGATATTGAGCCCGTTGCTGGGGAAGATAATCAGTATATCGCATATGTAGCTTATCCTCTGGATTTATTCGAGGAAGGTTCCGTCACTAATATGCTGACTTCTATTGTAGGTAATGTTTTTGGATTTAAGGCCCTACGCGCTCTGCGCCTGGAAGACCTACGAATTCCTCCTGCTTATTCCAAAACTTTTTTTGGCCCCCCCCACGGTATTCAGGTGGAAAGGGATAAACTAAACAAATACGGACGTCCCCTACTGGGATGTACAATCAAGCCAAAATTGGGCTTATCTGCCAAGAATTATGGTAGAGCAGTTTATGAGTGCCTTCGTGGTGGACTTGATTTCACAAAAGACGATGAAAACGTAAATTCCCAACCGTTTATGCGTTGGAGGGATCGATTCTTATTCGTAGCGGAAGCCCTTTTCAAATCCCAGGCTGAAACAGGTGAAATCAAGGGGCATTATTTGAATGCCACTGCAGGTACGTGTGAAGAAATGATGAAAAGAGCTGTTTTTGCCAGAGAATTGGGTGTACCAATCGTCATGCATGACTACTTGACGGGAGGGTTTACCGCAAATACCAGCTTAGCTATCTACTGCAGAGACAACGGACTACTTCTTCATATTCACCGGGCGATGCATGCTGTCATTGATAGACAACGGAATCACGGTATACATTTCCGTGTATTAGCCAAAGCATTACGCATGTCTGGTGGGGATCATATCCATGCTGGAACTGTAGTGGGCAAGTTAGAAGGTGAACGAGAAGTAACCCTGGGATTTGTAGATTTACTCCGTGACGATTATATAGAAAAGGATCGCAACCGTGGCATCTATTTTACCCAAGATTGGGTATCCATGCCGGGCGTACTCCCTGTAGCTTCGGGAGGTATCCATGTCTGGCACATGCCTGCCTTAACCGAAATTTTTGGGGACGACTCCGTTCTACAATTCGGCGGGGGAACATTGGGACACCCTTGGGGAAATGCACCTGGTGCCGTAGCTAACCGAGTCGCATCAGAGGCTTGCGTACAAGCTCGTAATGAGGGCCGTGATCTCGCTCGTGAAGGTAATGAAATCATCCGTGAAGCTAGTAAGTGGAGTCCAGAATTGGCTGCCGCATGCGAAATATGGAAAGCAATCAAATTTGAATTCGATACAATTGATACGTTGTAA
>ON693572
ATGTCGCCACAAACGGAGACTAAAGCAGGTGTTGGATTCAAAGCTGGTGTCAAAGATTACCGATTGACCTATTACACTCCCGAATACAAGACCAAAGATACTGATATCTTAGCGGCTTTCCGAATGACCCCCCAACCTGGAGTACCGGCTGAGGAAGCTGGAGCTGCCGTAGCTGCCGAATCTTCTACGGGTACATGGACCACGGTATGGACAGATGGACTTACTAGTCTTGATCGCTACAAGGGCCGGTGCTACGATATTGAGCCCGTTGCTGGGGAAGATAATCAGTATATCGCATATGTAGCTTATCCTCTGGATTTATTCGAGGAAGGTTCCGTCACCAATATGCTGACTTCTATTGTAGGTAATGTTTTTGGATTTAAGGCCCTACGCGCTCTGCGCCTGGAAGACCTACGAATTCCTCCTGCTTATTCCAAAACTTTTATTGGCCCCCCCCACGGTATTCAGGTGGAAAGGGATAAACTAAACAAATACGGACGTCCCCTACTGGGATGTACAATCAAGCCAAAATTGGGCTTATCTGCCAAGAATTATGGTAGAGCAGTTTATGAGTGCCTTCGTGGTGGACTTGATTTCACAAAAGATGATGAAAACGTAAATTCCCAACCGTTTATGCGTTGGAGAGATCGATTCTTATTCGTAGCGGAAGCCCTTTTCAAATCCCAGGCTGAAACAGGTGAAATCAAGGGGCATTATTTGAATGCCACTGCAGGTACGTGTGAAGAAATGTTGAAAAGAGCTGTTTTTGCCAGAGAATTGGGTGTACCAATCGTCATGCATGACTACCTGACGGGAGGGTTTACCGCAAATACCAGCTTAGCTTTCTACTGCAGAGACAACGGACTACTTCTTCATATTCACCGGGCGATGCATGCTGTCATTGATAGACAACGGAATCACGGTATGCATTTCCGTGTATTAGCCAAAGCATTACGCATGTCTGGTGGGGATCATATCCATGCTGGAACTGTAGTGGGCAAGTTAGAAGGTGAACGAGAAGTCACCCTGGGATTTGTCGATTTACTTCGTGACGATTATATAGAAAAGGATCGCAGCCGTGGCATCTATTTTACCCAAGATTGGGTATCCATGCCGGGCGTACTCCCTGTAGCTTCAGGAGGTATCCATGTCTGGCACATGCCCGCCTTAACCGAAATTTTTGGGGACGACTCCGTTCTACAATTCGGCGGGGGAACATTGGGACACCCTTGGGGAAATGCACCTGGTGCCGTAGCTAACCGAGTCGCATTAGAGGCTTGCGTACAAGCTCGTAATGAGGGCCGTGATCTCGCTCGTGAAGGTAATGAAATCATCCGTGAAGCTAGTAAGTGGAGTCCAGAATTGGCTGCCGCATGCGAAATATGGAAAGCTATCAAATTTGAATTCGATACAATTGATACGTTGTAA
>ON693573
ATGTCGCCACAAACGGAGACTAAAGCAGGTGTTGGATTCAAAGCTGGTGTCAAAGATTACCGATTGACCTATTACACTCCCGAATACAAGACCAAAGATACTGATATCTTAGCGGCTTTCCGAATGACCCCCCAACCTGGAGTACCGGCTGAGGAAGCTGGAGCTGCCGTAGCTGCCGAATCTTCTACGGGTACATGGACCACGGTATGGACAGATGGACTTACTAGTCTTGATCGCTACAAGGGCCGGTGCTACGATATTGAGCCCGTTGCTGGGGAAGATAATCAGTATATCGCATATGTAGCTTATCCTCTGGATTTATTCGAGGAAGGTTCCGTCACCAATATGCTGACTTCTATTGTAGGTAATGTTTTTGGATTTAAGGCCCTACGCGCTCTGCGCCTGGAAGACCTACGAATTCCTCCTGCTTATTCCAAAACTTTTATTGGCCCCCCCCACGGTATTCAGGTGGAAAGGGATAAACTAAACAAATACGGACGTCCCCTACTGGGATGTACAATCAAGCCAAAATTGGGCTTATCTGCCAAGAATTATGGTAGAGCAGTTTATGAGTGCCTTCGTGGTGGACTTGATTTCACAAAAGATGATGAAAACGTAAATTCCCAACCGTTTATGCGTTGGAGAGATCGATTCTTATTCGTAGCGGAAGCCCTTTTCAAATCCCAGGCTGAAACAGGTGAAATCAAGGGGCATTATTTGAATGCCACTGCAGGTACGTGTGAAGAAATGTTGAAAAGAGCTGTTTTTGCCAGAGAATTGGGTGTACCAATCGTCATGCATGACTACCTGACGGGAGGGTTTACCGCAAATACCAGCTTAGCTTTCTACTGCAGAGACAACGGACTACTTCTTCATATTCACCGGGCGATGCATGCTGTCATTGATAGACAACGGAATCACGGTATGCATTTCCGTGTATTAGCCAAAGCATTACGCATGTCTGGTGGGGATCATATCCATGCTGGAACTGTAGTGGGCAAGTTAGAAGGTGAACGAGAAGTCACCCTGGGATTTGTCGATTTACTTCGTGACGATTATATAGAAAAGGATCGCAGCCGTGGCATCTATTTTACCCAAGATTGGGTATCCATGCCGGGCGTACTCCCTGTAGCTTCAGGAGGTATCCATGTCTGGCACATGCCCGCCTTAACCGAAATTTTTGGGGACGACTCCGTTCTACAATTCGGCGGGGGAACATTGGGACACCCTTGGGGAAATGCACCTGGTGCCGTAGCTAACCGAGTCGCATTAGAGGCTTGCGTACAAGCTCGTAATGAGGGCCGTGATCTCGCTCGTGAAGGTAATGAAATCATCCGTGAAGCTAGTAAGTGGAGTCCAGAATTGGCTGCCGCATGCGAAATATGGAAAGCTATCAAATTTGAATTCGATACAATTGATACGTTGTAA
>ON693574
ATGTCGCCACAAACGGAGACTAAAGCAGGTGTTGGATTCAAAGCTGGTGTCAAAGATTACCGATTGACCTATTACACTCCCGAATACAAGACCAAAGACACTGATATCTTAGCGGCTTTCCGAATGACCCCCCAACCTGGAGTACCGGCTGAGGAAGCTGGAGCTGCCGTAGCTGCCGAATCTTCTACGGGTACATGGACCACGGTATGGACAGATGGACTTACTAGTCTTGATCGCTACAAGGGCCGGTGCTACGATATTGAGCCCGTTGCTGGGGAAGATAATCAGTATATCGCATATGTAGCTTATCCTCTGGATTTATTCGAGGAAGGTTCCGTCACCAATATGCTGACTTCTATTGTAGGTAATGTTTTTGGATTTAAGGCCCTACGCGCTCTGCGCCTGGAAGACCTACGAATTCCTCCTGCTTATTCCAAAACTTTTATTGGCCCCCCCCACGGTATTCAGGTGGAAAGGGATAAACTAAACAAATACGGACGTCCCCTACTGGGATGTACAATCAAGCCAAAATTGGGCTTATCTGCCAAGAATTATGGTAGAGCAGTTTATGAGTGCCTTCGTGGTGGACTTGATTTCACAAAAGATGATGAAAACGTAAATTCCCAACCGTTTATGCGTTGGAGAGATCGATTCTTATTCGTAGCGGAAGCCCTTTTCAAATCCCAGGCTGAAACAGGTGAAATCAAGGGGCATTATTTGAATGCCACTGCAGGTACGTGTGAAGAAATGTTGAAAAGAGCTGTTTTTGCCAGAGAATTGGGTGTACCAATCGTCATGCATGACTACCTGACGGGAGGGTTTACCGCAAATACCAGCTTAGCTTTCTACTGCAGAGACAACGGACTACTTCTTCATATTCACCGGGCGATGCATGCTGTCATTGATAGACAACGGAATCACGGTATGCATTTCCGTGTATTAGCCAAAGCATTACGCATGTCTGGTGGGGATCATATCCATGCTGGAACTGTAGTGGGCAAGTTAGAAGGTGAACGAGAAGTCACCCTGGGATTTGTCGATTTACTTCGTGACGATTATATAGAAAAGGATCGCAGCCGTGGCATCTATTTTACCCAAGATTGGGTATCCATGCCGGGCGTACTCCCTGTAGCTTCGGGAGGTATCCATGTCTGGCACATGCCCGCCTTAACCGAAATTTTTGGGGACGACTCCGTTCTACAATTCGGCGGGGGAACATTGGGACACCCTTGGGGAAATGCACCTGGTGCCGTAGCTAACCGAGTCGCATTAGAGGCTTGCGTACAAGCTCGTAATGAGGGCCGTGATCTCGCTCGTGAAGGTAATGAAATCATCCGTGAAGCTAGTAAGTGGAGTCCAGAATTGGCTGCCGCATGCGAAATATGGAAAGCAATCAAATTTGAATTCGATACAATTGATACGTTGTAA
>ON693575
ATGTCGCCACAAACGGAGACTAAAGCAGGTGTTGGATTCAAAGCTGGTGTCAAAGATTACCGATTGACCTATTACACTCCCGAATACAAGACCAAAGACACTGATATCTTAGCGGCTTTCCGAATGACCCCCCAACCTGGAGTACCGGCTGAGGAAGCTGGAGCTGCCGTAGCTGCGGAATCTTCTACGGGTACATGGACCACGGTATGGACAGACGGACTTACTAGTCTTGATCGCTACAAGGGCCGGTGCTACGATATTGAGCCCGTTGCTGGGGAAGATAATCAGTATATCGCATATGTAGCTTATCCTCTGGATTTATTCGAGGAAGGTTCCGTTACTAATATGCTGACTTCTATTGTAGGTAATGTTTTTGGATTTAAGGCCCTACGCGCTCTGCGCCTGGAAGACCTACGAATTCCTCCTGCTTATTCCAAAACTTTTATTGGCCCCCCCCACGGTATTCAGGTGGAAAGGGATAAACTAAACAAATACGGACGTCCCCTACTGGGATGTACAATCAAGCCAAAATTGGGCTTATCTGCCAAAAATTATGGTAGAGCAGTTTATGAGTGCCTTCGTGGTGGACTTGATTTCACAAAAGACGATGAAAACGTAAATTCTCAACCGTTTATGCGTTGGAGGGATCGATTCTTATTCGTAGCGGAAGCCCTTTTCAAATCCCAGGCTGAAACAGGTGAAATCAAGGGGCATTATTTAAATGCCACTGCAGGTACGTGTGAAGAAATGATGAAAAGAGCTGTTTTTGCCAGAGAATTGGGTGTACCAATCGTCATGCATGACTACTTGACGGGAGGGTTTACCGCAAATACCAGCTTAGCTTTCTACTGCAGAGACAACGGACTACTTCTTCATATTCACCGGGCGATGCATGCTGTCATTGATAGACAACGGAATCACGGTATACATTTCCGTGTATTAGCCAAAGCATTACGCATGTCTGGTGGGGATCATATCCATGCTGGAACTGTAGTGGGCAAGTTAGAAGGTGAACGAGAAGTAACCCTGGGATTTGTAGATTTACTCCGTGACGATTATATAGAAAAGGATCGCAACCGTGGCATCTATTTTACCCAAGATTGGGTATCCATGCCGGGCGTACTCCCTGTAGCTTCGGGAGGTATCCATGTCTGGCACATGCCTGCCTTAACCGAAATTTTTGGGGACGACTCCGTTCTACAATTCGGCGGGGGAACATTGGGACACCCTTGGGGAAATGCACCTGGTGCCGTAGCTAACCGAGTCGCATCAGAGGCTTGCGTACAAGCTCGTAATGAGGGCCGTGATCTCGCTCGTGAAGGTAATGAAATCATCCGTGAAGCTAGTAAGTGGAGTCCAGAATTGGCTGCCGCATGCGAAATATGGAAAGCAATCAAATTTGAATTCGATACAATTGATACGTTGTAA
>ON693576
ATGTCGCCACAAACGGAGACTAAAGCAGGTGTTGGATTCAAAGCTGGTGTCAAAGATTACCGATTGACCTATTACACTCCCGAATACAAAACCAAAGACACTGATATCTTAGCGGCTTTCCGAATGACCCCCCAACCTGGGGTACCGGCTGAGGAAGCTGGAGCTGCCGTAGCTGCCGAATCTTCTACGGGTACATGGACCACGGTATGGACAGACGGGCTTACTAATCTTGATCGCTACAAGGGCCGGTGCTACGATATTGAGCCCGTTGCTGGGGAAGATAATCAGTATATCGCATATGTAGCTTATCCTCTGGATTTATTCGAGGAAGGTTCCGTCACCAATATGCTGACTTCTATTGTAGGTAATGTTTTTGGATTTAAGGCCCTACGCGCTCTGCGCCTGGAAGACCTACGAATTCCTCCTGCTTATTCCAAAACTTTTATGGGCCCCCCCCACGGTATTCAAGTGGAAAGGGATAAACTAAACAAATACGGACGTCCCCTACTGGGATGTACAATCAAGCCAAAATTGGGCTTATCTGCCAAGAATTATGGTAGAGCAGTTTATGAGTGCCTTCGTGGTGGACTTGATTTCACAAAAGATGATGAAAACGTAAATTCCCAACCGTTTATGCGTTGGAGAGATCGATTCTTATTCGTAGCGGAAGCCCTTTTCAAATCCCAGGCTGAAACAGGTGAAATCAAGGGGCATTATTTGAATGCCACTGCAGGTACGTGTGAAGAAATGTTGAAAAGAGCTGTTTTTGCCAGAGAATTGGGTGTACCAATAGTCATGCATGACTACCTGACGGGAGGGTTTACCGCAAATACCAGCTTAGCTTTCTACTGCAGAGACAACGGACTACTTCTTCATATTCACCGGGCGATGCATGCTGTCATTGATAGACAACGGAATCACGGTATGCATTTCCGTGTATTAGCCAAAGCATTACGCATGTCTGGTGGGGATCATATCCATGCTGGAACTGTAGTGGGCAAGTTAGAAGGTGAACGAGAAGTCACCCTGGGATTTGTCGATTTACTTCGTGACGATTATATAGAAAAGGATCGCAGCCGTGGCATCTATTTTACCCAAGATTGGGTATCCATGCCGGGCGTATTCCCTGTAGCTTCGGGAGGTATCCATGTCTGGCACATGCCGGCTTTAACCGAAATTTTTGGGGACGATTCCGTTCTACAATTTGGCGGGGGAACATTGGGACACCCTTGGGGAAATGCACCTGGTGCCGTAGCTAACCGAGTCGCATCAGAGGCTTGCGTACAAGCTCGTAATGAGGGCCGTGATCTCGCTCGTGAAGGTAATGAAATCATCCGTGAAGCTAGTAAGTGGAGTCCAGAATTGGCTGCCGCATGCGAAATATGGAAAGCAATCAAATTTGAATTCGATACAATTGATACGTTGTAA
>ON693577
ATGTCGCCACAAACGGAGACTAAAGCAGGTGTTGGATTCAAAGCTGGTGTCAAAGATTACCGATTGACCTATTACACTCCCGAATACAAGACCAAAGATACTGATATCTTAGCGGCTTTCCGAATGACCCCCCAACCTGGAGTACCGGCTGAGGAAGCTGGAGCTGCCGTAGCTGCGGAATCTTCTACGGGCACATGGACCACGGTATGGACAGATGGACTTACTAGTCTTGATCGCTACAAGGGCCGGTGTTACGATATTGAGCCTGTTGCTGGGGAAGATAATCAGTATATCGCATATGTAGCTTATCCTCTGGATTTATTTGAGGAAGGTTCCGTCACCAATATGCTGACTTCTATTGTAGGTAATGTTTTTGGATTTAAGGCCCTACGCGCTCTGCGCCTGGAAGACCTACGAATTCCTCCTGCTTATTCCAAAACTTTTATTGGCCCCCCCCATGGTATTCAGGTGGAAAGGGATAAACTAAACAAATACGGACGTCCCCTACTGGGATGTACAATCAAGCCAAAATTAGGCTTATCTGCCAAGAATTATGGTAGAGCAGTTTATGAGTGCCTTCGTGGTGGACTTGATTTCACAAAAGATGATGAAAACGTAAATTCCCAACCGTTTATGCGCTGGAGAGATCGATTCTTATTCGTAGCGGAAGCACTTTTCAAATCCCAGGCTGAAACAGGTGAAATCAAAGGGCATTATTTGAATGCCACTGCAGGTACGTGTGAAGAAATGATGAAAAGAGCTGCTTTTGCTAGAGAATTGGGTGCACCAATCGTTATGCATGACTACCTGACGGGAGGGTTTACCGCAAATACGAGCTTAGCTTTCTACTGCAGAGACAACGGACTACTTCTTCATATTCACCGAGCGATGCATGCTGTCCTTGATAGACAACGGAATCACGGTATACATTTCCGTGTATTAGCCAAAGCATTACGCATGTCTGGTGGGGATCATATCCATGCTGGAACTGTAGTGGGCAAGTTAGAAGGTGAACGAGAAGTCACCCTGGGATTTGTCGATTTACTCCGTGACGATTATATAGAAAAGGATCGCAGCCGTGGCATCTATTTTACTCAAGATTGGGTATCCATGCCGGGCGTACTCCCTGTAGCTTCGGGAGGTATCCATGTCTGGCACATGCCTGCCTTAACCGAAATTTTTGGGGACGACTCCGTTCTACAATTCGGCGGGGGAACATTGGGACACCCTTGGGGAAATGCACCTGGTGCCGTAGCTAACCGAGTCGCATTAGAGGCTTGCGTACAAGCTCGTAATGAGGGCCGTGATCTCGCTCGTGAAGGTAATGAAATCATCCGTGAAGCTACTAAGTGGAGTCCAGAATTGGCTGCCGCATGCGAAATATGGAAAGCAATCAAATTTGAATTCGAGACAATTGATACGTTGTAA
>ON693578
ATGTCGCCACAAACGGAGACTAAAGCAGGTGTTGGATTCAAAGCTGGTGTCAAAGATTACCGATTGACCTATTACACTCCCGAATACAAGACCAAAGACACTGATATCTTAGCGGCTTTCCGAATGACCCCCCAACCTGGAGTACCGGCTGAGGAAGCTGGAGCTGCCGTAGCTGCGGAATCTTCTACGGGTACATGGACCACGGTATGGACAGACGGACTTACTAATCTTGATCGCTACAAGGGACGGTGCTACGATATTGAGCCCGTTGCTGGAGAAGATAATCAGTATATTGCATATGTAGCTTATCCTCTGGATTTATTCGAGGAAGGTTCCGTCACGAATATGCTGACTTCTATTGTAGGTAATGTTTTTGGATTTAAGGCCCTACGCGCTCTGCGCCTGGAAGACCTACGAATTCCTCCTGCTTATTCCAAAACTTTTATTGGCCCCCCCCACGGTATTCAGGTGGAAAGGGATAAACTAAACAAATATGGACGTCCCCTACTGGGATGTACAATCAAGCCAAAATTGGGCTTATCTGCCAAGAATTATGGTAGAGCAGTTTATGAGTGCCTTCGTGGTGGACTTGATTTCACAAAAGACGATGAAAACGTAAATTCCCAACCGTTTATGCGTTGGAGAGATCGATTCTTATTCGTAGCGGAAGCCCTTTTCAAATCCCAGGCTGAAACAGGTGAAATCAAGGGGCATTATTTGAATGCCACTGCAGGTACGTGTGAAGAAATGTTGAAAAGAGCTGTTTTTGCCAGAGAATTGGGTGCACCAATCGTCATGCATGACTACCTGACGGGAGGGTTTACCGCAAATACCAGCTTAGCTTTCTACTGCAGAGACAACGGATTACTTCTTCATATTCACCGGGCGATGCATGCTGTCATTGATAGACAACGGAATCACGGTATACATTTCCGTGTATTAGCCAAAGCATTACGCATGTCTGGTGGGGATCATATCCATTCTGGAACTGTAGTGGGCAAGTTAGAAGGTGAACGAGAAGTCACCCTGGGATTTGTCGATTTACTCCGTGACGATTATATAGAAAAGGATCGCAGCCGTGGTATCTATTTTACCCAAGATTGGGTATCCATGCCAGGCGTACTCCCTGTAGCTTCGGGAGGTATCCATGTCTGGCACATGCCTGCCTTAACCGAAATTTTTGGGGACGACTCCGTTCTACAATTCGGCGGGGGAACATTGGGACACCCTTGGGGAAATGCACCTGGTGCCGTAGCTAACCGAGTCGCATTAGAGGCTTGCGTACAAGCTCGTAATGAGGGCCGTGATCTCGCTCGTGAAGGTAATGAAATCATCCGTGAAGCTACTAAGTGGAGTCCAGAATTGGCTGCCGCATGCGAAATATGGAAAGCAATCAAATTTGAGTTCGATACAATCGATACGTTGTAA
>ON693580
ATGTCGCCACAAACGGAGACTAAAGCAGGTGTTGGATTCAAAGCTGGTGTCAAAGATTACCGATTGACCTATTACACTCCCGAATACAAGACCAAAGATACTGATATCTTAGCGGCTTTCCGAATGACCCCCCAACCTGGAGTACCGGCTGAGGAAGCTGGAGCTGCCGTAGCTGCCGAATCTTCTACGGGTACATGGACCACGGTATGGACAGATGGACTTACTAGTCTTGATCGCTACAAGGGCCGGTGCTACGATATTGAGCCCGTTGCTGGGGAAGATAATCAGTATATCGCATATGTAGCTTATCCTCTGGATTTATTCGAGGAAGGTTCCGTCACCAATATGCTGACTTCTATTGTAGGTAATGTTTTTGGATTTAAGGCCCTACGCGCTCTGCGCCTGGAAGACCTACGAATTCCTCCTGCTTATTCCAAAACTTTTATTGGCCCCCCCCACGGTATTCAGGTGGAAAGGGATAAACTAAACAAATACGGACGTCCCCTACTGGGATGTACAATCAAGCCAAAATTGGGCTTATCTGCCAAGAATTATGGTAGAGCAGTTTATGAGTGCCTTCGTGGTGGACTTGATTTCACAAAAGATGATGAAAACGTAAATTCCCAACCGTTTATGCGTTGGAGAGATCGATTCTTATTCGTAGCGGAAGCCCTTTTCAAATCCCAGGCTGAAACAGGTGAAATCAAGGGGCATTATTTGAATGCCACTGCAGGTACGTGTGAAGAAATGTTGAAAAGAGCTGTTTTTGCCAGAGAATTGGGTGTACCAATCGTCATGCATGACTACCTGACGGGAGGGTTTACCGCAAATACCAGCTTAGCTTTCTACTGCAGAGACAACGGACTACTTCTTCATATTCACCGGGCGATGCATGCTGTCATTGATAGACAACGGAATCACGGTATGCATTTCCGTGTATTAGCCAAAGCATTACGCATGTCTGGTGGGGATCATATCCATGCTGGAACTGTAGTGGGCAAGTTAGAAGGTGAACGAGAAGTCACCCTGGGATTTGTCGATTTACTTCGTGACGATTATATAGAAAAGGATCGCAGCCGTGGCATCTATTTTACCCAAGATTGGGTATCCATGCCGGGCGTACTCCCTGTAGCTTCAGGAGGTATCCATGTCTGGCACATGCCCGCCTTAACCGAAATTTTTGGGGACGACTCCGTTCTACAATTCGGCGGGGGAACATTGGGACACCCTTGGGGAAATGCACCTGGTGCCGTAGCTAACCGAGTCGCATTAGAGGCTTGCGTACAAGCTCGTAATGAGGGCCGTGATCTCGCTCGTGAAGGTAATGAAATCATCCGTGAAGCTAGTAAGTGGAGTCCAGAATTGGCTGCCGCATGCGAAATATGGAAAGCTATCAAATTTGAATTCGATACAATTGATACGTTGTAA
>OP734314
ATGTCGCCACAAACGGAGACTAAAGCAGGTGTTGGATTCAAAGCTGGTGTCAAAGATTACCGATTGACCTATTACACTCCCGAATACAAGACCAAAGACACTGATATCTTAGCGGCTTTCCGAATGACCCCCCAACCTGGAGTACCGGCTGAGGAAGCTGGAGCTGCCGTAGCTGCGGAATCTTCTACGGGTACATGGACCACGGTATGGACAGACGGACTTACTAGTCTTGATCGCTACAAGGGCCGGTGCTACGATATTGAGCCCGTTGCTGGGGAAGATAATCAGTATATCGCATATGTAGCTTATCCTCTGGATTTATTCGAGGAAGGTTCCGTTACTAATATGCTGACTTCTATTGTAGGTAATGTTTTTGGATTTAAGGCCCTACGCGCTCTGCGCCTGGAAGACCTACGAATTCCTCCTGCTTATTCCAAAACTTTTATTGGCCCCCCCCACGGTATTCAGGTGGAAAGGGATAAACTAAACAAATACGGACGTCCCCTACTGGGATGTACAATCAAGCCAAAATTGGGCTTATCTGCCAAAAATTATGGTAGAGCAGTTTATGAGTGCCTTCGTGGTGGACTTGATTTCACAAAAGACGATGAAAACGTAAATTCTCAACCGTTTATGCGTTGGAGGGATCGATTCTTATTCGTAGCGGAAGCCCTTTTCAAATCCCAGGCTGAAACAGGTGAAATCAAGGGGCATTATTTAAATGCCACTGCAGGTACGTGTGAAGAAATGATGAAAAGAGCTGTTTTTGCCAGAGAATTGGGTGTACCAATCGTCATGCATGACTACTTGACGGGAGGGTTTACCGCAAATACCAGCTTAGCTTTCTACTGCAGAGACAACGGACTACTTCTTCATATTCACCGGGCGATGCATGCTGTCATTGATAGACAACGGAATCACGGTATACATTTCCGTGTATTAGCCAAAGCATTACGCATGTCTGGTGGGGATCATATCCATGCTGGAACTGTAGTGGGCAAGTTAGAAGGTGAACGAGAAGTAACCCTGGGATTTGTAGATTTACTCCGTGACGATTATATAGAAAAGGATCGCAACCGTGGCATCTATTTTACCCAAGATTGGGTATCCATGCCGGGCGTACTCCCTGTAGCTTCGGGAGGTATCCATGTCTGGCACATGCCTGCCTTAACCGAAATTTTTGGGGACGACTCCGTTCTACAATTCGGCGGGGGAACATTGGGACACCCTTGGGGAAATGCACCTGGTGCCGTAGCTAACCGAGTCGCATCAGAGGCTTGCGTACAAGCTCGTAATGAGGGCCGTGATCTCGCTCGTGAAGGTAATGAAATCATCCGTGAAGCTAGTAAGTGGAGTCCAGAATTGGCTGCCGCATGCGAAATATGGAAAGCAATCAAATTTGAATTCGATACAATTGATACGTTGTAA
>OP750452
ATGTCGCCACAAACGGAGACTAAAGCAGGTGTTGGATTCAAAGCTGGTGTCAGAGATTACCGATTGACCTATTACACTCCCGAATACAAGACCAAAGATACTGATATCTTAGCGGCTTTCCGAATGACCCCCCAGCCTGGAGTACCGGCTGAGGAAGCTGGAGCTGCCGTAGCTGCGGAATCTTCTACGGGTACATGGACCACGGTATGGACAGATGGACTTACTAGTCTTGATCGCTACAAGGGTCGGTGTTACGATATTGAGCCTGTTGCTGGGGAAGATAATCAGTATATCGCATATGTAGCTTATCCTCTGGATTTATTTGAGGAAGGTTCCGTCACCAATATGCTGACTTCTATTGTAGGTAATGTTTTTGGATTTAAGGCCCTACGCGCTCTGCGCCTGGAAGACCTACGAATTCCTCCTGCTTATTCCAAAACTTTTCTTGGCCCCCCCCACGGTATTCAGGTGGAAAGGGATAAACTAAACAAATACGGACGTCCCCTACTGGGATGTACAATCAAGCCAAAATTGGGCTTATCTGCCAAGAATTATGGTAGAGCAGTTTATGAGTGCCTTCGTGGTGGACTTGATTTCACAAAAGATGATGAAAACGTAAATTCCCAACCGTTTATGCGCTGGAGAGATCGATTCTTATTCGTAGCGGAAGCCCTTTTCAAATCCCAGGCTGAAACAGGTGAAATCAAGGGGCATTATTTGAATGCCACTGCAGGTACCTGTGAAGAAATGTTGAAAAGAGCTGTTTTTGCTAGAGAATTGGGTGCACCAATCGTCATGCATGACTACCTGACGGGAGGGTTTACCGCAAATACCAGCTTAGCTTTCTACTGCAGAGACAACGGACTACTTCTTCATATTCACCGGGCGATGCATGCTGTCATTGATAGACAACGGAATCACGGTATGCATTTCCGTGTATTAGCCAAAGCATTACGTATGTCTGGTGGGGATCATATCCATGCTGGAACTGTAGTGGGCAAGTTAGAAGGTGAACGAGAAGTCACTCTGGGATTTGTCGATTTACTCCGTGACGATTATATAGAAAAGGATCGCAGCCGTGGCATCTATTTTACTCAAGATTGGGTATCCATGCCGGGCGTATTCCCTGTAGCTTCGGGAGGTATCCATGTCTGGCACATGCCTGCCTTAACCGAAATTTTTGGGGACGACTCCGTTCTACAATTCGGCGGGGGAACATTGGGACACCCTTGGGGAAATGCACCTGGTGCCGTAGCTAACCGAGTCGCACTAGAGGCTTGCGTGCAAGCTCGTAACGAGGGCCGTGATCTCGCTCGTGAAGGTAATGAAATCATCCGTGAAGCTACTAAGTGGAGTCCAGAATTGGCTGCCGCATGCGAAATATGGAAAGCAATCAAATTTGAATTCGATACAATTGATACGTTGTAA
>PP567285
ATGTCGCCACAAACGGAGACTAAAGCAGGTGTTGGATTCAAAGCTGGTGTCAAAGATTACCGATTGACCTATTACACTCCCGAATACAAGACCAAAGACACTGATATCTTAGCAGCTTTCCGAATGACCCCCCAACCTGGAGTACCGGCTGAGGAAGCAGGAGCTGCAGTAGCTGCGGAATCTTCTACGGGTACATGGACCACGGTATGGACAGACGGACTTACTAGTCTTGATCGCTACAAGGGCCGGTGCTACGATATTGAGCCCGTCGCTGGGGAAGAAAATCAGTATATTGCATATGTAGCTTATCCTCTGGATTTATTCGAGGAAGGTTCCGTCACCAATATGTTTACTTCTATTGTGGGTAATGTTTTTGGATTTAAGGCCCTACGCGCTCTGCGTCTGGAAGACCTACGAATTCCTCCTGCTTATTCCAAAACTTTTATGGGACCCCCCCACGGTATTCAGGTGGAAAGGGATAAACTAAACAAATATGGACGTCCCCTACTGGGATGTACAATTAAGCCAAAATTGGGCTTGTCTGCCAAGAATTATGGTAGAGCAGTTTATGAATGTCTTCGTGGGGGACTTGATTTCACAAAAGATGATGAAAATGTGAATTCCCAACCGTTTATGCGTTGGAGAGATCGATTTTTATTTGTAGCGGAAGCCCTTTTCAAATCCCAGGCTGAAACGGGTGAAGTCAAGGGGCATTACTTGAATGCCACTGCGGGTACATGTGAAGAGATGATGAAAAGGGCTATTTTTGCTAGAGAATTGGGTGCACCAATCGTCATGCATGACTACCTGACGGGAGGGTTTACCGCAAATACCAGTTTAGCTTTTTACTGCAGAGACAATGGACTACTTCTCCATATTCACCGGGCAATGCATGCTGTCATTGATAGACAAAAGAATCACGGTATGCATTTCCGTGTATTAGCCAAAGGATTACGCATGTCCGGGGGGGATCATATCCATGCCGGAACTGTAGTGGGCAAATTAGAAGGTGAACGAGAAGTCACCCTGGGATTTGTTGACTTACTTCGTGACGATTTTATCCAAAAGGACCGCAGCCGTGGCATCTATTTTACCCAAGATTGGGTATCCATGCCGGGCGTATTCCCAGTAGCTTCGGGGGGTATCCATGTCTGGCACATGCCTGCCCTAACTGAAATTTTTGGGGACGACTCCGTTCTACAATTCGGCGGGGGAACGTTGGGACACCCTTGGGGAAATGCACCCGGTGCGGTAGCTAACCGAGTCGCATTAGAGGCTTGCGTACAGGCTCGTAATGAGGGTCGTGACCTCGCTCGTGAAGGTAATGAAATCATACGTGAAGCTAGTAAGTGGAGTCCAGAATTGGCTGCCGCATGCGAAATATGGAAAGCAATCAAATTTGAATTCGAGACAATTGATACGGTGTAA
>PP567305
ATGTCGCCACAAACGGAGACTAAAGCAGGTGTTGGATTCAAAGCTGGTGTCAAAGATTACCGATTGACCTATTACACTCCCGAATACAAGACCAAAGACACTGATATCTTAGCAGCTTTCCGAATGACCCCCCAACCTGGAGTACCGGCTGAGGAAGCCGGAGCTGCAGTAGCTGCGGAATCTTCTACGGGTACATGGACCACAGTATGGACAGACGGACTTACTAGTCTTGATCGCTACAAGGGCCGGTGCTACGATATTGAGCCCGTCGCTGGGGAAGAAAATCAGTATATTGCATATGTAGCTTATCCTCTGGATTTATTCGAGGAAGGTTCCGTCACCAATATGCTGACTTCTATTGTGGGTAATGTTTTTGGATTTAAGGCCCTACGCGCTCTGCGTCTGGAAGACCTACGAATTCCTCCTGCTTATTCCAAAACTTTTATGGGACCCCCCCACGGTATTCAGGTGGAAAGGGATAAACTAAACAAATATGGACGTCCCCTACTGGGATGTACAATTAAGCCAAAATTGGGCTTGTCTGCCAAAAATTATGGTAGAGCAGTTTATGAATGTCTTCGTGGGGGACTTGATTTCACAAAAGATGATGAAAACGTGAATTCCCAACCGTTTATGCGTTGGAGAGATCGATTTTTATTCGTAGCGGAAGCCCTTTTCAAATCCCAGGCTGAAACGGGTGAAATCAAGGGGCATTACTTGAATGCCACTGCAGGTACGTGTGAAGAGATGATGAAGAGGGCTGTTTTTGCTAGAGAATTGGGTGTACCAATCGTCATGCATGACTACCTGACGGGAGGGTTTACCGCAAATACCAGTTTAGCTTTTTACTGCAGAGACAATGGACTACTTCTCCATATTCACCGGGCGATGCATGCTGTCATTGATAGACAAAAGAATCACGGTATGCATTTCCGTGTATTAGCCAAAGCATTACGCATGTCCGGGGGAGATCATATCCATGCCGGAACTGTAGTGGGCAAATTAGAAGGTGAACGAGAAGTCACCCTGGGATTTGTCGACCTACTCCGTGACGATTATATTGAAAAGGACCGCAGCCGTGGCATCTATTTTACCCAAGATTGGGTATCCATGCCGGGCGTACTCCCAGTAGCTTCGGGGGGTATCCATGTCTGGCACATGCCTGCCTTAACTGAAATTTTTGGGGACGACTCCGTTCTACAATTCGGCGGGGGAACGTTGGGACACCCTTGGGGAAATGCACCCGGTGCCGTAGCTAACCGAGTCGCATTAGAGGCTTGCGTACAGGCTCGTAATGAGGGTCGTGACCTCGCTCGTGAAGGTAATGAAATCATACGTGAAGCTAGTAAGTGGAGTCCAGAATTGGCTGCCGCATGCGAAATATGGAAAGCAATCAAATTTGAATTCGAGACAATTGATACGTTGTAA
>KP126961.1
CAAGACCAAAGACACTGATATCTTAGCGGCTTTCCGAATGACCCCCCAACCTGGAGTACCGGCTGAGGAAGCTGRAGCTGCCGTAGCTGCGGAATCTTCTTACGGGTACATGGACCACGGTATGGACAGACGGACTTACTAGTCTTGATCGCTACAAGGGCCGGTGCTACGATATTGAGCCCGTTGCTGGGGAAGATAATCAGTATATCGCATATGTAGCTTATCCTCTGGATTTATTCAAGGAAGGTTCCGTTACTAATATGCTGACTTCTATTGTAGGTAATGTTTTTGGATTTAAGGCCCTACGCGCTCTGCGCCTGGAAGACCTACGAATTCCTCCTGCTTATTCCAAAACTTTTATTGGCCCCCCCCACGGTATTCAGGTGGAAAGGGATAAACTAAACAAATACGGACGTCCCCTACTGGGATGTACAATCAAGCCAAAATTGGGCTTATCTGCCAAAAATTATGGTAGAGCAGTTTATGAGTGCCTTCGTGGTGGACTTGATTTCACAAAAGACGATGAAAACGTAAATTCTCAACCGTTTATGCGTTGGAGGGATCGATTCTTATTCGTAGCGGAAGCCCTTTTCAAATCCCAGGCTGAAACAGGTGAAATCAAGGGGCATTATTTAAATGCCACTGCAGGTACGTGTGAAGAAATGATGAAAAGAGCTGTTTTTGCCAGAGAATTGGGTGTACCAATCGTCATGCATGACTACTTGACGGGAGGGTTTACCCGCAAATACCAGCTTAGCTTTCTACTRCAGAGACAACKGACTACTTCTTCATATTCACCGGGCGATGCATGCTGTCATTGATAGACAACGGAATCACGGTATACACTTTCCGTGTATTAGCCAAAGCATTACGCATGTCTGGTGGGGATCTATAATCCATGCTTGGAACTGTAGTGGGCAAGTTAGAAGGTGAACGAGAAGTAACCCTGGGATTTGTAGATTTACTCCGTGACGATTATATAGAAAAGGATCGCAACCGTGGCATCTATTTTACCCAAGATTGGGTATCCATGCCGGGCGTACTCCCTGTAGCTTCGGGAGGTATCCATGTCTGGCACATGCCTGCCTTAACCGAAATTTTTGGGGACGACTCCGTTCTACAATTCGGCGGGGGAACATTGGGACACCCTTGGGGAAATGCACCTGGTGCCGTAGCTAACCGAGTCGCATCAGAGGCT
>KP126960.1
CAAGACCAAAGACACTGATATCTTAGCGGCTTTCCGAATGACCCCCCAACACTGGAGATACCGGCTGAGGAAAGCTGGAGCCTGCCGTAGCTGCGGAATCTTCTACGGGTACATGGACCACGGTATGGACAGACGGACTTACTAGTCTTGATCGCTTACAAGGGCCGGTGCTACGATATTGAGCCCGTTGCTGGGGAAGATAATCAGTATATCGCATATGTAGCTTATCCTCTGGATTTATTCGAGGAAGGTTCCGTCACTAATATGCTGACTTCTATTGTAGGTAATGTTTTTGGATTTAAGGCCCTACGCGCTCTGCGCCTGGAAGACCTACGAATTCCTCCTGCTTATTCCAAAACTTTTTTTGGCCCCCCCCACGGTATTCAGGTGGAAAGGGATAAACTAAACAAATACGGACGTCCCCTACTGGGATGTACAATCAAGCCAAAATTGGGCTTATCTGCCAAGAATTATGGTAGAGCAGTTTATGAGTGCCTTCGTGGTGGACTTGATTTCACAAAAGACGATGAAAACGTAAATTCCCAACCGTTTATGCGTTGGAGGGATCGATTCTTATTCGTAGCGGAAGCCCTTTTCAAATCCCAGGCTGAAACAGGTGAAATCAAGGGGCATTATTTGAATGCCACTGCAGGTACGTGTGAAGAAATGATGAAAAGAGCTGTTTTTGCCAGAGAATTGGGTGTACCAATCGTCATGCATGACTACTTGACGGGAGGGTTTACCGCAAATACCAGCTTAGCTATCTACTGCAGAGACAACGGACTACTTCTTCATATTCACCGGGCGATGCATGCTGTCATTGATAGACAACGGAATCACGGTATACATTTCCGTGTATTAGCCAAAGCATTACGCATGTCTGGTGGGGATCATATCCATGCTGGAACTGTAGTGGGCAAGTTAGAAGGTGAACGAGAAGTAACCCTGGGATTTGTAGATTTACTCCGTGACGATTATATAGAAAAGGATCGCAACCGTGGCATCTATTTTACCCAAGATTGGGTATCCATGCCGGGCGTACCTCCCTGTAGCTTCGGGAGGTATTCCATKTCTGGCCACATGCCTGCCTTAACCGAAATTTTTGGGGACGACTCCGTTCTACAATTCGGCGGGGGAACATTGGGACACCCTTGGGGAAATGCACCTGGTGCCGTAGCTAACCGAGTCGCATCAGAGGCT
>KP126959.1
CAAGACCAAAGATACTGATATCTTAGCGGCTTTCCGAATGACCCCCCAACCTGGAGTACCGGCTGAGGAAGCTGGAGCTGCCGTAGCTGCGGAATCTTCTACGGGTACATGGACCACGGTATGGACAGATGGACTTACTAGTCTTGATCGCTACAAGGGCCGGTGCTACGATATTGAGCCTGTTGCTGGGGAAGATAATCAGTATATCGCATATGTAGCTTATCCTCTGGATTTATTTGAGGAAGGTTCCGTCACCAATATGCTGACTTCTATTGTAGGTAATGTTTTTGGATTTAAGGCCCTACGCGCTCTGCGCCTGGAAGACCTACGAATTCCTCCTGCTTATTCCAAAACTTTTATTGGCCCCCCCCACGGTATTCAGGTGGAAAGGGATAAACTAAACAAATACGGACGTCCCCTATTGGGATGTACAATCAAGCCAAAATTAGGCTTATCTGCCAAGAATTATGGTAGAGCAGTTTATGAGTGCCTTCGTGGTGGACTTGATTTCACAAAAGATGATGAAAACGTAAATTCCCAACCGTTTATGCGCTGGAGAGATCGATTCTTATTCGTAGCGGAAGCCCTTTTCAAATCCCAGGCTGAAACAGGTGAAATCAAGGGGCATTATTTGAATGCCACTGCAGGTACGTGTGAAGAAATGTTGAAAAGAGCTGTTTTTGCCAGAGAATTGGGTGCACCAATCGTCATGCATGACTACCTGACGGGAGGGTTTACCGCAAATACCAGCTTAGCTTTCTACTGCAGAGACAACGGACTACTTCTTCATATTCACCGGGCGATGCATGCTGTCATTGATAGACAACGGAATCACGGTATACATTTCCGTGTATTAGCCAAAGCATTACGCATGTCTGGTGGGGATCATATCCATGCTGGAACTGTAGTGGGCAAGTTAGAGGGTGAACGAGAAGTCACCCTGGGATTTGTCGATTTACTCCGTGACGATTATATAGAAAAGGATCGCAGCCGTGGCATCTATTTTACCCAAGATTGGGTATCCATGCCGGGCGTACTCCCTGTAGCTTCGGGAGGTATCCATGTCTGGCACATGCCTGCCTTAACCGAAATTTTTGGGGACGACTCCGTTCTACAATTCGGCGGGGGAACATTGGGACACCCTTGGGGAAATGCACCTGGTGCCGTAGCTAACCGAGTCGCATTAGAGGCT
>KP126958.1
CAAGACCAAAGACACTGATATCTTAGCGGCTTTCCGAATGACCCCCCAACCTGGGGTACCGGCTGAGGAAGCTGGAGCTGCCGTAGCTGCGGAATCTTCTACGGGTACATGGACCACGGTATGGACAGACGGCCTTACTAGTCTTGATCGCTACAAGGGCCGGTGCTACGATATTGAACCCGTTGCTGGGGAAGATAATCAGTATATCGCATATGTAGCTTATCCTCTGGATTTATTCGAGGAAGGTTCCGTCACTAATATGCTGACTTCTATTGTAGGTAATGTTTTTGGATTTAAGGCCCTACGCGCTCTGCGCCTGGAAGACCTACGAATTCCTCCTGCTTATTCCAAAACTTTTTGGGGCCCCCCCCACGGTATTCAGGTGGAAAGGGATAAACTAAACAAATACGGACGTCCCCTACTGGGATGTACAATCAAGCCAAAATTGGGCTTATCTGCCAAGAATTATGGTAGAGCAGTTTATGAGTGCCTTCGTGGTGGACTTGATTTCACAAAAGACGATGAAAACGTAAATTCCCAACCGTTTATGCGTTGGAGGGATCGATTCTTATTCGTAGCGGAAGCCCTTTTCAAATCCCAGGCTGAAACAGGTGAAATCAAGGGGCATTATTTGAATGCCACTGCAGGTACGTGTGAAGAAATGATGAAAAGAGCTGTTTTTGCCAGAGAATTGGGTGTACCAATCGTCATGCATGACTACTTGACGGGAGGGTTTACCGCAAATACCAGCTTAGCTATATACTGTAGAGACAACGGACTACTTCTTCATATTCACCGGGCGATGCATGCTGTTATTGATAGACAACGGAATCACGGTATACATTTCCGTGTATTAGCCAAAGCATTACGCATGTCTGGTGGGGATCATATCCATGCTGGAACTGTAGTGGGCAAGTTAGAAGGTGAACGAGAAGTAACCCTGGGATTTGTAGATTTACTCCGTGACGATTATATAGAAAAGGATCGCAGCCGTGGCATCTATTTTACCCAAGATTGGGTATCCATGCCGGGCGTACTCCCTGTAGCTTCGGGAGGTATTCATGTCTGGCACATGCCTGCCTTAACCGAAATTTTCGGGGACGACTCCGTTCTACAATTTGGCGGGGGAACATTGGGACACCCTTGGGGAAATGCACCTGGTGCCGTAGCTAACCGAGTCGCATCAGAGGCT
>KP126957.1
CAAGACCAAAGATACTGATATCTTAGCGGCTTTCCGAATGACCCCCCAACCTGGGGTACCGGCTGAGGAAGCTGGAGCTGCCGTAGCTGCGGAATCTTCTACGGGTACATGGACCACGGTATGGACAGATGGACTTACTAGTCTTGATCGCTACAAGGGCCGGTGCTACGATATTGAGCCTGTTGCTGGGGAAGATAATCAGTATATTGCATATGTAGCTTATCCTCTGGATTTATTTGAGGAAGGTTCCGTCACCAATATGCTGACTTCTATTGTAGGTAATGTTTTTGGATTTAAGGCCCTACGCGCTCTGCGCCTGGAAGACCTACGAATTCCTCCTGCTTATTCCAAAACTTTTATTGGCCCCCCCCACGGTATTCAGGTGGAAAGGGATAAACTAAACAAATATGGACGTCCCCTACTGGGATGTACAATCAAGCCAAAATTGGGCTTATCTGCCAAGAATTATGGTAGAGCAGTTTATGAGTGCCTTCGTGGTGGACTTGATTTCACAAAAGATGATGAAAACGTAAATTCCCAACCGTTTATGCGCTGGAGAGATCGATTCTTATTCGTAGCGGAAGCCCTTTTCAAATCCCAGGCTGAAACAGGTGAAATCAAGGGGCATTATTTGAATGCCACTGCAGGCACGTGTGAAGAAATGTTGAAAAGAGCTGTTTTTGCCAGAGAATTGGGTGCACCAATCGTCATGCATGACTACCTGACGGGAGGGTTTACCGCAAATACCAGCTTAGCTTTCTATTGCAGAGACAACGGACTACTTCTTCATATTCACCGGGCCATGCATGCTGTCATTGATAGACAACGGAATCACGGTATACATTTCCGTGTATTAGCCAAAGCATTACGCATGTCTGGTGGGGATCATATCCATGCTGGAACTGTAGTGGGCAAGTTAGAAGGTGAACGAGAAGTCACCCTGGGATTTGTCGATTTACTCCGTGACGATTATATAGAAAAGGATCGCAGCCGTGGCATCTATTTTACCCAAGATTGGGTATCCATGCCGGGCGTACTCCCTGTAGCTTCGGGAGGTATCCATGTCTGGCACATGCCCGCCTTAACCGAAATTTTTGGGGACGACTCCGTTCTACAATTCGGCGGGGGAACATTGGGACACCCTTGGGGAAATGCACCTGGTGCCGTAGCTAACCGAGTCGCATTAGAGGCT
>KP126956.1
CAAGACCAAAGATACTGATATCTTAGCGGCTTTCCGAATGACCCCCCAACCTGGGGTACCGGCTGAGGAAGCTGGAGCTGCCGTAGCTGCGGAATCTTCTTACGGGTACATGGACCACGGTATGGACAGAATGGACTTACTAGTCTTGATCGCTACAAGGGCCGGTGCTACGATATTGAGCCTGTTGCTGGGAGAAGATAATCAGTATAATTGCATATGTAGCTTATCCTCTGGATTTATTTGAGGAAGGTTCCGTCACCAATATGCTGACTTCTATTGTAGGTAATGTTTTTGGATTTAAGGCCCTACGCGCTCTGCGCCTGGAAGACCTACGAATTCCTCCTGCTTATTCCAAAACTTTTATTGGCCCCCCCCCACGGTATTCAGGTGGAAAGGGATAAACTAAACAAATATGGACGTCCCCTACTGGGATGTACAATCAAGCCAAAATTGGGCTTATCTGCCAAGAATTATGGTAGAGCAGTTTATGAGTGCCTTCGTGGTGGACTTGATTTCACAAAAGATGATGAAAACGTAAATTCCCAACCGTTTATGCGCTGGAGAGATCGATTCTTATTCGTAGCGGAAGCCCTTTTCAAATCCCAGGCTGAAACAGGTGAAATCAAGGGGCATTATTTGAATGCCACTGCAGGCACGTGTGAAGAAATGTTGAAAAGAGCTGTTTTTGCCAGAGAATTGGGTGCACCAATCGTCATGCATGACTACCTGACGGGAGGGTTTACCGCAAATACCAGCTTAGCTTTCTATTGCAGAGACAACGGACTACTTCTTCATATTCACCGGGCCATGCATGCTGTCATTGATAGACAACGGAATCACGGTATACATTTCCGTGTATTAGCCAAAGCATTACGCATGTCTGGTGGGGATCATATCCATGCTGGAACTTGTAGTGGGCAAGTTAGGAAGGTGAACGAGAAGTCACCCTGGGATTTGTCGATTTACTCCGTGACGATTATATAGAAAAGGATCGCAGCCGTGGCATCTATTTTACCCAAGATTGGGTATCCATGCCGGGCGTACTCCCTTGTAGCTTCGGGAGGTATCCCATGTTCCTTGGCACATGCCCGCCTTAACCGAAATTTTTGGGGACGACTCCGTTCTACAATTCGGCGGGGGAACATTGGGACACCCTTGGGGAAATGCACCTGGTGCCGTAGCTAACCGAGTCGCATTAGAGGCT
>KP126955.1
CAAGACCAAAGATACTGATATCTTAGCGGCTTTCCGAATGACCCCCCAACCTGGGGTACCGGCTGAGGAAGCTGGAGCTGCCGTAGCTGCGGAATCTTCTTACGGGTACATGGACCACGGTATGGACAGAATGGACTTACTAGTCTTGATCGCTACAAGGGCCGGTGCTACGATATTGAGCCTGTTGCTGGGAGAAGATAATCAGTATAATTGCATATGTAGCTTATCCTCTGGATTTATTTGAGGAAGGTTCCGTCACCAATATGCTGACTTCTATTGTAGGTAATGTTTTTGGATTTAAGGCCCTACGCGCTCTGCGCCTGGAAGACCTACGAATTCCTCCTGCTTATTCCAAAACTTTTATTGGCCCCCCCCCACGGTATTCAGGTGGAAAGGGATAAACTAAACAAATATGGACGTCCCCTACTGGGATGTACAATCAAGCCAAAATTGGGCTTATCTGCCAAGAATTATGGTAGAGCAGTTTATGAGTGCCTTCGTGGTGGACTTGATTTCACAAAAGATGATGAAAACGTAAATTCCCAACCGTTTATGCGCTGGAGAGATCGATTCTTATTCGTAGCGGAAGCCCTTTTCAAATCCCAGGCTGAAACAGGTGAAATCAAGGGGCATTATTTGAATGCCACTGCAGGCACGTGTGAAGAAATGTTGAAAAGAGCTGTTTTTGCCAGAGAATTGGGTGCACCAATCGTCATGCATGACTACCTGACGGGAGGGTTTACCGCAAATACCAGCTTAGCTTTCTATTGCAGAGACAACGGACTACTTCTTCATATTCACCGGGCCATGCATGCTGTCATTGATAGACAACGGAATCACGGTATACATTTCCGTGTATTAGCCAAAGCATTACGCATGTCTGGTGGGGATCATATCCATGCTGGAACTTGTAGTGGGCAAGTTAGGAAGGTGAACGAGAAGTCACCCTGGGATTTGTCGATTTACTCCGTGACGATTATATAGAAAAGGATCGCAGCCGTGGCATCTATTTTACCCAAGATTGGGTATCCATGCCGGGCGTACTCCCTTGTAGCTTCGGGAGGTATCCCATGTTCCTTGGCACATGCCCGCCTTAACCGAAATTTTTGGGGACGACTCCGTTCTACAATTCGGCGGGGGAACATTGGGACACCCTTGGGGAAATGCACCTGGTGCCGTAGCTAACCGAGTCGCATTAGAGGCT
>DQ432648.1
TCAAAGCTGGTGTCAAAGATTACCGATTGACCTATTACACTCCCGAATACAAGACCAAAGACACTGATATCTTAGCGGCTTTCCGAATGACCCCCCAACCTGGAGTACCGGCTGAGGAAGCTGGAGCTGCCGTAGCTGCCGAATCTTCTACGGGTACATGGACCACGGTATGGACAGATGGACTTACTAGTCTTGATCGCTACAAGGGCCGGTGCTACGATATTGAGCCCGTTGCTGGGGAAGATAATCAGTATATCGCATATGTAGCTTATCCTCTGGATTTATTCGAGGAAGGTTCCGTCACCAATATGCTGACTTCTATTGTAGGTAATGTTTTTGGATTTAAGGCCCTACGCGCTCTGCGCCTGGAAGACCTACGAATTCCTCCTGCTTATTCCAAAACTTTTATTGGCCCCCCCCACGGTATTCAGGTGGAAAGGGATAAACTAAACAAATACGGACGTCCCCTACTGGGATGTACAATCAAGCCAAAATTGGGCTTATCTGCCAAGAATTATGGTAGAGCAGTTTATGAGTGCCTTCGTGGTGGACTTGATTTCACAAAAGATGATGAAAACGTAAATTCCCAACCGTTTATGCGTTGGAGAGATCGATTCTTATTCGTAGCGGAAGCCCTTTTCAAATCCCAGGCTGAAACAGGTGAAATCAAGGGGCATTATTTGAATGCCACTGCAGGTACGTGTGAAGAAATGTTGAAAAGAGCTGTTTTTGCCAGAGAATTGGGTGTACCAATCGTCATGCATGACTACCTGACGGGAGGGTTTACCGCAAATACCAGCTTAGCTTTCTACTGCAGAGACAACGGACTACTTCTTCATATTCACCGGGCGATGCATGCTGTCATTGATAGACAACGGAATCACGGTATGCATTTCCGTGTATTAGCCAAAGCATTACGCATGTCTGGTGGGGATCATATCCATGCTGGAACTGTAGTGGGCAAGTTAGAAGGTGAACGAGAAGTCACCCTGGGATTTGTCGATTTACTTCGTGACGATTATATAGAAAAGGATCGCAGCCGTGGCATCTATTTTACCCAAGATTGGGTATCCATGCCGGGCGTACTCCCTGTAGCTTCGGGAGGTATCCATGTCTGGCACATGCCCGCCTTAACCGAAATTTTTGGGGACGACTCCGTTCTACAATTCGGCGGGGGAACATTGGGACACCCTTGGGGAAATGCACCTGGTGCCGTAGCTAACCGAGTCGCATTAGAGGCTTGCGTACAAGCTCGTAATGAGGGCCGTGATCTCGCTCGTGAAGGTAATGAAATCATCCGTGAAGCTAGTAAG
>DQ432646.1
CCGATTGACCTATTACACTCCCGAATACAAGACCAAAGATACTGATATCTTACCGGCTTTCCGAATGACCCCCCAGCCTGGAGTACCGGCTGAGGAAGCTGGAGCTGCCGTAGCTGCGGAATCTTCTACGGGTACATGGACCACGGTATGGACAGATGGACTTACTAGTCTTGATCGCTACAAGGGTCGGTGTTACGATATTGAGCCTGTTGCTGGGGAAGATAATCAGTATATTGCATATGTAGCTTATCCTCTGGATTTATTTGAGGAAGGTTCCGTCACCAATATGCTGACTTCTATTGTAGGTAATGTTTTTGGATTTAAGGCCCTGCGCGCTCTGCGCCTGGAAGACCTACGAATTCCTCCTGCTTATTCCAAAACTTTTCTTGGCCCCCCCCACGGTATTCAGGTGGAAAGGGATAAACTAAACAAATACGGACGTCCCCTACTGGGATGTACAATCAAGCCAAAATTGGGCTTATCTGCCAAGAATTATGGTAGAGCAGTTTATGAGTGCCTTCGTGGTGGACTTGATTTCACAAAAGATGATGAAAACGTAAATTCCCAACCGTTTATGCGCTGGAGAGATCGATTCTTATTCGTAGCAGAAGCCCTTTTCAAATCCCAGGCTGAAACAGGTGAAATCAAGGGGCATTATTTGAATGCCACTGCAGGGACCTGTGAAGAAATGTTGAAAAGAGCTGTTTTTGCTAGAGAATTGGGTGCACCAATCGTCATGCATGACTACCTGACGGGAGGGTTTACCGCAAATACCAGCTTAGCTTTCTACTGCAGAGACAACGGACTACTTCTTCATATTCACCGGGCGATGCATGCTGTCATTGATAGACAACGGAATCACGGTATGCATTTCCGTGTATTAGCCAAAGCATTACGTATGTCTGGTGGGGATCATATCCATGCTGGAACTGTAGTGGGCAAGTTAGAAGGTGAACGAGAAGTCACCCTGGGATTTGTCGATTTACTCCGTGACGATTATATAGAAAAGGATCGCAGCCGTGGCATCTATTTTACTCAAGATTGGGTATCCATGCCGGGCGTATTCCCTGTAGCTTCGGGAGGTATCCATGTCTGGCACATGCCTGCCTTAACCGAAATTTTTGGGGACGACTCCGTTCTACAATTTGGCGGGGGAACATTGGGACACCCTTGGGGAAATGCACCTGGTGCCGTAGCTAACCGAGTCGCATTAGAGGCTTGCGTACAAGCTCGTAATGAGGGCCGTGATCTCGCTCGTGAAGGTAATGAAATCATCCGTGAAGCTACTAAG
>DQ432645.1
TGTTGGATTCAAAGCTGGTGTCAAAGATTACCGATTGACCTATTACACTCCCGAATACAAGACCAAAGATACTGATATCTTAGCGGCTTTCCGAATGACCCCCCAACCTGGAGTACCGGCTGAGGAAGCTGGAGCTGCCGTAGCTGCGGAATCTTCTACGGGTACATGGACCACGGTATGGACAGATGGACTTACTAGTCTTGATCGCTACAAGGGCCGGTGCTACGATATTGAGCCTGTTGCTGGGGAAGATAATCAGTATATCGCATATGTAGCTTATCCTCTGGATTTATTTGAGGAAGGTTCCGTCACCAATATGCTGACTTCTATTGTAGGTAATGTTTTTGGATTTAAGGCCCTACGCGCTCTGCGCCTGGAAGACCTACGAATTCCTCCTGCTTATTCCAAAACTTTTATTGGCCCCCCCCACGGTATTCAGGTGGAAAGGGATAAACTAAACAAATACGGACGTCCCCTATTGGGATGTACAATCAAGCCAAAATTAGGCTTATCTGCCAAGAATTATGGTAGAGCAGTTTATGAGTGCCTTCGTGGTGGACTTGATTTCACAAAAGATGATGAAAACGTAAATTCCCAACCGTTTATGCGCTGGAGAGATCGATTCTTATTCGTAGCGGAAGCCCTTTTCAAATCCCAGGCTGAAACAGGTGAAATCAAGGGGCATTATTTGAATGCCACTGCAGGTACGTGTGAAGAAATGTTGAAAAGAGCTGTTTTTGCCAGAGAATTGGGTGCACCAATCGTCATGCATGACTACCTGACGGGAGGGTTTACCGCAAATACCAGCTTAGCTTTCTACTGCAGAGACAACGGACTACTTCTTCATATTCACCGGGCGATGCATGCTGTCATTGATAGACAACGGAATCACGGTATACATTTCCGTGTATTAGCCAAAGCATTACGCATGTCTGGTGGGGATCATATCCATGCTGGAACTGTAGTGGGCAAGTTAGAGGGTGAACGAGAAGTCACCCTGGGATTTGTCGATTTACTCCGTGACGATTATATAGAAAAGGATCGCAGCCGTGGCATCTATTTTACCCAAGATTGGGTATCCATGCCGGGCGTACTCCCTGTAGCTTCGGGAGGTATCCATGTCTGGCACATGCCTGCCTTAACCGAAATTTTTGGGGACGACTCCGTTCTACAATTCGGCGGGGGAACATTGGGACACCCTTGGGGAAATGCACCTGGTGCCGTAGCTAACCGAGTCGCATTAGAGGCTTGCGTACAAGCTCGTAATGAG
>DQ432644.1
GTGTTGGATTCAAAGCTGGTGTCAAAGATTACCGATTGACCTATTACACTCCCGAATACAAGACCAAAGACACTGATATCTTAGCGGCTTTCCGAATGACCCCCCAACCTGGAGTACCGGCTGAGGAAGCTGGAGCTGCCGTAGCTGCGGAATCTTCTACGGGTACATGGACCACGGTATGGACAGACGGACTTACTAATCTTGATCGCTACAAGGGACGGTGCTACGATATTGAGCCCGTTGCTGGAGAAGATAATCAGTATATTGCATATGTAGCTTATCCTCTGGATTTATTCGAGGAAGGTTCCGTCACGAATATGCTGACTTCTATTGTAGGTAATGTTTTTGGATTTAAGGCCCTACGCGCTCTGCGCCTGGAAGACCTACGAATTCCTCCTGCTTATTCCAAAACTTTTATTGGCCCCCCCCACGGTATTCAGGTGGAAAGGGATAAACTAAACAAATATGGACGTCCCCTACTGGGATGTACAATCAAGCCAAAATTGGGCTTATCTGCCAAGAATTATGGTAGAGCAGTTTATGAGTGCCTTCGTGGTGGACTTGATTTCACAAAAGACGATGAAAACGTAAATTCCCAACCGTTTATGCGTTGGAGAGATCGATTCTTATTCGTAGCGGAAGCCCTTTTCAAATCCCAGGCTGAAACAGGTGAAATCAAGGGGCATTATTTGAATGCCACTGCAGGTACGTGTGAAGAAATGTTGAAAAGAGCTGTTTTTGCCAGAGAATTGGGTGCACCAATCGTCATGCATGACTACCTGACGGGAGGGTTTACCGCAAATACCAGCTTAGCTTTCTACTGCAGAGACAACGGATTACTTCTTCATATTCACCGGGCGATGCATGCTGTCATTGATAGACAACGGAATCACGGTATACATTTCCGTGTATTAGCCAAAGCATTACGCATGTCTGGTGGGGATCATATCCATTCTGGAACTGTAGTGGGCAAGTTAGAAGGTGAACGAGAAGTCACCCTGGGATTTGTCGATTTACTCCGTGACGATTATATAGAAAAGGATCGCAGCCGTGGTATCTATTTTACCCAAGATTGGGTATCCATGCCAGGCGTACTCCCTGTAGCTTCGGGAGGTATCCATGTCTGGCACATGCCTGCCTTAACCGAAATTTTTGGGGACGACTCCGTTSTACAATTCGGCGGGGGAACATTGGGACACCCTTGGGGAAATGCACCTGGTGCCGTAGCTAACCGAGTCGCATTAGAGGCTTGCGTACAAGCTCGTAATGAGGGCCGTGATCTCGCTCGTGAAGGTAATGAAATCATCCGTGAAGGTA
>DQ432642.1
ACCAAAGATACTGATATCTTAGCGGCTTTCCGAATGACCCCCCAACCTGGAGTACCGGCTGAGGAAGCTGGAGCTGCCGTAGCTGCGGAATCTTCTACGGGTACATGGACCACGGTATGGACAGATGGACTTACTAGTCTTGATCGCTACAAGGGCCGGTGCTACGATATTGAGCCTGTTGCTGGGGAAGATAATCAGTATATCGCATATGTAGCTTATCCTCTGGATTTATTCGAGGAAGGTTCCGTCACCAATATGCTGACTTCTATTGTAGGTAATGTTTTTGGATTTAAGGCCCTGCGCGCTCTGCGCCTGGAAGACCTACGAATTCCCCCCGCTTATTCCAAAACTTTTATTGGACCCCCTCACGGTATTCAGGTGGAAAGGGATAAACTAAACAAATACGGACGTCCCCTACTGGGATGTACAATCAAGCCAAAATTGGGCTTATCTGCCAAGAATTATGGTAGAGCAGTTTATGAGTGTCTTCGTGGTGGACTTGATTTCACAAAAGATGATGAAAACGTAAATTCCCAACCGTTTATGCGCTGGAGAGATCGATTCTTATTCGTAGCGGAAGCCCTTTTCAAATCCCAGGCTGAAACAGGTGAAATTAAGGGGCATTATTTGAATGCCACTGCAGGTACGTGTGAAGAAATGTTGAAAAGAGCTGTTTTTGCCAGAGAATTGGGTGCACCAATCGTCATGCATGACTACCTGACGGGAGGGTTTACCGCAAATACCAGCTTAGCTTTCTATTGCAGAGACAACGGACTACTTCTTCATATTCACCGGGCGATGCATGCTGTCATTGATAGACAACGGAATCACGGTATGCATTTTCGTGTATTAGCCAAAGCATTACGCATGTCTGGTGGGGATCATATCCATGCTGGAACTGTAGTGGGCAAGTTAGAAGGTGAACGAGAAGTCACCCTGGGATTTGTCGATTTACTCCGTGACGATTATATAGAAAAAGATCGTAGCCGTGGTATCTATTTTACCCAAGATTGGGTATCCATGCCGGGCGTACTCCCTGTAGCTTCGGGAGGTATCCATGTCTGGCACATGCCTGCTTTAACCGAAATTTTTGGGGACGACTCCGTTCTACAATTCGGCGGGGGAACATTGGGACACCCTTGGGGAAATGCACCTGGTGCCGTAGCTAACCGAGTCGCATTAGAGGCTTGNGTACAAGCTCGTAATGAGG
