# Supplementary material for: Aleuritopteris hainanensis (Pteridaceae), a New Species From Hainan, China
Source: Ecol Evol. 2026 Feb 20;16(2):e72770. doi: 10.1002/ece3.72770 (PMC12921721; doi:10.1002/ece3.72770)
Supplement: Supplementary file 3 — Data S1: 25_plastid and 37_rbcL. [file ECE3-16-e72770-s002.zip › 25_plastid.fasta]

>202417
TTTTTTCAACGGAATCCTTTCAACAGCTTTTGATAGGCCCATGCGACAGGCGGAAGAGACAAATTGCGACTTTCTTCGTTCCCGATAGGCACAAATATTATCTTAAGGAGAGTTTCTGGTTACCAAATATTAACACTTACATCGAATACGCTTTTTCTCACTTTTTTAAATACGGTTTGAGAGGGCTCCGCGATTTTTTCTTCCGTCAGGAGTTTTAGGAAAATCTGTAGAAATAGATTGAATTCCCAATTCGACATGTATTTCAAACAAATCTACCCTTGATTAACAAATTGTGCAATAAACTATTTTATATAATAAAAACGGAAGGACATAAAATAAGACGCTGATTTGCTAAAGTTTGTAATTGTACTCTGTTTTGCTCGTATGAAATTTATCATGAAATTCATTGGAATTTCTAATACAGCAAGAGCCCATTTTTGATACAATGACTGAATTTGAGAGATTATATATATATTATATTCCCGGATGCCCACAGGATGTAACGAAAATAAAATGTCACGATTGCTTAATATTCCCTAATTATCTGCAATGAGTACATAATTTTCCGGATTTCAACGAATCACACTCCTTCATATACATCAGGAGTCCATTGATGGAATGGAAAGAGGGACAATTTGAAAGCTGTTCCAGCTGTAATAAACGCAGCAGAAGTGTAAGTTACAGAAACATTTTGATTAAGTAAAATTTTACCAACTGTTTCATTAAGCTGAAGCTGCCCGCCAGAAGGTCCATATAACGGAGAAAAACCATATAATAAAGAAGATGAACTCGCTCCACTCATCGATAAAAATTTCATACTTGCTTCGTTGGATCTTACATCCCGTTTAGTATATCCGGATAAAAAGCAGGAAGATAAGGATAACAATTCCAGAGACACATAAATAGTTACCAAATCATTTGCACAGCTGAGAACCATTCCCCCCAAACCTGCAGTCAACTTAAATAATAAAAATTCGGCCAAAGGCACTTTTGAACAAAGTATGTAATCAACCGACGAAGAGACAGATAACAACGAACAAATGAGTAGTAAAAATCTGAATATATTACTGAAATCACTCGTGTGAAAACCTTCAGAAAGGATAGAAAATTCCCATTGACATGCTAAAACCACCGCGCCGACAAATAAAGATACCAGAGAAATTTTATAAAGTAAAATTGTATTTTTACCTTTGTTCAATAAGTCAATCGCAATTATTGCAATTAAGTTTAGAATCAAAATAATTTCTGGTAAAATTGGCAAATTGGTAGAAGTGAAATTTAATTTTGGTAAAAGAAGGTTGATATCATTCGTGATAGAAATCGAGGTAATGTTTGAAGGTGGGTTATTTCATGTCACACTTTGTAAATAAAAAAAGATCAGCTAGGTAAAAACTTCCATATCTATGGAACTGCGTAAACAGCATTGGCAAGGTACAAAACAAAAGACTAACCGATGAATCAATTTGGTATCGATTTTAAAACAAGATGAATTTATGGAAAATTGCCAGGGAAACCTTTACGAACACCATATTTATAATATGGCAAATTGCACTAAGACAAACCGGATCAAAGTTGAACGCCAAACCCTCCGATTATTTGACGATTCAGATTTGGTAAACACAAAAATTTGATTTAGTGTTTCCAAATTGAGTCTATGCCGCAGGAGACGTATTGTACTCCTGTGTTTACTGGCTAACGTTTTGTCACACGAAACCTTTAATATATATTTCAACCTACGTAATCTATCCTGATTCATTGAAGCGCCGTAATAGAGGGAAAAATTTTGCCAAAGTTGTACATATCCATTCAAAATCTGATCATCTGTTAAAGTAGCCCAGGCTGCTTTAACAACCGGACGTCCACTCATGTTACAAAATTTACGTTTGGTCGAGATCTTAGTTATTACTGAATTTGGAATTTTGGGATGATATTTATTTAAATCCAAAATACTAATGTACAAACCTGTCGAGACTCCAATACGGACGCTTTTTGAAACTAATCTGGCAGTTGATATATAACCCAGGAATGAGACACAGCTGGTCGATAATAATTTCAGACTTGGTTTGTCAAATTCGATCCGGTAATGAAAATGATGTTTAAGAAGTGTCGAGAAGTAGTAAAACCATTTCTTCACGAAGTAGCGAGTTCCCTCGAATACTATAATAAATTTGTTCCTATATCTTCCGTAGTGAATACACAAACTTTGAGTGAAGTAGGGATCGATGCCTGCGGTATCCAATTTGAATTCATATGCAGAACCATGTCTTTCTTTCCGAGTAATGTTACATCGATCAATGGGTGGGGAATAATGGACTCGTGACTTACAGACCTGCTTCAATGAAATCAACAAAAGTAAATCAATCTCAGAGTTATAGAAATTTTGAAATACAAATTCAATATTTCCCTCTTGCCCCTCCTTATAGGAATAAAGAGTTTTTCCACGAAAAATTTTATATTTATAAAACACTATCCTTAGGAAATGCAGAAATGAGACATCTTTAATTTGTTGTCGAAACAATCGAATCAGCGTTTCCAAATGAAATTTTTGTGAAAAGTCCATTTCTAAAACATGATTAGATTTCGGAAATCTATCTTCCATAAATAGAAATATCGAATGAATGGACTGTGACATCTTTAAACTACTACTTAAATTATCGTCCATTCGAGGGAAAAAAGATATGTCTAAAGTTAGACATATTATTTTTTTAAGTAAATAAAAATAGGAATCTGCGTTTAATCCATCAGTTTAGTTTCGAACAAATCCTGAATTAACAATTTTCAAATAATTATGGTCACGCATGCTACAAATTAAACGTTTTATTGCCACTGTATTCCGTACCCCAGAAACCAACATCCTGTCTTGCTTACGTGCTCGCCGTTTACTCTCCATCAAATAAAAATTTTCCTCAAAAAAAATCGGAGAGGAGTGTAATAGACAAACTTTCTTGGTGTTAAGCTCCTTATTCGTTTGTAACGCACCAGATTTGGCAAAAGATCCGTAAGTGACTTTCGTCGCAATAACTCCCAAACAAGCATTGGTATGTTTAATAGATAAATTTTTTTTTTTTCGAAAATGAAATCGTCTTCCACAAAATGGAAGATGGGATTGGCAAGTATCTTCCAATATGGAAGATACTTACTATCTTGACTTTCGTCTGAAAGACATTTTTCAAAAAAAAAAAAAAAAAAACCTCAAGGGAAATATTTCTCGACAAGTTGTCAAATTGACGAGCGACCTTTTCCAGGAAAGAGCCGTGCCGATTAATCCCTATCATTAAATATAAACACATCTGCAAACTTCCCAACCCAAATAGAATTCCGAGAAAATATTTGTTTTGAAATTAAACATGTCATTTGATGAAACTAACTATCTCCTATTTTCCCCTCCCCCGCTCCACTTTTTCATCGCATTATTAAGAAGTTCTCCAACATCAGTTCTTTCAAAATATGTTTTGATGGAGAACCAATAGTCTTTCCTAAACACTCTGCTTCTAAACGGAATAATGAAGACGACATATAGGTAGAGTACGAGGAAAAGAGAAGGATAATACAAAAACATCTGGAAATATTTGTAAATTAAGCCCGTTAAATTCTCCTCAATTATTAGATTTCTCAGATTTCACTTTCTACTTCCTGAATTAGGTTCTGACTTATTAAGTAATTTTCAAATTTTCTCGTTTGAAAATATCGCGAACAGTTTTTGTTAATTGAGCCCCGCTTTCACAAAAAGCAGTAATAGCCAAAATATCTAGCTGGGTTTCCTCCTTACGGGGGTTGTAAAACCCAACCTCCCTAGTTACCTTCCCTTCTCGCCGGGATTGGGCGTCAATTGCGACTATTCGGTAAGTCATTTATCGAGATAGGTGCATGCCGAAACTAACCCCCTCGCCAAACCGCATGGGAAATTTTTAGTTCATTCGGCTTGAAGCATAACTCAGGTTAAGCAAATTAATAATTTTTATCTTTCCCTTCAAGGGAAAAAAAAAATTGGAAGAAAAAGTACTTCTCAGGCATAACATCTGGCGCGGAAACTATTTTCTGTATTGAGTTATCTTTTTACGAATCACTGCCCCGTTAAAAAAAAAATTACTATGGAATGGGGAAAGGGCCAAATCCCTACTTCCCTGTTTCCGTCTCCTTATCCATTCGTGGGTTCGGGTAGATATTCGACATACCCTCGTTCATAAATCGATTTTATTGATCTTTAGGTTTAGGCCTAACCCCAGGGATTTTTACATTAAGAATTGGCAGCAACAAAACCTTTCTCGATTGACCCCTAGATATTGAATAATTTATTTTTTATTCATACACGTAAAAAAAAAAGTAAAACTCGATTAGAACTGAGTACTTGACTTATTTAATCTCAGTGCTACTGAGTCAGTCTCATAAGAATTTAGTTTTTACCTTTCAGTGAGAATATTTTTTTTTTCCAACTCAAACAAAGCAAAGAGAAGTGGTAGTCTGATGGAGCTTTGCTGCTCTATTTTGCCAAGATAACCATAGATAACACTTTTCTCGGGATATATAGATAAACTGAAGTAGATGTGTATCCTTCAAGTTGCATTAAGTAATGAGTTTTAATAAATGTCGAAGTGAGAACGTCTCGCTTTTTGAAAAGAACCGGCGGTTATCAAATTCCGCGAAAACGACTTCGGTACTCGAGTCACCCGTTGCTTCCTACCATATCGTTTCAAGCGTAATTTTACCATAATATCTAAGGACCAAAAATTTCTTATTATTATATAAAATAACTCCTATTTTAGTATCGTCAAAATTTCGTGCCAACTTTTCAGTGCATTTCGGACATGAAATAGAGTTAAATGACCTGAAACTTTCTTGAAGAAGTACTTGACTGATTTGGCGAACTAATCTAGAGGCTCGTTTTTTCCTTAGCCGCATACGTTACATCAACTGTAATTTCCGAAATCTTGTTTTGTTTTGCGAAAACCTCGGTATTTCTCTTAATTTTTCCCCTCACAAATCCGGGGATCTTTTTTGGTTCCGACTCAGCTTCAGGGGCCCAGTCAATATTTTTTTTATCTCTCGAGAGGGATTTGGTGCTTATTTCTTTGGTGTCGTGTCCTCCAAAAACGTCTGATGAGTGATCTTCCATACCCAGATTAAATGAGTTGTATATTAGATCTGATATTTGATTGGTTCCCTCGTAACCCAAAAAGGGTCGATATCCTGGAGGAAAATTCTGAATATGAACTGGTGAGGAAATGACCCCACAGGGAATGTCGATACGTTTACCGATATGGCGCTCCATTTGAGTTCCAAATATGGCAGAAGGCTCGATACGGGCTATTGTATCCGCAACTTGTGTATGATCTTCTGTAATTAGTATTTCATCACACAAACCTCGAACCTGCTCGTTAAACCGTTCTGCATCATGCTTGCAATACGTGCCTGCGCAACTCACACGAATTCCCATTTCTCCGACAAGTATCTTTGTAATAGAGGCGGCATGAGTTGCATCACCAAAAACCGCCGCTTCTTTTCCAGCCAAATTTTGACAATCGATAGATTTGGAAAACCAAGCTGCTTGAGAAACAAATTTGGTTTGATTTTCGACATATAGCTCGTAATTAACTTTTTTTCTTAATAGTACGGGAGCCCATAAATTTACAAGTTTTCCGATCTGTCCAATGAAGTCAGCTGTATTTGAAATACCTATTGGAGTTGTCGATAAATAAGGCAGTCCATATTCCTTCTCCAAGAAAGTTGCTGCCATCAAACCCATCTCTCGGTAAGGGACTATATTAAACCACGCTCTTGGCAAATCCTTAAGATTTTTGAGAAACTCCCCTTCTGGAATAATTTGATTGATTGAAACTCCCGATTCTCTAAGTAAACGTTTCAACTCGCGACAGTCATGTTGATTGTGAAAACCTGGTGTGGGAATTCCTATAATATTTGCCGAAGGTGCATCCGTCAGGGACCGGTTAGAGATGCCTTCTTTGCAAGCTCTATCTAAATAATATCGAACTATTTGTTCCAAAGTTTTATCCGAGGCTTGGAGCTCGTTGACTCGGTAGTGATTAACATCTGCGAGAATTACATCAGACTCGGAATACAAGGAAGCCCGATCCGCAAAATTTTGCAAATCCTCTTGTAATATACTAGAAGTACATGTAGGTGTTAAAACGATCAAATCGGGGTGTTATTCCTCATCTTTTCGGCTTATATTACTTACAACCTTATCCCGAGATCCACGTGCTAAAACGTGGCGATCCACTACACTAGCCGTTACCGGGGTAAAATCTCTTTCTCTTTCCGACATGGAACGCATTACGTTGAAGTAATCATCTCCCAAAGGGGCATGCATTATAGCATGTACATTTCTAAAGGAACTAGCTACCCGTAGGGTACCGATGTGAGCGGGTCCAGCATACATCCGATGAGCTAATTTCATAATTTACTTTCACCACTTTGTTGCTTCGCACCCCAAAGAAATCTATTGCTACATGTGGCTTATCATCATAATATAAACTGGAAGATGGATCAGAAAAGCTAGTTTTCATTCTGACACTTATTTTATTGTTTTGTAGAACCGGGATTCTACGCTCTCTTCCTCCTCTTTCAATCTGGGACGGAAGGATTCGAACCTCCGAGTGACGGGACCAAAACCCGCTGCCTTACCGCTTGGCCACGCCCCACAAATGATTGTTATATCAAATATCTCACAGCTTAGGTTTCCCGTCAACCGCTTTCTTTCACTTATAGACTCAGCTTTTTAAGTAAGAGCAATTGAAAAAAGTTGGAATTGATAAGAATAGCCAATATTTTGCAGAAAATAAAAAAAAAAACTAACCGGAAGCCCATTCGGGTAAAGTTTGGTTCAACGCAAATTTGAATCTCTCAATAACTACCCATTCGGATGAAAAGATATATAATAATACTTAGTCATATACATGTATGTGAACAGAGATATGTAGATGTCCGAGAGGTTGACCTAATTGAAGGATGAAGTATAACCGCGTCGGAGGAAATCACTTGTTACATTATTGGAGAATAGACATGATAGTCTTGTACAGCATCTATTTAGAAAATCCTCTTCACTTCAACGACGTCTCTTTCGCCAAGTTACCCGAAGCTTACGCTATCTTCGACCCAATCGTAGACATAATGCCAGTAATACCGGTGTTCTTTCTCCTCCTAGCTTTTGTTTGGCAAGCTGCAGTTAGTTTTCGCTAATATTTTAGAAAATCAATTGGATGAATCGATTCCTAATACTTTTTTATATTTGGCGGCTCTCACGAGCAAGACAGCCGTTGGAACGAATAAAAGACGGAAAAAATGGGCAGTTATCGCCAATCAAACAAAAAAAAGGTTTCTCGCATGGGACATACATAGCGAATGTATAAACCTTGATGGAATGATGTCGTGCCGGAAATGGTCTTTCTCCTTCTTCCCTGTCGTATTCCCAGTTAACGGGCATCGATGAATTATTGAATCGAATATTTAAATGAGTTTTCCTACACTTGATGGAGTGAGGAAAAAAAGATGTGGTGTTAATCAAAATAATAAAAAATTTGCTAAACGAAACAACGTACTACTATTCACTCATTTATTAGTTGGGAAAAGAAAAGAAGATATATTTGTATTTTCAGACATATAGAAATGGATATATTAAAAATTTTGAGAAAATAAAGAATTTTATCTCACTTTACCCTTTCACCTTTAATTGTAAACATGGAGTTACGTCATGCTTACCCTTAAACTACTTGTCTATACAGTAGTCATATTTTTTGTCTCGCTTTTCGTTTTTGGTTTTTTATCAAACGATCCCGGACGAAACCCTGGTCGGAGAGATTGAGTGGGAAGTAGTGCTTGGTTTTATTCGTATAGCTGATAGAAATCGGCTACTACATTACTTAAACCAATTGACTAGTAAAGGAGAGAGAGGGATTCGAACCCTCGGTACATAGAAGTTGTACAACGGATTAGCAATCCGACGCTTTAAACCTCTCGGCCATCTCTCCGAAAAACTTGGAGTGTCTTTTCTCTTACCTAATTTTAACACGAGTTTGTAGTGTAAGTCTATGTGACTTATCGATTGTAACAAAGTGTTAATAAAAGTCGACTGATTTGATTACACATCAGACTCGAATTTTGTATTTTCTCTGAAATTGTATTTTCTCTGAAAAACTTTTCAATGATAAATGAATTGGTTAAACAAATTTTTTTCTTTTGTCAAACCCCTCTTTTGTTTCTCCATTTCTAAGTACAATATTAGAATAAGGCTAAAATAGCAGATGTATAGGAATATTTTCCCGAATAAAAATTTATAGAAGGAATCGCTATTTTAAGGTCCAACCAGATTCGACGTGAACAATTACCTTCTCCTTTTTAAAAGTCAAACTAAATTAATTAGCAATACTGGCCAATGGACAATCTACTTTAAGACACTAATAGAAATTTGGAGTGTTAGAAAAAGTGCCTTGCTATCTGGAGTCGATATCGGAGTTTTCCCCCGACTTTCTCTCCTTTTGAATTTGAATAGGCAAAAAATTCGATTAATTTATCATCGAGTACCAGCTTCACTTTAACTTCGAGTAACTACATACAGGGATCCTTGCTACCTACATCCCAATACATCCCAGCCCAGTCGAGTCCGAGAAACAGTTTACTATCAATTTGTTGAAGCGAAAAGTATTTATAGTCATATCTTTCTAAAGGATAGAAAAAACTTTTCGATACCTAAATCTATTCATGAGAAAAGTAAAAAAAAGGAGATATCATGAATCTGGAAATAATTACGCAACTTGCTGTCCTAACGCTGGTAGTTGCATCAGGACCGTTAGTAATTGCACTATTGGCTGCTCAAAAAGGTAATCTCTGAAATTATTCCACAATTTAAGGCTTCACCGCACAAAACAATTCAATTTTTTGAAAGGATAATCAAAAGAGAGGGGGGGGGCTCCTCCTACACCAATGCAGATAAGATACGGAAATCTTTGATCCGTTTCAGCAAACAATGTACAAATAATTGGTATAACTAATATAATGTAGTTGCAGTTCAGCGGGTATAGTTTAGTGGTAAAAGTGTGATTCGTTTCACAGCGATTCTGGTAGTTAAGGGATCTTTCAAATCGAATCTCGGCCAAATCAACTGAAAAAAAAAACTTTATTTTTCCAAGAGTAAATCTGTGTCTTTTTACTAATTTTCTGGCATTAGGGGGAAAATTTTTCAATCCCGTCACTCATCTATTTTGGAAAATGAAAAAGTTGGTGACGAAGCAGAATTGTTGCAGTACCCCGATAAATACTTGAGTCAAGTTTTACCCCCAGGAAAGAAAAAAATCTATGGGTAGACGTCTAAAATATCTGTGTCATCGTCACTGAACCTTGGAGAAAAATCTGAGAGAAAAAGTTCAAATGGATTAATTCTGGTTTGCCAGGATTGTCGAATACTTACTTGGTTGGGCAGTATCCACTGCTTCAAGGACTCGGTGGGAAATATTTTCCTAAGGATTTTTTTATTATTTAAAAATATAAGGAACGAATTAAGGGGAAGGATCTGTAACACTAAATTTCTTCCCAAGGGATTATCTGAGAAGTATATCTTTGGTATATCGCATACCCTCGGGATGCATACAAAACCGACATAGATGCTATGGGCGCCTTTTGCTTTCTAGAAACGAAATTAGTTATTTCTCACCTAGTTGGGAAAAAGAGTCCAGTCCTTGCAAAACGCGAAGTCTGGAAACCTCATGTTTCACACGGAAGTAGGCGAGTCGATCATAGTTACTTACGCTCATTTCAGTTAAATGAGCGAAAGCAGCCACCGCCCCAGCTCTTCTTGAGCTGGTTCTACTAATTAAGTAGACGTTTTAGGCAAATCCCAACTAATTTCGAATCAAATTTATCCAATAAAGGAGCCGAATGGGCCGAAACGTCCAAGTTCGGTTCTGAATTAGCGGCGCCATTACCTTTTGTTGGCGTCGACTATAACCTTTAGCCTTCCAAGCTACTGATGCGGGTTCGATTCCCGCTACCCGCTAGTATTTAATGCTGGTAATACTGCTATGATACAGCAGCCCCTCCTCTGTCGAGTCTCATGTACTTAATTTATGAGTGCGCCGCCTATATCGTGAAAAGCTTTTCATCTGTTCACGATATAGGCGGCGCACTCATAAATTAAGTACATGAGACTTTGGAAAGCGGCGGGGGTAGGTGAAAGAAAAAGACGTCCATCGTCTAATGGATAGGACAGAGGTCTTCTAAACCTTAAGTATAGGTTCAAATCCTATTGGACGTAATACTGTATCGAAAACAAGTACGCCCTTGTCCAAGGAGAGTGGTTGGGTAGTTTGTCAAATTGATTTTGTACTGTGCAATATGCAGATTAATCAATTATCTCTCTTGTAGTAAAAAAAGTTCCGTTGACTCCTTAATTGCTTCTTTCAAAATTGCTTCCGCTTGTTCCGTAGACACCTTTGTGGAACGAATAATTTCACCAAAACTAGGTTTGTTAGTTGTTATATACTCGCGCAGCTGAACCAAGAATCGTTTCACCTGTTCAACATTTAACACATCTAAATATCCATTAACTCCGGTGTAAATGGTAGCTACTTGTTCCTCTACGGCTAATGGGGCTGACTGAGATTGTTTGAGAAGCTCGCGCAATCGTTGTCCTCTCGCTAACTGATTTTGAGTAGTTTTATCTAGGTCAGAAGCAAATTGGGCGAAAGCCTCTAATTCTGCAGATTGCGCTAATTCTAATTTCAATTTTCCAGCTACTTGTTTCATAGCTTTGATTTGAGCCGCCGAGCCTACCCTAGATACAGAAATACCTACATTAATTGCCGGTCGAATCCCAGCATTAAATAGATCTGCTGATAGAAATGTTTATCCATCGGTAATAGAAATAACATTGGTAGGGATATAAGCCGAGACATCTCCCGCCTGTGTCTCTACGATGGGTAAAGCTGTCATACTGCCTTCTCCTAATTGTAGACTCAACTTAGCTGCCCTCTCCAAGAGACGAGAATGTAAGTGAAAAACATCTCCCGGATATGCTTCTCGCCCGGGTGGTCTTCTCAATAACAGAGACATCTGTCGGTAAGCCTGGGCTTGTTTGGAAAGGTCATCATATATAATCAAGGTATGCTGTTTACGATACATGAAGTATTCAGCTAGAGCTGCTCCTGTGTACGGGGCGAGGTATTGCAGAGTGGCTGGAGAATTTGCAGTTTCCGAAACTACGATGGTGTATTCCATGGCGCCGCGCTCCTGGAAGGTATCGACTACCTGAGCTACAGAAGAAGCCTTTTGACCGATAGCTACGTAGACACATATAACATTTTGACCCTTCTGGTTCAAAATTGTATCTGTAGCTACTGCCGTTTTGCCTGTTTGTCTATCCCCAATAATTAATTCCCGTTGACCACGCCCAATAGGAATCATTGAATCAATAGCAATCAAACCTGTTTGTAGGGGTTCGTATACGGAGCGTCTTGAAATAATACCCGGAGCAGGAGATTCTATCGATCTAAACTCAGAAGCTTGGATATGTCCCTTACCATCGATAGGTTGGGCCAACGCATTTACGACACGGCCTAAAGACGAGTCACTAACTGGTATTTGGGCGATCTTCCCCGTTGCTCGTACAGAACCTCCTTCTTGTATAGTTAAACCATCGCCCGTCGGTACAGCCCCAACATTATCAGATTCCAGATTCGAAGCAATGCCAACTGTACCGTCTTCGGATTCCACCAATTCGCCAGCCATTACTTGGTTAAGTCCATGAATACGGGCGATTCCGTCTCCCACTTAAAGTACAGTGCCGATGTTAACAACTTTCATTTCTGGGACATATCCTTCGATTTGCTTGCGAATGATGCTGCTAATTTCGTCAGGTTGGATATTTATTACCATTTTTGCCGAAAAGTATTACTGCGAAAGGGAAAAGTAAAAATGAAACCTTTTTCATGAGAAATTTGGGGTCTGATAGTTGCAATTAAGCAGATTTGTTAACAATGGCTCTGAACAAGCCAATATGATAATCAATCATTTGCAGATGCAGCTCATGAGTTAAACGACTATTTAAACTTTCCAAAGCCCTTTCGGACGCTAGTCGAGAAACTTGCTGCCGAACTTGCTCAATTGCTCGTTGCTTCTCAAAACGAATTGCATAATTTTTACTATCTTCGAGTCCTCTTAAATCATTGTCAGCTGCATCGACGAGATCTCGCCGCTCCTTATCCATCTGTGTAAGTCCACTGATACGAATTTCATCCGCCTTTATTTCTGCTTGTTGCAATCGAATACTAGCCCTCCGAAGTTTTTCAGTCGCTTCAGTATGACGCTCCTCTGCATCTCGAATTGTGTTTGAAATTGTTCTCTCACGATTTTCTAAAAAATTGATCAATGAAAGTGGATTACAAATCTTCAATTTTCAAAGACTAATGATCTCTTCCCAAACCGGACATGGATCTTTCAATCCATCCGGCTTTCCTGCCCGTCTCTCACGATGAATTGAGTTAGGAAATCTAACAGACAATCCTACGCGGGCCTGCTTCCCCCTTCTGTCTCGACTGGTAGGATTTACCCCGAATCAGTTCGGAAAAAATAACTAATACTTGGAAAAGTAAAGAATTGGTAGCTCTTCCAAAAAATTATTCAAATTAGTCGGAAGCCGTTTCCTCCAAGTGGTATTCGTCTTGGATGGGTTGTCCATTCAGCAAATTGAGCGAGATCAAGATAAATCAACTCCGATATATTTTATTTAATATATACCTATCCAGAAAATTCTTTCGAAATGTGGAAAAAGTTGAAGCATTCCCGATACGAGCGTCATATAGCGAGTTATGCATTCTTGACTGCGACTTTATTTATGCGACAGGGAAAAGAAAACCCCAAATTTGCTAAGACTTCAAGCTATTTGGCTTTAACCATATTGACAAAGTCCCGAGAATTGGTCGGTGAGAATCGGGGTTTCACCAATGGCACGGAATGCTCTGGTTCTTGCATAACATTTATTTGCAGGTAATTCGTCGGGTTTTGCACCTCTTCCCGCCCAATTATTTTTTTTTTAGGTGCAACTGAAGAAATCAATTATCCCACTTAGATGTACGACTCGCACACACCCCCTTTCCGTAATAAAACAATATACCTAGTACCAAGACTAAGTTGATCAGGTTTATCTCAAATATATTAGTATTTAGGCCAATACTTCCAGCGGGGGCCCAATAACTCGAGGGAGTGACGATCTCACTTATACTTCTCGTATTCCTTTCCCTCCTTGAAGGTTTTACGAATTTGGGCAACTTCTGGTCCGGCCTAGTAAAATTTGACAAATTACGGAACGGGAGGTAGAAAAAAAATCACATAAGAGATGTGATTCTCCTTCTGAGTCATTCACTTCGGCAACGAAGTGTAGTTTTTCTAAGTTTATTGAAAAAGTTCTACTTGGTAGAAAGCGGGGAATAAAAAAGTTGAGCAAGCGCTTGGCCATATAAAGAAGGAGGTGACTTCTCCCCCTTCCAAGCCCCCTAAAACTAAAAGAAGAAAAATAAATTTAGTAGTTTATTGTTGACTTGGAAATGATTTGATTTGAAAACGGAACGGAGGGGGAGGGGTAGCAAATGGTCGATATATCCAATTAATTTTTTTTTTTGTTTTTTTCTAACAGAAACGTTTTAGACAAGCGGATTTGCAAATGACGGGGCTGGAGCTACGACTGATCCATAAATTGTCAAAGCTTCCATGAAAGCCAAACTCAACAATAAAGTGCCTCGTATCTTACCTTCTGCTTCTGGCTGTCTTGCTATACCCTCGACCGCCTGACCTGCAGCAGTGCCTTGGCCGACACCGGGTCCGATTGAAGCAAGACCTACAGCTAACCCAGCGGCGATAACGGAAGCGGCAGAAATCAATGGGTTCGTATTAGTCTCCTCCTATTTCATTTGTGAAAGTCAAATTTGCGTATTTCGTCGAGTATCAATAAAATCTGATTTGACAAAGATATTTGAATCAATAAAAATTAGAAAATTCATTCTTTCTCTATGGAATTCATCAGGACTGGTAATGTGGTCCAATACTCGCGTGCTTGGTTGATGTTCAAGTGAAAACAACGTTTGAACAGGAAAGCATCTACTTCAATTCCAGCTAGATGTCGGTCAGTAAGATTTCTCGACTGGCACGAATATGCTAATCGGATCAAAGGATTTTTGGTATTTGATATTAATACCAATCATTTATCAAACCGTGTCTATCCCAACCCTAGTGTCGGTAAAATCCAAGAACTTCTAACTTCATCTATCGCACATTGATATCTAGCATAACCGGCTCGAATGAGAAACATAAAAACAATATTAATCTACCGTATCCCCCCGTAAAGCATTTTGGTGAAACATTTGAGCTCGATCACTACTTTTTTTATTCTACCTAATTTTACTTTCTTTCCATTTAATACCTTAAACGGTTCAATTCAATTTGTGAGTATGTATCTACAGGGGGTGGGGTGGGGGGGCCGGCTCCTTTCGAAACTACTAGAAATTGCGAAAGGGAAAGAAGGGAGGCGCGGTTTTCGTACTGTAAGATCATGATACCACATAAATGGTCTTCTTTGACTACAGCAACCCGCTAAATTATACTCAAAAAGTATTTTGTGTAACTAAATTAGAGTTATATTTCAACCCATTAATGATGACCTTCCGTAGATTCCCCGATATAAGCTGCAGCTAAGGTAGCAGAGATTAAAGCTTGTATGGCACTCGTGAATGATCCCAAAGGCGTCGTAGGTACGGGAACAATTAAAGGTACTAGGGAGACAAGAACAGCTACTACCAACTCGTCAGCCAAAATGTTTCCGAACAATCGGAAACTAAGTGATAGTGGTTTGGTAGAGTCTTCCAAAATATTGATAGGTAATAATATCGGAGTTGGCTGTATGTACTTGCCGGAGTAGCTAAAACCCCTCTTGTGCAAACCCGCATAAAAATGTGCTACTGATGTAAGCAAGGCTAGCGCAACGGTGGTATTAATATCGTTCGTAGGTGCAGCCAGTTCTCCATGAGGTAACTGAATGACTCGCCAAGGAAACAAAGCACCTGACCAGTTGGAAACGAAAATGAATAGAAACATCGTCCCAATAAATGGGACCCAGGGGCGATATTCCTCCTCCCCCATCTGAGTCCTGGTTGAATCTCGAATAGATTCAAGAACATACTCGATAAAATTTTGCGTACCCGTTGGTATCGACTGCAAATTCCTGGTAGTCACGGCGGGTAGAGCTAGCAATATAGCGATAACGACCCGAGAAGTTATAAGAACCTGCGCATGAACCTGAAAATTTCCTATTTGCCAATATAAATGTTAACCTACTTCTACACTCGATACTTGATGCAGATTACCAATTTCATCAAATTGCAATTGCTCCATTTGCGTAAGACCCCCCCTCCCACTGAAGAGCTAAATTATCTAAAATATTTATCATTACATAAATTTTCCAAAAAAGAAAAGGCAAATTTTTCCATCAAAAATTTATGATTTTCCGAATCGCCTCATTTTCCGAACTACTTTGTTGCAAGTCGTCGAGGTAATTTTGGTATGCAACTAATAGCCTTTCTGTCCATCAAGTTACCTCCGGAACCTTCATGTCCGAACGACCCTCCTGAATAGCTAACGCTGATTTATCCAATATCCATCGGATCGAAGATCTAGCATCATCGTTACCGGGAATTGGAACGTCTACAAGATCCGGATCGCAATCTGTGTCGACGATACAAATTGTAGGAATACCTAAAATACTGCATTCCCTGATAGCAGTAGATTATTCGTGTTGATCGGTAGTTGTCGCAATATCGGGTGAATCTGACATATATTGAATCCCACCTAAACATTTTTTTAATCTGAACAATTATCCCCTCAAAATCGCGGCCTCCTGTTTTGGAAGTCGATCGAATCCCCCTCTATCTTCTTCAGTTTGCAAGTATTGAAACCTGCGGAGACGTGTTTCTGTAGTGACCCAATTTGTTAACATACCACCTAACCATTTCTCATTTACATAATGGCATTGAGACCTTAGTGCAGCCGATACTATCAAATCAGTTACTTGATGCTTTGTACCCACCATCAGGAACTCCTTCCCCTCCGCTGCTGCATCGAATACCGAGTCACAGGCTTCAGATGAAAGACGGGCAGTCTGAGTTAGGTCGAGAATATGAACACCCCTACGTTCCGTAAATATATAAGAAGACATTTTGGGATTCCATCTTTGAGTTTGATGTCCAAAGTGAATTCCTGCCGCCATCATTCCTTCTGAGTCAATATTCCGATTTTTCTGTTGCATCTTCCCCTCATTTATGAAAAGAAATTTGAATTCGTCTCATTTTAACTAAATTTAGTAAATTATTACAATCCAGTGATCTGTTTCGCGTCTCGAAATGGACGATAAAATTTTCTACTACCAAAGAATTTTCTATCACATTTCAAGATGGAGACAAGAAAAAGATCGACTCAATTCTTTTTGAATAACGAAACTGGGATTGAAATCCTGCTTTTTGTGGTGACCGCATAGACTACTTCCTGTCTCCCATTTTGAATTTTTACTATCTCTATTTTCTGAATGAAACTCCTTTTGTTTATTCACTTTTAATTGACAAGCAATTTCCGGACTACCCGTTCCGACAGGAACGGCGTCACCGAGAACAACATTTTCTTTCAACCCCTTTAGCCAATCGATTCGGCCGCGAAGAGCGGCTTTAGCCAGTACCCGAGTAGTTTCTTGAAAACTCGCTTCCGCCAGAAAACTAGTAGTATTAAGAGAAGCCTTCGTCATTCCTAAGACAATAGGCTCGTAAAAAATAGATCTCCTTAGCACGCGATTCATACGTTCCGCCTGTGACAGCTCAACAAGCTCTCCGGGAAGAAATACGTTAGTTACCCCATCTTCGGATGCTACGACCCTCGACGTCAATTGGCAGACAATAATTTCTAGATGCTTGTCACATATTTGTACTCCTTGAGACTCATAAACTTCTCTAATTTGATCGATGAGAACTAGTTGGCAATGCTCCAAACTTCTTCCAGCACTTAGTAAGTGACTCCAGGGATTCCCAATTAATTTGGTAATACTTCGGCACCACCTTCCAAAAAGATTTTCGATTCCTGCTGGAATCGAAGCAATGGAACGGGACTCCAGGAGCTGTTCAACCTTTGGTAGACCCTGAGTAATGTCTCCAGATTTCAACCTATCATAGGGCAATGTTATTAGTGTATCTCCCTCTTCAATAATGTCCCCAGAAATCTTGTGGGGATTTGCTCCCCGGGTTACCAGAAGAGGTTTACCCGTTCTGACTAATGAATAATTCTGGTGAACAGCTATGACCTGACCGGACTTCATACATGCACAATCTTTATATAGATATCGACCTTCACTGATCGGTAGTCCCAGACTAACTAACATAATTTCTCGACTAAACACTTTTGGCGGTAAATAAAGAGGTTTGTCCAATAATTTCTTTTTGAACAATGGGTTTCCGAGGCATTTCAATAGTAGTTCTTTTTCATCAATCAGATAAACATTTTGATGTGCCATATTATCTGTTGAATAATTAGCAAAACAATTTTTACTAAAAAAAGCTTTGAGTGAAAAATGGGGAGGAATCGATAAGCAAGAAATAGGTCGCGAAGTCCCCACTAGACCTACCTGCTCAGCTTTTCTTTGGTCGAAGTTATAACTCGTTCTTCTAGTATTAACCCATTCCCCTTTAACATTTGGGTTTGCAAAAATTTTTGAAATAGATTTATATTCAGAATTCAATGAGATAGTTTTTTCATTTCCGCGAATACGGGCGAAACCACTTCCCCCCAGTTTTGCTCTGTGAAAGTATTCCGCAATTTCTTTCTCGTAACCGCTCCCGCTTGAACCAGCAAATGAATCATTACGAGAGAAATTGAGCTGCGATAGAATCAGGAATGACGCAGCCGATTCCGGAGCCAGATGAATAATACTTTTATAGTTGACAACTGAGTCAGGGCAACTGTTAGATGTATCAAATTGAGCGGTAGATTGTTTGCTGGAAGGCGTTGATTCTTGGCAAAGCTGATTGACCCCGACTTTTCTTCGTGTGGGGGTAGACATCATTGGATTTACCTGAAGAAATGTATTGAGCAAATAGCTTATTTTCACGCTGATAAGGGATAAATAGTTTCTCTTTCCAGGAAGAGTTTCGTGCAGATATCTTTGCCACTCAATCATTAAACAAGTTCGAATTAATTGAATAGCTGTATGATTAATTACTTCAAATTTTTCACCGTTTTTGTAACAAATGACTGGAAGGGTTTTGGCTTTTGCGCGTCTCTGTGTCTTCGGTTTGTCGAAGCCGGATGGTACTTGTGCAAAGGATTTGCTAGATACGTCGTATTCGGTGACTGGTGTCACCAGGACAGAGGTTTTCCTTTTTCCGCGAAACATAAGCGGTTTAAGATAAACCCAATTTTTGACTTTAATTTCATCAAAAAGCATATTGCCCGGCGCTATTAATGTATTATCTCGCCGCAATATATTAGCTAGCTTTTTCGGATTGTAAATAGATCCAGGTAAAATTTTTTTCGTAGTAGCATCTGCCGATGTCTCTCTCAATCGACTCAATCCATCTGCTTTGGCAGTAACATTGCTAGTTATCCACGCACTTTCTTCGACACTAGCTTGATTTGTCACCAAAATAGACGACGGGGGTTTGTGCGTAACAGAAACCTTTTTGGGAATCGAAAAAAAATTTCCTAATTTTATTATACTATAAAACAAACATGAACTTTTTATTTCTGTCTCACCATCGAAATGTAGGCTCTTTCGATTGATGGGTTCAATTTCTATAGTGCCATACTTCATAGCCCCCGAAAAAGTAGTTCGATACTCGAAGTTTTCGTAAGTAGCTGAAATGTGACCCTTATCCAAAACATGGTTTAATTGAACATTGATATTTACGAAATGTAACCCATTGAAATTTATTTGGCGTCGTTCAAGTAACAAGGAAACCGACTTCCCCACTTCGGTCCGCTCTACTCCGATATTTGAAAGGATGTAGTTGGATTTCGGTCGTTTTGACCAATTTGAAAAACATTTTGGATCGGCTCCAAATTCTTGAATACCTTTTTGAAGACCTACGCAGTTGTTGGCACCGGTTTTTGTCTCAACAATCTTTTCTGGGTGATTGTGTCTTTTCTCAATCGGGTGAGGTTCAATACCAACTCTATCTTGATCTTTATGGAAAAAAGAGTTTTCGTCAAAATTGCTAGAAGATCCCGAAAGAATCCATATATGACTTGCCTCTCGTACAAGACGAGAGATATTGCAGATGGAATCGCGGACTTGCCAAACAAATTTACTCCAGTGAATTTCTCCCTTTGAATTTGGATAGATAGGTTTTTGAATACGTTCTTTTGGGGGAAACTCTCTGGCTCGTACTTCTGCGATGATTTGTTGCGACTCAACATACTGACCATTTCGAATCATAAGCAGACTCTGGGCTGGGATGACAGAGTCGTGTGTATCGCCGTAACTATCAATAATAAGGGGTAGATCATTTTGGCACATCCAAGCCGGATGTCCGTGCCTCGTACGCGTTGGGTGGACTAAATTTTCGTCGGAATTAATAAGTCCATTAAATGGAATTCGTACGTACTCCGCAATATCTCCAGTAAATACCCCGCCCGTATGAAAAGTCCTTAGCGTTAATTGAGTTCCCGGTTCTCCAATGGATTGACCTGCAATGATACCGACGGCTTCACCCAATTCTACTAAGTCGTAATGAGCAAGACTCCAACCGTAGCACAACTGACAAATCCGGAAAATGCTTCTGCATGTCAACGGAGATCTTACATGTATTGGTTGCAACGACGCTACCAAGTTACTAGCCACTCCGTCACTGATATCTTGGTTACGGGCGGCAACACATCTGGCCTCCCAATAAACATGATCTGCTAACACACGTCCAACCAATCCTTGATGTGACATCCTTCCAATAAATCCTCGTGTTTGTTTGCCAATATTTGGAAAAGCGATACTTCTAACAGTTTCACAATCCTTTTTGCGTACAGCAATGTGTTGAACAACTTCGACAGGTCTACGTGTTAGGTATCCAGCGTCTGAGGTTCGCACGGCGGTATCCACCACCCCTTTCCGGGCCCCATAGCAAGAAATGATATATTCTGTCAGGGATAAGCCTTCGCGAAGATTTCTTCGGATGGGTAAGTCAATTACTTGACCTCGTGGATCCGACATTAATCCCCTCATGCCAAGCAATTGATGAACCTGGGATATAGTCCCTCGGGCTCCCGAAAAAGACATCATGTGAACCGGATTCAAAGAATCGATTATTTTGAAACTTGGATTCATTTCTCGTTTCGAACATTCACTTGTGGCATACCAGGCTTCAATCGATTGACGTAACTTTTCTATGCCATGCAAACTTCCGCAGCGATAATGCTGCTCCGAGACGTAACCTTACTTCTCCGCGTCTCGTACAAGCCAACCTCTGGTTGGTACTGCTGAAAGGTCGTCGATACCCGGTGAGACAGATACTTTTGTAGCTTGCTGAAAACCCAAAACCTTAACTTGATCCAAAATATTTGTCGTGGACGCGATTCCAAAACAAACGACTAACTTGCCGATGAGTCGCTTCATCGCAACCCTATCCATCGTTTTATTGCAAAAAGGTAATTCATTTCGTTCCATCATTATGAAGACCTCAACTTCATATATACATATAATATTTCACGACATTTAGTAACCTTCTTTTTAGTAACTGATTTATTTACTATTGAATGTGGCAAAAGACTTTTTCATTCCTCATTACTCTTACTAGACGTAACCAGTATCGACGTACTCGGCATAGACGAGATGGTGTATGGAGAAATATTTTTTGACACACCTTGCAGCGCTTCTTTCATTTGTTGATTAAATAAAATGCGACCGGTTGTCGTAAGTACATACATACTTGAGATAGATTCGTCCTTACATTTTTTTATCTGATAATTTTCGTAAATATGAGAAGAAATTCCTAAAGATTCATATTGAGATTCAAAAGGTAATTCACGTATTTTTGAACTAATAATTTGCAGATCGATTTCCCATCGAAGCCATAAGAGGTTGGGGAAATCAACTTGTCTTGATTCCTTGGCCCGGATTAAGTCGCAGTAACTACCAAAATAGGGTATTTTAGCGGAATATACGTCAGTCTCGTCTATAAAAACGGGATGTCTGTTTTTATAAATTCCTTGCCTATTTTCAATTGTTAATGCATAAAGACCAAGAAGCATGTCCTGACTCGGCACAGATACGGGATCGCCCGTAGCAGGAGATAATAAATTGATATGTGAAAACATCAGGAGACGAGCTTCAATCTGAGCTTCGAGAGATAAGGGGACATGAACGGCCATCTGATCCCCGTCAAAATCTGCGTTAGACCCCCCACAAACCAATGGATGCAGACGAATAGCGCGTCCTTCTATCAAGATGGGCTGAAATGCCTGTATGCCCAACCTGTGCAAAGTAGGTGCCCGATTCAGAAGTACAGGATGGCCTCGCATAACTTCCTGAAGAACTTCCCATATTACGGGGTCCCTCTTTCGTATCATGCACTTAGCAGCTCGTAAATTACAGGCGAGGTGTCACCCGATCAAGTTGCGGATTACAAAGGCTTGGAAAGGTTCAATTGACATTTCTCTAGGTAATCCACATTGGTGTAATGAAAGAGACGGGCCCACAACAATCACAGAACGACCTGAATAATCGACCCGCTTGCCGAGCAAATTCTCGCGAAATCTACCCTCTTTGCCTTCAATAACTTCCGAGAATGACTTGTAGGGTCGATTATGGATGTCCCTCGTTGGTTGCCCGCGTATACCACTATCGATAAGAGCATCTACAGCTTCTTGAACAAGCCTTTTTTGGCAAACAATTAATCCTTCTGGTGTAAATTCACTGCCCGATAAGAATTCAATAAGAGTATTATTTCGATAAATAATTTTCCTATAAAGTTCGTTAAGGTCAGAAGTAACCAATTCACCTTCATACAATTCGACTATTGGTCTCAATTCAGGGGGAAGAACCGGTATGAAATCCAAAACCATCCATTCAGGTTTTAATTTAGTCCGTAAAAAATCCTTGGCTAATTTAATTCGTCTAATCAAAAGATCTTTTCTTCTTTGAATTGTTCGATCTTCCCATTCAATCCCAACTGGTTTCTGTCTCGCTGACACCTGCCACTCTAAATACGCGCGATCTAGAAAACTTTGCAAATCTAAGCTAGCTAATCCTTTTTTAATAGCGTCTCCCCCAGTAGCAATTTCGTTTCTCTGAAGTGTTTCATAATTTCGGGTAGAAAGAAAAGTAGGAAGTATGTTTCTCCAGGATCGGTCTTCGTAATTGAACAGACCCCGCAGTCTTAATATGGTGGGCCTCTCGGCCACGGGCCTAGCTAGGAAAAGATTGGGATAGGTTGGCTGACCCCCCCCCAGAATCGGACACGAACGTTTCCCCTCATCCGGCTCAAATAACTATTACCAAATTTCAAACCTGGCTATTTAAATGCTTTCGAGACACAATATTTTGTCTCATTGGAGATGAAATAGTTATTCATTACTCAAGTTCCAATTTCTTTTTTTTGAGTAGTCTTGATTCCCCCATTTTAGACGATTCTGTAGGACAGGAAGTAGCTCCTCTCCGTCATAAGTTGGAAATTTTTTCCTTGTTCCTAATGTGATCACTTCCCCCCCTTTGGGTTTCCACTCCACTTCGATGGCTAGCAATTCATTTGGAAAGTATATGCGATGATTAGCTTCCCATAACCATCTCTAGAGTCTCTTCTAACAGCAAGGAAAAGGACCCGAGGGGTCAAAAGCACTTCACTTTAATATTCTTTTACCAACTAAACCAAATAATTTATAACGAAGCCTAATTGGTGGATTCTTTTTCTTTCCTTTATCAGAAAATAACCATGGGGGAGATTCTAAGGTTTGTACGCAATATATATTCTCTTTCCCACCGAGTTGCACGATACTCCCTTGGGTCGAGGGACGCGTCGGTTGGAGGCCTCCCATTCCCAGATGAAATGATAGATTGTATCAAATCTATGCTGATCAACACGTAAAGTCGAGTCACACATCGCAATATACTGGGCTTTCCAATTCTTTAAGAGGTTTCGCAAGTAGATTTGCAATATAACTAGGGATTCGTTTCAAAAACCATACGTGGGTTACTGGACACGCGAGTTTGACGTATCCCATTCGATATCTACGAACTCGGGAGTCAGTAAACTCGACTCCGCAATGCTTGCAAAATCTAGAATATTTCTCCTCGCTATTGACAGAGCGGTAGTTTCCACAAGCACAGATTCCACTTCTTATAGGCCCAAATATCCTTTCACGAAATGGCCCATTTCTCTCTGGTTTATGAGTCTTGTAATGCAACGTATAAGGTTAATCGACTTGCCCGACGACATCTCCATTAGGTAACTCCCTCTCGGCCCAACTGAGAATATGTTCAGGAGAAGCCAGTCCAATTCGAAGTTGTTGATAATTAGTTCGATGAATCATAATAAAATCTTGATTAATTTTTCACAAAATAAAATTCGGTAAAAGATCAGATATTTTCAAATTCCCTTCCCAAATTTTCTTCAGTTAGAAAATTGCGCTCTAAATTTAAGCCCATACGTCGTAACTCTCGAACTAGCAATCGGAAAGACTCTGGAACAGTATTGGGTTTGTGAACGGGTTTTCCAGTCATAATTGCACTAGGTACCTTATAACGAGCCTGAATATGATCTGATTTAGTTGTAAGCATTTCTTGCAACGTGTAGGACACGCCGAAACCCTCCGAAGCCCAAACTTCCATTTCCCCAACCCGTTGTCCCCCCCGTCTTGATTTCCCCTTGAGAGGCTGCTGCGTAACAAGCGCATAGGGTCCACTCGATCGTGCATGAATTTTATCATCAACCTGATGAATAAGTTTCATTATATAAGCCTTCCCGGTTGTAATAGGTTGTCCGAAGGGATCACCCGTTCGTCCATCGATCAATCGACTTTTTCCGGGATGACTGGGTTCGAATAACCATGGATTATTCGTCTTCGCACCAGCTTCATTAAGTTCGGCAAATACTAGTTTTCTGGAAGCTTCTCGTTCATATCTTTCGTCGAAGGGTACTATACGGTAATGAGTTTCTGGAAACTCCCCAGCTAACCCCAATAGGCATTCGAAAATCTGTCCTACATTCATTCGTGAAGGTACTCCTAAAGGACTTAGTATCATATCGACGGGGGTACCATCCTGAAGGTAGGGCATATCTTGTCTGGGTAATATTTTTGAAACAATACCCTTATTTCCATGCCTACCGGCTATTTTGTCACCCACTTGTATTTTACGTCTTTGCAATATGTAAATATGAATTACTTCTGAATCATTTATGGTATCGTCTTCGGGGTAGACCCACCTGACATCAGTGACGCGACCTTTTCCACCAATAGGTACTTTTAGAGAACTTTCTCTTGCGTTAACCAGTTGTATACCAAAAATGGCTTGTAATGATCTTCCTTCTGGAACACGTGATGAACTCGCCCCTTCTTGAGGCGTCAGTTTACCCACCGAAACGTCTCCGGCCTCTACCCAAGATCCCAATTCAACAAGCCCATTATCGTCGAGGTGTCGAAGTGCATGACTATCCACTTGAGGTATTTGCTTGGTAACCCGTTCGGGCCCTTGATTTGTTGCACAAATTTCAACCTCATGTTTCTCAATATGAAAAGATGTGAAAATGTCTTCGTATATCAGGCGTTCACTAATCAACACTGCATCTTCAAAATTGTATCCTTCCCACGGCATATAGGCTACTAAGATATTTCTACCCAGAGCTGGTTCTCCCCTAGCAGTTGCTGCCCCATCCGCCACGATTTCCCCGCTTCTCAATAGTTCTCCCAGCGAAACCACGGGTTTTTGATGCATACAGGTGTTGCTGTTAGAACGCTCATATATTTTTAATTCACTACTTATAATAAGGGGATCCGATTCCTTGCTTCTCGCTTTGTGGAAGGGAACTAGTTCAATTTTATTACCATCGATATATTGAATTTTTCCTCCCCGTACAGATATGACTACACTTCCCGAATCCGAAGCTACTTGACTTTCTAACCCAGTTCCCACTATGCATCTCTCGGGCTTAACCAGCGGAACCGCTTGACGTTGCATGGTGGAACCCATCAAAGCACGGTTTGCATCATTATGCTCAATGAACGGAATAAGCGAAGCTCCAATGGAAAAATAATGTAGGGGATGAATGCTTCGGAAATCAACTTGTTCCCGAGGGACACTTAAGAATTCTTGTTGGTAGCGAACTGGTATAAGTTCCCTTTCCGAAGCTCTCCAGTCAGGTAATAAAAAATTTTCAGTTGCTATTCGGTAATAATCATCTTCAGCAGGTGATAAATCGACTAACTGCTCTTCACCAGACGAATCCGACATTTCAAGGTAAGGGCTCTGCAAAGAGCCCGAATTGCTAACTCCTGCTTGAATAGCTAGTGAGGAAATCAGGCCAGCATTCATGCCTTCCGATGTTTCAATTGGGCAGATGCGGCCATAATGACTAAAATGAATATCTCTAGCTTGAAAACTGGCGGTTCGACGTGTTAACCCACCGGGACCTACAGAGCTTAATCTTCGTTTATGAACCATTTCTGATAATGGATTTGTTTGGTCCAAAAATTGCGAAAGTGGGTGTGAACCAGAAAACTCCTTGAAAGCTGCTATTACTGGCGCAGGCGTCACCAATCCTCGAGGAGTTATTGCACGTTTGCGTCTAATGGCTCTAGATAAATTTTATCGAATCGAATTCTCCAAACGGTTTGGAGCTAGTTTCAATTGTTCCTGAAGCAAATCTGCTACGGATCGAACACGTCGATTTTTCAAGTGATCTATATCGTCAAGTTTGCCTTTCCCGTAGCTTATTTCTATCGAGTGATCCGCGGCTGCTAATATGTCTTGAGGGAGCAAGAAATACTCTGTTTCGGGTACATCCAAGGTTAGCTTGATGTTCGGGTTTCGTCGACCAATTCGTCCCAATTCGCATCTATGCTGAAAAAACCTCTTTTACAATTCCTTGAATATGGATTCTGAAAATGATACATTTGTGTCTGCGGCGGAGTACGGGTGTTTGTAAAGCTCTGCTATGGCATCTTCGGGTGATTCAATAATTTCTTTTTGCTTCTTCAACATATTTAAAAAAATTTTTGGGTAACGGGCGTTTCGTAGAATATCTTTTTTATCTAACCCCATAGATACTAATAGAATTAAAATGGATATTTTTCTTTTTTTGCTAATACGAACCCATATTTTATCTCTCCTGTCCATCTCTGGTTTAAATCTCCCTCCCCAATCCGAAATTACGGTGCTAGTATATGCGGGAAGTCCTTTCTGATCCGATTCACGATTGTAGTAAATACCCGGACTCCTCAATATTTGATTGACTAAAACTCTAGCAATTCCGTTAATAACAAATGTCCCGCTAGAATTCATCCAAGGAATAGACCCAAGCCGTACATCTTCTTCCTGTACTATTCGATCTTTGCTGCAAATCAATTAAACTGGTACATATGGATCGGCAGAATACGTAATACATTGATACGCGGCATCTTTTTCTTCGACTGAAGGTTTTGCCAATTGGTATCGATTACCAATAGATCAGAATTCGACTTCCTTATCTGTATCTTCAATTTTTGGGAAATTTTCGAGTTCCTCAATCAATCTTTTATGAACAAAACGGCTAAACCCTTCGAATTGAATTCGTGCAAGTTCTGGTAGTACAGGCATACCTTTATTTCCTCCTGACGATATGATACATCTAGACCTATTTCCAAATAAAATTTTACAGATTTCATTTCTGTACTTTTTTTTCCACATTTTTTATGGTATGGAGATGCATTATATATATATGTATATATGTAAAAATAAAAATAGATATCTATTTTTATTTTATGGGGGGCAAGGAACAAGTAATAAAAAATTTCACCCACATACTCCGAAGAAAATTTTTGCACTAAGGATTAAATTTATTCGACGATCTCCAAAATGAAAACTTAAGCAAAATCCGGATTTTGCGAACCTAGAGTTAAAGCGCTAATTTTGTGACAAATTTATTTGATAAAAATACTTACGTATTCGGAAATGAAAGAGCGATTGACGCATAAAGAGACAATATCTAGGGGTAAACAAATAGGTATTTCATAATTATATCACATTATTAATTTTGATTGCCAAGAAAACCTAAAGGTTGGAAAAAAAAAACAGGAGGATGTTTTCCTAATAATTTTTGGATTATTAATATTCGACATTTCACACTCCTAACCTGAAAAAGCTATTTGCCAAAACACAAGTGGTGGAGATTAAGAAGAGCTTCCTTTTGGAGCGAGTTATTATACTAGAAATGCCTCTGAAAAATAAATCGATTTGGATATTTGCTGCGGTTTGAAATTTTCTAACTAATTATTCTATGACGGAGTCAAAACCACACTGTCTTTATGTCCAACACATTTTTTCATATGTCCAATAATTTTAAGGGCTAACTTTATTACATCATTAATTGTTGACTCCGGTACAATTGCTAATTACACTCCATCTAAGTTAATTCTTGGGATTGTAGTTCAATTGGTTAGAGCACCGCCCTGTCAAGGCGGAAGTTGCGGGTTCGAGACCCGTCAATCCCGATATGATAAACTGTCATTAAAAACGTCGGAATTCTTTTTCTTTCCCCGACCTCCTATCTCTTTTCCGTGTCATTCAGTTTTTGAACTTGCATTCGCAACTTTGAGCGTTTGATTGGGTCGAGCTGGATTCGAACCAGCGTAGGCGCCGCCAGCGGATTTACAGTCCGTCCCCATTAACCGCTCGGGCATCGACCCATAAGTTGAAAAATTTTTGGCTTCTTTTTATCAAAGGCAATTATCGATTGATTAATCGACCTATTTTAGTAGGTTTCATTAACCTATTGCTCATTTGCCGTCAGATTCGTCAATAGGGTAAAAAAAAAAAAAAAGTTTTCAGAACTTAGATACCCCCAGGGGAATTCGAATCCCCGTCGCCTCTGTGAAAGAGAGGTGTCCTGGGCCTCTAGACGATGGGGGCTGGATTACCCGATAAAAGCTTAAGCTATTAAGCTCAAGTTGTCAATCGAGAAGAATTGGAGAGACTGGAAAACTATTTATTTTAGCGACACCAGATTAAACTAATCACTTGAATAACTTTTTATTCTATTTTCTTTCCCTACGTCAAATTGTAGCACTTAATTGATTAATTAAAAGCTGAAACGGCAAAAGTAAACCATTTGTCAAAATGAAAAGTAGCTATTCCCGGGATCTATTTGTGTGATATACTACATAATCGATATCAAAATTAGGCTTCAATACCTTTTTAACCAAAAAAATTATATTCGGTCAACCCGATTAACTAGAAATAGATGGTTCATAACGGAATTCGAGAGTTCCTTCCAATAGGACCCCTCAAGCTATTCTCCAATTAATGATTTGAACTACCGATACGGAAGTAAACATTTTAGCGTTTGTAGCCACCGCACTTTTTATCTTAATTCCAACAGCTTTTCTACTTATTCTTTACATTCAAACAGCCGCTCGGAATAACGAGTAGTTATCAACTAATTTGATTACTAACTTACCAGTAGTTTTTTGCATATGAAAACAACTAAGAAAGAAAAGATGGGAAGAAGTGAAAATTTATCCACAACATATGGTAAAACAAAAACAGGTATTCTGGATAAAGTTTCGGAGCTATTATATGGCTGCTACTATTATATCCACAAGTCATTATTAGCCGACAAAGTCTCGTAGTTAAGTTTCTCTATGTGAATCACAATGGTTCTTTTCTTTCATTTCTTCATCTTTTTGGCATATATTGCCCGCTACTCCTGAATAGAATCGTCAAAAATTGATAGATCAAGCACTGATCTATCAATTTTTCATTTTCGACAAATCGTTCCTACTTTCGGAGAAAGTAGGTCCCCCCCCCCACAAGGGCGGGTTGAATTTTTAATTTAGTATACTTCCATACCTCTAAAAAAATATATATATATATCATCTCAAACAAAGTCGAGTGAGTTATCCGAGAACATGAACTTAGCTACATTTCAAATAATAAGTTTAAAAATGCTTTTTTTTTTTTTCCGGGTGCAATTGTAACTTCAGACAAGATATCTGCAGTTTGAACCAATAGTGAAGTAAACCACCAAAGCGAGGGAAAAGTAGGTGGGTTCTGGTAACGCCGAAGCAAGGGATAAATAAGTTTCTTACTACAATCATTTACTTCGTCATATCAATTTTGAAACAACGGGTTGAAACAATGATGTTAGCTTCTTTGGAATCCTTCAGAGAATAGCTTTCCCTACGGAATTGAACCATACACCTACTTCTGCTTAACCTCCCCATTTCATCACGAGAAACAAATTTTTACGCGAAAAAATTTCTCTAATTATGCTTGTTTATATCTATGCTATGCACGGTGTATCCTCTGAATCTAACGAATGAAAAATCCACTAGCCCGTTCGCACACGTCACAACCCACTTCTTCCCCGAACTACAAGCGAGAGGGAAAACGTAAAAATTACCGTCAAGGCAGCCCAAGCTATAGTCACTAAGTCCATAGTTATAATTCCTATCTTTTCACTTTCTAATTTTTAATTAGAACTAACTATTAACTAATGAGCTTCAAACTCAGATCAATTTTTGAAAAACTTTTAAAAACGTAATGAAAATCAGATATCTGTTTTTACAGGATACCATCCTAGTGGCAAGAATTGACGAATATGAAAAGACCCACGGTCTCTTTGTAAATGTTACTGATTTTATTTTTCTTTTTAGAACAGTCGTCAAATTTTTTCAATTGACTCAATAGTGGTATACTTAATCGGGATTGTCCATGCGTGACGTATCGAGACATATGGAATGTGACAGACTATAACAAACTGTAGAGCAACTCAACCAGTATCCGATTTCGGCGCAACAAACAATCCCCGGAAAACCTTAGGCAAATCGGTGAATAGAAGTCTATGATTTTGATTTCAGAAATTGTTCTGTTTTTCCAGGCGACACCCAGATTTGAACTGGGGAATTAAGGATTTGCAGTCCCCCGTCTTACCACTTGACTATATCGCCTCGTTCCAAGGATCTTTCTCCAATCTGTCAAAAAAAAAAAAGCATCTTTGAGCTAAGACGTTTACCAGAAAAGTATATAAAATATATCATAACTGAGTATACTACTGAGTTGGGGCACTGACAAGTACTTTCCCCACCGTACCAGCAGCTTCACAGTTTCAGATGCATCTACGTTTGAGGCAACAGCCTCAATGCGCTCTACAAAAATTCGAACGAAAGTTTTGAATCTCAAAAACAAGAAAATTTCTTGGAAAGATTTTCAAACGTTTTTCCATCTGGAATCAAATCTCTATATTATATTCAATATAGATAGGCGGATAGCGGGAATCGAACCCGCGTTATCTCCTTGGCAAGGAGGTATTTTACCACTCAACTATATCCGCGTAATCTGGTACTTCATTTTACCAAGTAAATTGCCTATACTTTTAATGAAAGTATTGACGTGTATACTTTATATGATCTTTAAAGAGCTAAATGTACCTTCATGACTTCATCCCTTTTTTTTTATTGATAAAATCAACTAAAAATAACTTTTGTATTCCAAATCCCTCTGACAGGGAAAAAATATGTTTGTCTCGTATGACACTTGGCGTCCCCACCCGTAACGGTAAGTTACGAGAGGACGAACCGAAGCGGCGGCGCAGACTCCTAAGAAATGAAGGAATTGGGTATACCTACCGAAAAGACTAATCCAATCCATAATGAAGCCCCCGAAAAAACAATATTTTTACTGCTGGACCATCCCCCAGGAGATGCAAACGCGACGGGCACACCTACAACTAGTAGAAATGAGGTGGCAATTAATGCAAATAAAGCAAATTGAAAAGCGATAGTCATAGTTGTGATTCCTTCCGCATAAGGAATTGATTTTTTGTACCACCTGATCCCCATCTGACGAAGGAACTGTCACAAAGTTTTCGTTTGTAAAAATCAAACGGCTTTTCATGGTACTAACTTTCCAAATCCCATAAGACACTTTCCAGGTAGAAAAATTAATTTAACCCCGCTATCTAAGATGTTTATCCATGGCAACTACGCAATGATATTTTCAGTCCGCATCTATCGTAGTAGTGGTATAGAAGAAAAGACCTAATTTCTATACAGATAGATCTTCAAATCAAAAACCTTTTTGATTAATTAGTCTCCGACTAAATAATTTCTCAGTTGGGAGACTTGGTTTAGAGTTCCATTTGGGTGTCGGAGAAAGGATTTACTTATTTGGGAGAGATGGTCGAGCGGTTGAAGGCTCCAGTCTTGAAAACTGGCGTGGTACTAAGATGCCATCGAGGGTTCGAATCCCTCTCTCTCCTAACATTTGGATCAGACGAAGAGAAACAGGAGTTACCACCAATGAAGAGCCTTTTTTTCCATCATGGAAAACGGCATATTACTCGACTCGCTGATGACATGAAATCTATCTATCCAACTAGATAGATAGATTTCATACAAATATGACAAATTAAGCAATGAGGGAGCGCTGTCATTAGCTACTCACTTGCTCGCCGGTAAGAAAATCTTTAATTATTTTCTCTTTCGATCATTATCTAAACATATTTTTTAGACTAACTAAGGGGTGTCATGGAAAGAACTGGCTCAGTATCGCGGTCAATTCCTTTTTCAAATCCGGCTGCGGCTGCACGAGCTCTACCGGCGTGCCAGAGATGACCCACGAAAAAAAAGAATCCTAGAACAAAGTGGGAAGTGGCTAACCAACTTCGAGGAGATACGTAGTTCACGGCATTGATCTCGGTAGCTACTCCACCTACGGAATTTAGAGACCCCAAGGGTGCATGAGTCATATATTCCGCGGATCGTCGCTCCTGCCACGGTTGTATATCCTTCTTCAACTTACCGAGATCTAAGCCGTTTGGCCCTCTTAGAGGTTCTAACCAAGGAGCACGAAGATCCCAGAAGCGCATGGTTTCGCCCCCAAAAATAATTTCTCCAGTGGGGGAACGCATCAGGTATTTACCTAAACCAGTAGGTCCTTGGGCAGAACCTATGTTGGCGCCCAGACGTTGGTCTCTGACAAGGAAAGTAAAGGCTTGAGCCTGAGAAGCTTCTGGACCGGTGGGACCGTAAAATTCACTTGGATATGCTGTGTTGTTAAACCAAACGAAGCAACAGGCCGTGAAACCAAATATGGAAAGAGCCCCCAAACTATAGGATAAATAAGCCTCCCCGGACCACACGAAAGCTCGACGAGCCCAGGCAAACGGTTTCGTCAATATGTGCCAAATTCCACCGAAAATACAGATGGAACCTAGCCACACATGTCCCCCGATAATATCTTCTAGATTATCTACACTTGCAATCCATCCTTCTCCGCCAAACGGAGATTTCAGGAGATAGCTAAAGATGATGTTGGGGTTTAGGGTAAGATTCGTAATCTCTCTTACATCTCCACCGCCGGGTGCCCATGTATCATATAAGCCTCCGAAATAGAGTGCTTTGAAAACCAGGAGAAAGGCGCCCAGACCTAACAATATTAGATGAATACCCAGAATTGTGGTCATTTTATTTTTATCCTTCCAAGTGTAACCGAAGAAGGGAAAAGACTCTTCCAAAGTTTCAGGGCCGATTAAGGCATGATATATGCCCCCAAAGCCCAAAACTGCAGAAGAAATCAAATGCAACACTCCGGAGACAAAGTAGGGGAAGGTATCTGTTACTTCCCCGCCAGGACCCACTCCCCAACCCAGAGTAGCCAGGTGGGGGAGGAGAATTAGTCCCTGCTCATACATAGGTTTCTCCGAGACAAAGTGAGCTACTTCAAATAAATTCATAGCTCCAGCCCAAAAGACAATCAGGCCAGCATGAGCCACGTGGGCGCCGAGCAATTTACCAGACAGATTAATCAACCGGGCGTTCCCCGCCCACCAAGCAAAACCTGTGGTTTCTTGATCGCGACCACCAAGCGAGAGGGTTCCATTAAAGAGCGTTTCCACGGGGTAAAACCTCCTCGGGGAATACAAGATTTTCGTGAGGCTGATCTTGAGCTGCCATCCAGGCACGGATCCCTTCGTTTAGTAAAATATTTTTTGTGTAAAAAGTCTCAAACTCAGGATCTTCTGCTGCACGAATTTCTTGGGAAACAAAGTCATACGCGCGTAAATTCAGGGCGAGACCAACCACCCCGATAGCACTCATCCATAAACCTGTTACTGGGACAAATAACATGAAGAAGTGTAACCATCGTTTGTTAGAGAAAGCAACACCAAATATCTGCGACCAGAATCGATTTGCAGTTACCATTGAATAAGTCTCTTCGGACTGAGTTGGATTAAACGCCCGAAATGTGTTTGCACCATCACCGTCTTCAAATAGAGTATTCTCGACCGTCGCACCGTGAATAGCACATAGAAGGGCAGCACCGAGAACTCCCGCAACTCCCATCATATGAAATGGATTCAGAGTCCAATTATGAAAACCCTGAAAAAACAGAATAAATCGAAAGATAGCCGCTACACCGAAACTGGGTGCAAAAAACCAACCAGATTGTCCTAAGGGGTAAATCAAAAATACGGAGACAAAAACCGCAATTGGAGCGGAAAAAGCTATTGCGTTGTAGGGACGTAATTGCACGGACCTAGCCAGTTCGAATTGACGTAACATAAAACCTATCAAGGCGAAAGAGCCGTGAAGAGCAACAAAGGTCCATAAACCCCCTAATTGGCACCAACGTGTAAAGTCCCCCTGCGCTTCGGGACCCCACAATAGAAGCAAAGAGTGAGCCAAACTATTAGCAGGGGTAGATACTGCGGCAGTCAGAAAATTGCATCCCTCCAAGTAAGAACTAGCTAATCCGTGAGTGTACCAAGAAGTCACAAAGGTCGTACCTGTGAACCAACCTCCCAAAGCGAAGTAAGCGGTGGGAAAAAGTAGTAGGCCCGACCAGCCCACAAATACAAAACGATCTCTTCTGAGCCAGTCGTCCATACTGTCAAATAAATCTTTCGGTTCTTTGGAAGATTTTCCAATGGCAATTGTCATATCCGTCCTCCACTAAGCTCCTCAAACCACTTTTAGGTTCCTCATTCTTTATTCTTCACTCCACGAATCGCTAAAACTTTCTCGAATATGAGTTCACGAGATCGTCGGTGTAAAAGAAAAGTCATTTTGCCAAAAATTATCGTGCGAGAGGAATACTCATAAGATTTTCATCGGTAGTTTTTGACTTTTTTTTTTTCATTTTTATTTTAATTAGTATTTTTTTTCTACGTTTTTTGTTTTGATATATTAATCTTGCTTGTCTTCAGGAAATTCCTTTGGCTACGTCATCTATTTTCTTGAGAAGTAGGTCAACCCCCCTTTTCTTCCAGGACTTTGTTAAACATTTTAACACGTCAACGAACCCGAACCAACGAAAGAAAAAATTGTCTCCAAGAATTTACAAGGAGATAAAGACTAAATTTCGTAGTATGAAAAGTTCCCAAAGGTAGATACGTAAAACTGGTACCTTTTTTGCACTTTTATGTACTTCAGGGATATTTTGGTACTTCTTCCACTAATCTCTAGCGAACTCCAAAAAATTTTGGCTTCCAATTGCGCAGGTGGGTAGCAAAATATCACCGCTCATCTCCCAACGAACGAAGAGTTTATCAAAAAATTTTACATTGAAAAATAGAATTACGTCTCCACTTCAAGTCCTGTTAGTACAGTCACTTTTTCGACTACTTGGATAACGTGGCAATCAAAAGTGTCGAAGATTCGGAAGAATCTTCATAGTCATTGGGAAATTAGTTTTATAATACAAAGAGTGGAGAAGAACTACTATCTATACCCTACTCTTTCTTCCGCATCTTTTTTTTTTCCTAATTTTTTTTTTAGAAGTCTAAATGTATTATATATAGTATATATTTGCAATTGATTCCCAAGGTAAGGATAACCAAAACATCTATGGTACGAAAAATTATATCCAACTAATTTTTTAATACCGTAACAGGTGACGCAGTATTCTTTCCGCGTAACAATGTAATTCTAGAAAAAAAATTACAGCAGGAAATAGCTGAGGGATAAATTTTATTTCTCTCCCCCGGGGCAAAAACCGAAATGAACCCGATTTTTTTTTGCCGAGCCGAAGACTACTGGATACCCGGATTTTACACGAGTACTCGATCAGCCCCTTGTCGGATTTGAACCGACGACTTACGCCTTACCATGGCGTTACTCTACCACTGAGTTAAAAGGGCTTATTTATCATTCTTTAATCTAGATTAAAGAATGATATAGAAGTGGGATTTTTGTTTCGTTGATCAGACACAACTTAGCTAGATTCATTGGTAAAACTATCAATAAAACAGAAAGGAAAAACTGATTGCTTTCAACCATTGACGGAAACAAAAATACCAGTGCATTGAAAAACAATTGGCAGTTGACTTTGCGGAGACGGGATTTGAACCCGTGACCTCGAGGTTATGAGCCTCGCGAGCTACCAAGCTGCTCTACCCCGCGCAGTTAATGCCTTCAATGTAATTATTATACATTCCCTGAATAATTACATTGAGCATAAATGATAAAAATGAATGAATCCAAGTAGTTTGAGTCAAAATAGTATATATATATATACTATTTTTTAGTATTTCAAATCAGAATAAAAATGGAGGGGAAATTAGTTTTTCTACCAACTCGACTTTGATACTCCAGGCAAAACACAAATGTGTGCCATTTCGCGAAATACGTGTCTAGAAAAACCAAAATCTCGATAATTGGATCTGGGGCGTCCGGTTAGGGAGCATCGGTTACGGAGACGAACAGGTGCACTATTGCGTGGTAGAGATTGCAATCTTTCGGAAATAATTAGTTTTTCCTGGATACGCAAACTATTTTTGATTTGTCGTTTTAAAGATTGGCGAATAAATTCGTATTTTTTCACCAATCTTTTTTTCTTTTTTTCTTTTTCAATAAGACTTTTCTTTGCCATAATTGCCGGTTTGATAAGCGGAATTTTATTACTACTACGAAACAGGTGGGACTTGAAGCCGAAACTGTTTTTTACCAAAAACTTCGAGAAATAAAATCCTATTTATGCTTATTAGGTAAATAGTTTTATAGGTAACTAGCCGATATCCCGTAGAGGCTAAGGCTAACACGGGAAGGGTAGTGAAACGAAAAAGATTAACCAAATTTACCTGATGTAGACGCTATTAGAAAAGCTGCGTACGTAAATACATAACCCACAGAGAAGTGAGCTAATCCAACCAATCGTGCTTGAACGATAGAAAGGGCAACTGGCTTATCCCTCCACCGTATTACGTTTGCTAGGGGTGTCCGTTCGTGGGCCCAAGCTAGAGTTTCGATGAGTTCTTGCCAGTAGCCGCGCCACGAAATTGAAAACATAAACCCGGTAGCCCATACGAGATGCCCAAATAAGAACATCCATGCCCATACAGATAGACTATTCATACCAAAAGGGTTATAGCCATTAATAAGCTGCGAGGAATTCAGCCGTAAATAATCCCTCAACCATCCCATTAGATACGTAGAAGATTCGTTGAATTGAGCGACATTGCCTTGCCACAAAGTAATATGTTTCCAGTGCCAGTAGAACGTGACCCATCCAATAGTGTTCAACATCCAGAAAACAGCTAAGTAGAAAGCATCCCAAGCGGAAATGTCGCAAGTTCCGCCTCGCCCGGGTCCATCGCAAGGAAAACTGTAACCAAATTCTTTCTTATCTGGCATCAATTTGGAGCCGCGCGCATCTAATGCACCCTTCACCAGAATTAGTGTAGTTGTATGCAAACCCAAAGCAATGGCGTGGTGAACCAGAAAATCCCCGGGACCAATTGTCAGAAATAGCGAATTATTGCTACTGTTGATAGCATCCAACCAACCAGGTAGCCACAAGCCCCGACCGGCATTACTTGCCGGACTATCTGCCGAAGATAGAAGCACGTCAAAACTATATAAAGCTTTACCATGAGCAGATTGGATCCACTGAGCAAATACGGGTTCAATAAGAATCTGTTTTTCTGGAGTCCCAAAAGCTACCATTACGTCATTGTGAACATAAAGACCTAACGTATGAAAGCCCAAAAATAAACTAGCCCAACTTAGATGAGATATTATTGCCTCCTTGTGTTCTAACATTCTTGCTAAAACATTATCTTCATTCTGTGCAGGATCGTAATCTCTAATAAAAAAGATGGCTCCATGTGCGAAAGCTCCTGCCATAACAAACCCAGCAATATATTGGTGATGGGTATATAATGCGGCTTGAGTCGTATAATCCTGCGCTATAAAGGCATAAGCGGGTAGAGAATACATATGTTGTGCAACAAGGGAAGTGATGACCCCCAAAGCCGCTAAAGCAAGTCCCAATTGGAAGTGAAGAGAATTATTCACCGTATCATAAAGTCCCTTGTGTCCGCGTCCCAACCTGCCTCCTGGGGGAATATGGGCATCCAGAATTTCTTTCATACTGTGTCCAATACCAAAGTTAGTTCTGTACGTATGGCCGGCAATTACAAACACGACGGCTATTGCGAGGTGGTGATGAGCAATATCAGTTAACCACAAACTTTGAGTTTGTGGATGAAATCCCCCCAAAAAAGTTGGAATAGCTGTTCCTGCCCCTTGAGTGCTATTGAATAAATGAGTATTAGAGTCGGGATTTTGCGCGTAAACGCTCCACTGACCCGAAAAAAATGGTCCCAATCCCTGAGGATGTGGGGCGGTAGTCAATAAGTTGTTCCATCTAACATGCCCACCCCTTGCTTCGGGAATAGCTACATGAACCAAGTGGCCTGTCCAAGCCAAAGAACTCACTCCGAATAATCCCGAAAGGTGGTGATTAAGCCGAGATTCAGCATTTTTGAACCAAGAAATGCTTGGTTTCCATTTGGGTTGGAGGTGTAACCAGCTAGCTAGTAGGAATGAAGCAGCAATAACTAGCAGAAAAATAGATCCAGTATAGAGATCTTGGTTATTGCGCAGACCAATAGTGTACCACCACTGATATACGCCGGAATAAGCAATATTGACCGGACCAGCAGCCCCCCCTCGGGTATAGGCTTCGACCGCCGGTTGACCAAAATGGGGATCCCAAATGCTATGGGCGATCGGTCTCACATGTAATGGGTCCTGTACCCATGTTTCAAAGTTGCCCTGCCAAGCTACGTGGAACAAATTACCAGAGGTCCATAAAAAGATAATAGCTAACTGACCGAAGTGAGATGCAAATATTTTTTGATAAAGACGTTCTTCGGTAGTATCGTCATGACTTTCGAAATCATGCGCAGTGGCTATACCAAACCAGATACGACGAGTAGTTGGGTCCTGGGATAGACCCTGGCTGAACTTTGGAAATCTTGATGCCATAATGTTTCTCAAATCCTCCTAGCCATTATCCCACTGCAATAATTCTCGCCAGGAAGAATGCCCAAGTTGTGGCGATTCCACCCAGAAGGTAATGAGTTACTCCCACGGCACGTCCCTGTATAATACTCAGAGCTCTGGGTTGGGTGACAGGAGCAACTTTCAATTTATTATGAGCCCAAACTATAGATTCAATAAGTTCCTGCCAATAGCCGCGACCGCTGAATAGAAACATTAGACTAAAGGCCCAGACAAAATGAGCCCCCAAAAATAGAAGCCCATATGCAGACAATGAAGAACCATATGACTGGATGACTTGAGAAGCCTGTGCCCACAAAAAATCTCGCAACCATCCATTAATTGTTGTTGAACTTTGTGCGAAGTTTCCCCCAGTGATGTGATTCACTGCTCCCTGTTCGCTTACACTCCCCCATACATCCGATTGCATTTTCCAACTGAAGTGGAAGATAACTACTGAAATGGAGTTGTACATCCAAAACAGTCCCAAGAAGACATGATCCCAAGCAGATACCTGGCAGGTGCCCCCTCTCCCGGGCCCGTCGCAGGGAAAGCGAAAACCGAGATTTGCTTTATCGGGTATTAGGCGTGAGCTGCGTGCGAATAAGACGCCTTTCAATAATATTAATACAGTAACATGAATCGTAAATGCGTGGATGTGGTGCACCAAGAAATCTGCAGTCCCTAATGGAATCGGGGCTAAAGCCACCTTGCCGGCTACGGTTACCAAGTTGCTCCCACCCCAGGTTAAGCTGGTGCTTGCCGCTGCGTTAGGTGCAGTCGATCCAGGAGCCAAGGCGTGAGTATTCTGTACCCACTGGGCAAATATTGGTTGCAGCTGGATGGCAGTATCTGAAAACATATCTTGGGGACGCCCCAATGCGCTCATGGTATCGTTGTGAATATACAGACCGAAGCTATGAAAACCAAGAAAAATGCAGACCCAGTTAAGATGTGAAATTATTGCATCACGGTGACGAATAACACGATCTAACAAGGTGTTGTATTGAGTAGTTGGATCATAATCCCTTACCACAAAGATAGCCGCATGGGCAGCTGCTCCAACTACCAAAAACCCCCCTATCCACATGTGATGTGTAAACAAAGAAAGTTGTGTGGCATAATCGGTGGCTAAGTAAGGGTAAGGGGGCATGGCATACATGTGATGAGAGACAATAATTGTTAAAGATCCCAGAAGGGCGAGATTAATAGCTAATTGAGCGTGCCACGAACTTGTCAAAATCTCGTAAATACCCTTGTGTCCTTCACCCGTGAAAGGTCCTTTATGAGCTTCCAGTATTTCCTTCGTGCTATGTCCAATACCCCAACTTGTTCTGTACATATGACCAGCTACCAAAAAGAGAATTGCAATGGCCAAATGGTGATGTGCGGCATCAGTTAACCATAAACCTCCTGTTACCGGGTTCAATCCACCACGAAAAGTCAAGAAATCCGAGTATTCCGACCAATTTAGAGTGAAAAATGGGATTAATCCTTTTGCAAAACTTGGATACATCTGAGCCACAAGATCGCGATTAAGAATGAGTTCGTGGGGAAGGGGTATTTCTTCAGGGTCGACACCTGCGTCTAATAACTGATTAATGGGGAGCGAGACGTGTATCTGATGTCCCGCCCATGCTAGAGACCCCAATCCCAATAGACCGGCCAAATGATGATTCAGCATGGATTCAACATTTTGGAACCAAGACAATTTGGGAGCAGCCTTGTGGTAGTGAAACCAACCGGCGAAAAACATCAATCCGGCAAAAACTAAAGCCCCTACAGCTGTGCAATAAAGCTGTAACTCACTAGTTATTCCGGAAGCTCGCCAGAGTTGGAAAAATCCGGACGTTATTTGCACGCCCTGAAACCCACCGCCCACATCTCCATTAAGTATTTCTTGACCCACTATTGGCCAAACGACTTGGGCACTGGGTTTCACGCGGGTGGGATCATTCAACCATGCTTCATAGTTGGAAAAACGGGCTCCATGAAAATACATGCCGCTCAACCGAATGAAAATAATAGCTAATTGACCGAAATGAGCACTAAATATCTTACGTGATATATCCTCCAAATCGTTGGTATGACTATCGAAATCGTGGGCATCGGCGTGTAGGTTCCAAATCCATGTAGTGGTACTGGGACCCTTAGCCAAATTTCTTGCGAAATGTCCAGGCTGAGCCCATTTCTCGAAAGAGGTTTTCACAGGATCCCTCTCCACCATAATTTTGACTTCTGGTTCTGGCGAACGAATAGTCATTGGGAATCTCCTCTCTTCGGGCAGGGGATAGCAACAACCTACCAACAGGAGATACAAAACTTCTAATAATTGAGGTTCTTACTAGCATGCAAGAATTCATTGCCCCCCCCCCTCCGAAATTGAATTATGATCTAGAGGTTATGCGGGGTAGGCTTTTGATAGTATTATTACACGACTTAGCGGTGCATAATGGACTTGATTAAATGAATTGTCTATTCGGAGGGGGGGGCGATGTCTAACAAGCTAAAGTTTCTATTTATTTGTACCTCCTAACTTAGTTTGTCATATGTTTTCCATTATGTTGTTCCGTTTCTCCCACCCATGAGCTGGGGAAGAGCGTCCCGTAATTTTTGGCCGATTCTGTGCTTCAGCATAATTGTCGGGAGAAAGTGCTATTGCCCGTCTCCAATACTCAGTAGCCTGATCAAACCAAGCTTCCGAAATCTCCAACTCTCCTCGCTGAATGGCTTGTTCCCCTCGACCAGGATGGATGATTTTTTCTTGGCAACCTCCTCCTTTCGAACCGAACTTGGGGGTTTCCCGGCCCATACGGCTCATATGACTGCGCTCTTGGCTTATTGTTTCCTCACCGGGATATAAATACTAGTTCCGAAGTTTGGAAAAAAAGAAATAGTCAGGTTTTCAATTTTATTCGTCCCGAATAAAACCCTTTCCGTACTCACAGTTATTAGAGAGAAAATAACGATCTCTCCCGTCACTAACTACCCTACCCGAACAAGAATCTCTTGAAATTAAAAAAAGTTTTTCCTTTGGGATTTGGTACTACGCCGTGTCTCGCCACTTAGTGTTTTTCAACTGTCTCTGCTACATAAACAAATTGCATAAGTTTTTTGATGAGGCAGTCTCATTGTATCGACCCAGATTTTCAATGATAAATCCTTACGACGCTGCATTCTCCAATTTAGTTAATTATCCGTGGGACGGTTAGGCCAGTTACCTCCTCCAAACCCGGATTGCTTTGAAGGGGGCTAAATCCCACAGCTCGTGGCAACTCCTGTCCAGAAATATGCTTGGGGGAAGCCTTTTATCTCGGTTGAGTAGTTGTGAACCGAAGAGTCCTGAGGCGTAGGTAGTCACACGTGGTGGCGGATCACAGCCATATTATTAAAAGCTTGCGGCAAGAAAGAATTGCGCTCTAGCGCCTGGAAGTAGTATTCCAAAGCTTTTGCATGTTTCCCATTACTTGTATGAATAAGACCTACATTATGGAGGATGTAACTTCGATCGTAGGAATCAATCTCCAAACGCATGGCTTTGTAGTAACTTCGCGGAGCTTCTGCATATTCCCCTTCCGATTGGGCCGACATCCGTTACGGTTGCTTACGCAGAAAAGCCCCGCTTCAAAACCGCACATGAAACTTCCGTATCATACGGCTTCTGCCGCCCAATTTGCGAAGAAACAATTTGGGGAGTATATTACTTTCGTTCCTAACAAAAATTGTAACTAGGCGGGGGTTAGTGTCTCACGAAACTGGTATCTAACCATCCTTCTCGCGAAGAGTTTTTGTTCTACCAGATTGATTGCCTCTTCACAAATAAATTACTGGTAGCGACAATTAACTCTTTGGCGATTTCTTCGTTCCCAATGATTTGCTTCTCGGGGGTTGTTTACCCCGGCAATCTCCGATGATCCACAGGGTATCCGAAATACAAACGGGATGGCTGTTTGTTACCCCGATCACAATTAATCGTTATCGCGACTCCGGAGTTCTCAAAAGTTCTCACAAACATGTAATGCTGTAATGTTTATCAAAGTCAGAGGTTGACGAAGATTTTGTATTGCCAATTTCTTTACGTGGTGTTTGCCCCCCATCCTACGCTTATTCCCGAAATTTTAATGTATCATATGTCAATTAACAAGTTTAATCTCCTGCTTGCTTGATAGCCAGATCTGCGGGAAGCCGGATCCATAGCTAGCGGAGCTGCATCAATCGTGGATACACGACCGAAGGATTTGTTCGGCAATCGAAAAATACCTTTACCAATTGTGGGTTTATCGAAGTGGTAGTTTTTAAAACTAATTGGCAATAGTTCACTTCTTTTTTCGAATCGCACCGTCCCTGTAGTATATAGAAGCTTCCCTCTCCCTTTTAGTAGTAGGTAGAATTTGTGTCAGAATATCTGCTAGAATTGTGAAAGTTTTATCGATAAAATTATCGTTTCTCTGTGACCTAGGCGTAATCTAAATTAACTCCTTGTTTTTCTTTTATCAATTCACCTATTATTAGTCGACTAATTGAGATTGCGAAAGAAGAGAAGTAATAAATTTCTTCGGATAACACATTGAAAAATAGAAGTGATGGAGTGAGAAGCTGTGTTGAAAACTTTATTATTGGGTTCTCAGATCTATTTCTAAGAGCAGTTATTGACAACCGATACCCGCAAATCACTTGTCATTCCATCGGTGAAGTCCTAAAATAAAATTGAATGTTTTACTGCTGAAAGTTATTAGACCCTGGGAAGGGTGGCCGAGTGGTTTAAGGCGTAGCATCGGAAATGCTACGTAGATTTTTATCTACCGAGGGTTCGAATCCCTCCCTTTCCTATCTACATTCTTACTACCCTGGACATCTCTTTACCTATCTCCCATAATCTGGTTAACTAGCTGTTTCTGAAAGAAATAGATTCAGAATAAGAGTTTTCATCTGTTTTTCAAAAAATAAAAAAGTTAAAAGACTTTTTCATTAAAAAAAAGAAAGGCTAATCCCTTCATCCAATTCGATGTTAGATGCATTAAAATAGCACATTACTAGAACTTGAAAATGACATCGTTAGCAAAATTAATTTGTTTTTTGAAAATGAAAAAAGTTTTTAAAGCCTTTCTACTCATCTGCTTTTTTTATTTGTATCATTATTAGTTTTTTGATAGTCTTCTCACAGTAAAGATCTCTGAAGATTTTGGTTAAATCGAGTGACACCACGTTATATTAAGCTTTTCGGGAATGATACTCAACAACTAACAATTCATTTATATCCAAATTGACGGATTCTCGGTTAGCTGTATGATTGACTAATCCTGTTGGCTCGCTCGTTTTTGAAATAGACAGAGCTAAGTGATCTGGTACTTCGCCCCTTCCGAAAGATTTATCTTTTGCTGCATTGTAGGAAGTTAGTCGGTTCCTAATAGTAATAATATCCTTAGGTTTACATCGGTAGCTCGGTATATCCACAACACGACCATTCACTAAAATATGTCTGTGATTAACCAGTTGTCGGGCAGCGGGAATTGTGGAAGCCATACCTAACTGGAAAATAATATTATCCAGACGCATTTCCAGCAGTTGCAGCGGTACTTGACCTGTCGAACCCCTAGTTCGTCTAGCAATACGGACATAGTTGAGTAATTGGCGTTCTGTCAATCCATAATTAAGACGTAATCTCTGTTTAGCCTCCAAACGCACGCAGAATTGAGAAATTTTCTTCGAAGCTGATTGGTCACCAACAACCCGAACTTCGTCCAAGTTGGGCGCATTATTTTTACCAGCAAGGCCTGGCAAATTTTTCAGACGACGCATCGATTTCAAACGAGGTCCTCGAAAGCGAGACGTAAAAACTCCTTTTCTATAAAATACTTTTTTTTTTAAGTGAAAGAACCCTTATCTTATATAGGATCAGCTCAGAGATATTATCTATCTCCACCGCCAAATTTGATAGAAATTGATCAAAACTAATATCTGTGGAGATCATAACATATGGATAGAAACTGAGAAATATTTGCATAAAAATAATTGAACGGAGAAATGGGAGGGGAGTAGGCGGAAACTAACCTAACCACTGGCGCATCCGAAAATTTGTACCGAATGAAACGAAAACATTGTAGCATATACATTTACATAAATGTATTTACGTAAATGTTCTAGAGGATAAACTCCAAAATATTCATGTGACAGATGTATTGCTTCAACTAGTGTGTTCATATATACTTACCTTAACAGTAATAGTGCAAGGAAAAATTTTGAAAGACGAATAATTCTCAAGCGACAATTTCTATTACACACATTCTCTCTCTTAACGAGTGAAAAGTAAGACTGGAAAAAAAAAAGAAGCGCGATTTTTTGTTGGTTGTGGAAGCAGAAGAGAAGACTTTAAATACGTTAAAGTGTACGTATTTGTACATAGATGCTAAATTTACCGCATCTATTTTAGATGACTGGAATGGGATTAATTTAAGTAAATTAGGAAATATGAGTGCACCAAAAATATTTAATTTCAAAAAATATCGGGAGTGGTTAGATATCTAGGTCTTTTCCTTCTCAGTTCGTTGGGGCTTAAAGGCGGGGATATGGCGAAATGGTAGACGCAGCGGACTCAATCGGATTGAGCCTAGGTATGGAGACGTATCAAGTGACAACTCCCAGATTCAGGGAAACCTAGGATTATTCAGCAGGCAATCCTGAGCCAAATCTCGTTTCATTTTATGAAATATTGATCGGATCAATAAAGCGAGATAGGTACAGAGACTCGAAGGGAGTTATTCTAACGAACAAACTATTAGTGACTGGTTTTTGAAAAAACCAAATATCCAACCGTTTTTTATGAATTGACTGCATGAATTAAAGTATGTCAAAAAGTTTATGTGGAGCTGAGAAGAGGGAATTTCAGTCTTTGAAACTGGACTCATTGAAAGTAATTTAGAGGAAGTCTTCATCCGCAGAATTACGTCAAAACTCTGCCCCTCTCAATTGAGGGGACACTAAGTTAACTTTTCTTATCTCATTACTTTGGATTCTCTCTCATATATATCCTCTGCCTGTTTTAAGGTATCATTACATTTCATTGGATACTTTCCAATGAATGAGCTGGTAGCAGGTAATAATTTTATTGCGAATGAAGGTAGAGCCCCATTCTACGCAGTTACTAGTAATCTAGTAGCGACGCAAGTTGCAGTAGAAAGAAAATCCGTAGGTTTCGACCGTGAGGGTTCAACTCCCTCTATCCCCAGCGAGACACTTAAACTATTTCATTCCAATAAAACTCAATTACTTTTAATATACTGGCGATAAAAAAAAAGGTAAACCACTTTAAACCCCTTGTCTCACATTAGCAAGATGTTTTGCAAATTAGCCATTCAGGCTGTTCAAATACCTGAATGGCTCAATCAATCGGTCTTAAGTTTTTCCCTCGGCTTTTTTTTTAGTACAGATAGCATGAGACAAGTCAGCAGAAACGGGAATGCTCGTTTTATTGGATAAAAAAAAAACAAAAAAAAAAGTGTCCTAACCCATTTTTTTTGTTTGCAGAACAGTTGTATCCCTCAATAAATTAGCCGGGATAGCTCAGTTGGTAGAGCAGAGGACTGAAAATCCTCGTGTCACCAGTTCAAATCTGGTTCCTGGCAACTAAGAAACAAATTGTTGCACCAAATAAAATATTTGTAGAAAATTTTGTTTGAACCTCCTACCTATGTAATAGGAATAGAACCCCCCGGGAAAAGACTGGATAGAAACTCTTAAAAATTTAATTTTTAAGAAACCCGAGTGAGTCATTTCAGTTCCGCTGGGTAAATTGCTTTGGCAAAAATCGGATGAGGGATTCCGCGTGGAGAAGTTCTAAGACTAAGTTATTTTTTTTGCGTTTCTATGCAATCTATATGTAATTTAGTAAGCATCTTGTAACTCGTAGAAATTGGGTACCACATAATCCTTCCGGAGAGGCCACCCAATCCAACTTTCAGGCATTAGTATACGCTTAAGGTACGGATGTCCCCGATGATTTATTCCCAACATGTCATAAGATTCACGTTCCTGAAAATCAGCACTTTTCCGAACCCAATAAACCGAAGGTATTTCAGGATTTGTTCTTGAAACAAAGACTTTTGTACATATCTCCTCGGGTTGATTTAAGCGGTCTTGCATCTGAGTTAAATGATACACACTGACTAAAGACCCTCCTGGTGTTGCGTCGTAAGCACATTGAGATCGTAGGTAATTGAATCCATAAGCATATGGGGCAACAGCTATAGACAACCACTCTTCCGACTTGACCTGCAAAATCTCGACACCCCTGTAATCGTAACCTAGAGGTCGGTGTGAAAACTTGTGTTTTGTCAACCAGACAGATAATCGACCCCGCGTCTCTAGATTAAACTTATCTTTATCAACGGTGTTCATATTAGTTAATACCTCACCATTTTGTTTCACTGATTCCACAAAAGAAGTAGAGCTAATCCTCAATTTGCTGATATTGAATCATTGTACTCATCTACAAACTTCTCAAAATTTTTTGAGAAATTGGTTAGCACCAAATTTGTATCGCAATTATTTATTTCTCGATTGTATTTCCCCGTATGAGCGCTTGGTACAAAACAAAGTTGGTGGTTTAGACTAGAGTATCTCGCTCGGGTAGGGTAGGACGCCGCTTGTTTTCTAAAACTGTCTCGAGCAATTTTTTTGCGGAGTTTTGTCACGGCATCAGTAATAGCTTCGGGTTTAGGTGGACAACCCGGTAAATGAATATCGACAGGAATTAATTTGTCTACCCCACGAACGGTACTGTAGGAATCTGTACTAAACATGCCTCCTGTAATGGTGCAAGCTCCCATAGCAATTACATACTTCGGTTCAGGCATTTGTTCATATAATCTTACTAAAGATGGGGCCATTTTCATTGTTATGGTACCGGCGGTGACAATTAGGTCTGCTTGTCTAGGACTGGATCTAGGTACTAGGCCGTACCGGTCAAAATCAAATCGAGAACCAATTAGGGAAGCAAATTCAATAAAGCAACAACTGGTGCCATAGAGAAGTGGCCATAAACTGGATAATCTGGACCGATTAGAAAAATCACTGATACTAGCCAAAAAAATTGAATCTGACACATTCTGCTGAAGAGACAACCGCGCCACTGAATTGGGTAAAACGTCTTTACTTTCGTATTTAATTTTCCTTTTTTCAAATTCACCTAAATGTTCGGAAGTTAAGACCATTCCGATGCTCCTTTTCGCCATGCATAAACCAAGCCAACGACTAGTATGAATATGAAAACAATCACTTCGATAAAAGCGAATAACCCCAATTTATCAAAAGCTATAGCCCAGGGATAGAGAAAAACGGTTTCAACGTCGGAGACCGTGAATACCGAGGCAAACATATAATGACGTATCTGAAATCGAATCCAAGTGTCTCCTTTTGGTTCAATACCTGACTCGTAACTCGCTAACTTCTCTGGCCCCTCCCGAGTGGGGGCAATAAACTTGGGAATCAAAAAAGCCAAAAATGGAATAGATATAGATACTAACAAAAAAATCCAGAAAGAGTCATATTGGTGAAACAGAAACATCCACACACTCCTTTCGTCTCGACAATCACCGCCTCAATCCACTAGAACAGGTTTATCATCTAGAACCTTTCCGGAGAAGTGGATTGGAGTTGCGCCCCGCTTCTGTTACCAATTACTAAAGCTAGTAATTACTGAATTGCAGACAAGCCAAATAGGTGAGATAGTCTCACTATTTTGGTTTCATTTTGGATCGAAATACTGGTATACCCTTTTGTTTTGTTGGGTAAAAATACAGGCATACACACACAGTATTCCAAGTTGATTATATGCGCAATCCGGTTGACAACTAACCCCATGAAGCAATTAAATGAAAATTCTTTTATCTTTTAAAATGGGCGTAAATTATATTTCCATAAATAAGATTGAATAATTAAATTACTGGAATAGACGAGTCAAACTGAATTTGGCCACGCTAAATTATTTTGTATTATGGTTTTTTTTCTCAAGAAGAAAAATTGAAGTTAGGGCTATACGGATTCGAACCGTAGACACTCTCGGTTATGCAGATCGGAAAATGAAAAAAAAAAAGTTCTTGAACTGCTCGGTGAACCCAACATGCCGCTTTTACAGCATTGGGCTCTCTAACCAACTGCTCTCCAATCTAATTGGAGACGAACAAGCGCTGATGTACCAACTTTTGTTTCAAAAATAAATGGAAAGAGGTGGTTCCGTGTGCCCAAACAATTTTTTATTTTTTTTTTTTCCAAGTATTCCTTTGAATACTATTTGAAAAAAGCTACATGAATAAGAAATTATATTAAGCAATCCCGAAGTATTTAATAAAGATTATTGGCTACGCGTTGACACAGGTTTGCCTCTATTGGGTAAAGATCTATCTCGCGATCCAAAATAGTCTCTGTCGCTTGAAAAAGCTAGCTTCCTGACACTTTCTACACCCGAAAGTTCGTGAGACGAAGAAGAGATTTTGTTTTGGCTCTCGTGTTGTCCAACCCCTTTAGCATCGGATAAAATAACTAAATTATCCACCATATCAACTTTTTGATATCGATTTGCAGTCGACTTATCTGTCATGCTATTGTTCTTTTGTGGAAGGGAGAAGTAAGACAGAAATATGTCACGCAACAAAGTCTTTTTGCGTGAGTCGTTGAGTTTCGACGAATCTTTCTAAAAGAACATCGGCGCACGTGTAAACGAGGCGCTCTACCGCTGAGCTATAGCCCTTGATCAAACTGATCACTTAATAAGTAGTTTAAGTGTAATAATTCACTTTTGTCAAGTCAATCAATCGACTGGGGGGAGGAAATGTACAACCACCTAATTTCTGCTACTATAATGTGAACTTGCTTTCAGCTATTTATTAGACATATAATAGATATGTCTATACAAACAAACCCGTACCTATCTATCTATATCTAAAGAGATATATGCGAATGACACACCCGGATATATTAAAATCGTAGCATTTAACGTAGGTAGGGAAAAATCGCAGAGACCTACTTAACTCAGCGGTTAGAGTATCGCTTTCATACGGCGAGAGTCATTGGTTCGAATCCAATAGTAGGTAACACTTATTAGATACCGCGACTACTCAATCGATATTGAATCGGTACCTAATAAGATAAGTTTCGATGTGCGCAAGACTTCCGGTACGTGTGGCACCAAAGTACGAGTAAAATACGGAAATTTCGCGCCGATATCGGGCTCCTCCGGACTAACCTAACTGGTAGTTGAAGCTTCTAATCTGGCTTTAGCTCGTTTAAACGCCAAGTTGGCTTCTATTAGTCTTTTCTTGCCTTCTGCTGTAGCTAACTTGGCTTGAGCCGTCTGAAAACTTTTTTGAGCTTCATCAGGATCAATTTCGCTAGCTCTTTCCGCTTCGTTGACTAATATTGTTACCCGATTATTATCTATCATGGCGAAGCCACCCATCGGTGCCATTGCGGACCATTGCCCATCACTACGTATTTTTAAGACCCCCATATCCAAAGCTGTGAGAAGGGGCGCATGGTTAGGTAATATACCAATCTGACCACTATTGGTAGATAGAATAATTTCCCAGACCTCAGAATTCCAAACTATTCGATTAGGGGCCATTACACGAAGACTCAATCCCATACTTCTCATTAACCTCCCGCCTGTAAAGCTACAGCCTTTGCCGCGGCTTCGTCAATATTGCCAACTGAATAAGAAGCTTGCTCGGGAAGATTATCCAACTCTCCGGAAAGAATCATTTGAAATCCCTTAATTGTTTCTGTTAAACTAACATATTTTCCTGGAGAACCGGTGAAAACTTCCGCCACAAAAAAAGGTTGCGATAAGAAACGCTCTATTTTTCGAGCTCTAGCTACCGTCAAACGGTCCTCTTCGGATAACTCGTCTAATCCGGGAATAGCTATAATATCTTGAAGTTCTTTGTAACGTTGCGACGTTTGCTTAACCCCCTGTGCCGTTTCATAATGCTCCTCACCTACAATCCAAGGCTGTAACATAGTTGAGGTCGAATCCAACGGATCCACGGCCGGATAGATACCTTTTGCGGCCAAGCCTCTCGAAAGCACAGTTGTAGCATCTAAATGTGCAAATGTCGTAGCAGGGGCTGGGTCAGTCAAATCATCTGCAGGTACGTAAACAGCTTGAATGGAAGTTATTGACCCCTCCTTGGTGGAAGTAATTCTTTCCTGCAGTGATCCCATTTCTGTACCAAGGGTTGGCTGATAACCCACAGCAGAAGGCATTCTTCCGAGTAATGCTGAGACCTCTGACCCCGCCTGAACGAAGCGAAAGATATTGTCAATGAATAGGAGTACATCTTGTTTGTTAATATCTCGGAAATATTCCGCCATTGTTGGAGCGGTTGGGCCAACTCTCATACGAGCTCCCGGTGGTTCATTCATCTGACCATAAACCAAAGCCACTTTTGACTCTGATATATTTTGTTCATTAATAACTTTTGACTCTTTCATTTCCATGTAGAGGTCATTACCCTCACGCGTACGTTCTCCTACCCCGCCAGATACAGATACACCTCCGTGAGCTTTCGCAATATTATTAATCGATTCCATGATAAGAACTGTCTTTCCAACTCCGGCGCCGCCAAATAAACCAATTTTTCCACCTCGACGATAAGGAGCCAAAAGATCCACAACTTTAATCCCCGTTTCGAAAATCGATAGCTTGGTATCCAATTGAGTAAATGCTGGGGCGGATCTGTGAATTGGAAAGGTTGTACTATTCCGAACAGGACCCAGATTGTCTACAGGTTCACCGAGGACATTAAATATTCGGCCGAGAGTAGTTTCGCCAACGGGAACACTAAGAGGAGCTCCCGTATCAACAGCGCCCATACCTCTCATTAAACCATCCGTGGCACTCGTGGCTACGGCTCTTACTTCGTTATTACCTAACAATTGTTGAACCTCACGAGTAACATTAATCTCCTGGCCCGCCGAGTTTTTCCCTTTGACTACTAGTGAGTTATAGATATTGGGCATTTCTCCCCGGGAAAAAGCCACATCCAATACTGGTCCAATGATCTGAGTGATGTACCCCACGTTTTTTTCCACCAATTCAGAAATTTCGAAAAGGAGAGAACTGGTTTTCGTAACTGTTTCAGTGTGCTTTCTTTATTTAATTGCTGAATCGATAGAAGTATTTGGTATTTCACCGCCGAGTGGTCGGTGATAGTAGAGGTTCACTCATTTTATTGTGACTTTGACTCCCCCCTCTACTTCTCCAATTTGCAGATGTGGCTATAGATAAATGAAATGAGGCAATGAAACGGGTCAGCAATTGAAAAGGCTTTTTTTTTTTTCACACGATTCCAATAATCACAGAATCGGTGCTCCATCTAATGAATTTTTATTATTGGGTCATGCGTCTTTTCCCTTTCCAGATCCTTAGACGTAGGGGACCAACACTTAGTTACTTCGGAATCCACGGACCAGTCTAACCACGAACGGATTCCCGAGTCAATGTATTGGAAAGGGGCGGAATGATCCTTCTTCAGCGGTTTATACAAAAAACTGTGATGATTAGTTGCACCTCGTACGAGACACGGTGTAAAATAATAATGTTCCATCCCCAAAGTGGATTCTCAAAAGACATAAGTATCGGGCGAAGGTTGAATTACTAAAACCCACTCAACGGCTCATGTCAAAATACTTTATCTATGCCGAGCAGATCTCCTCATTACAAGATTTACTATTTCAGTCATAGGGAGGAACAAACTCATGTCGCCACAAACGGAGACTAAAGCAGGTGTTGGATTCAAAGCTGGTGTCAAAGATTACCGATTGACCTATTACACTCCCGAATACAAGACCAAAGATACTGATATCTTAGCGGCTTTCCGAATGACCCCCCAACCTGGAGTACCGGCTGAGGAAGCTGGAGCTGCCGTAGCTGCGGAATCTTCTACGGGTACATGGACCACGGTATGGACAGATGGACTTACTAGTCTTGATCGTTACAAGGGCCGGTGCTACGATATTGAGCCTGTTGCTGGGGAAGATAATCAGTATATCGCATATGTAGCTTATCCTCTGGATTTATTCGAGGAAGGTTCCGTCACCAATATGCTGACTTCTATTGTAGGTAATGTTTTTGGATTTAAGGCCCTGCGCGCTCTGCGCCTGGAAGACCTACGAATTCCCCCTGCTTATTCCAAAACCTTTATTGGCCCCCCTCACGGTATTCAGGTGGAAAGGGATAAACTAAACAAATACGGACGTCCCCTACTGGGATGTACAATCAAGCCAAAATTGGGCTTATCTGCCAAGAATTATGGTAGAGCAGTTTATGAGTGTCTTCGTGGTGGACTTGATTTCACAAAAGATGATGAAAACGTAAATTCCCAACCGTTTATGCGCTGGAGAGATCGATTCTTATTCGTAGCGGAAGCCCTTTTCAAATCCCAGGCTGAAACAGGTGAAATCAAGGGGCATTATTTGAATGCCACTGCAGGTACGTGTGAAGAAATGTTGAAAAGAGCTGTTTTTGCCAGAGAATTGGGTGCACCAATAGTCATGCATGACTACCTGACGGGAGGGTTTACCGCAAATACCAGCTTAGCTTTCTACTGCAGAGACAACGGACTACTTCTTCATATTCACCGGGCGATGCATGCTGTCATTGATAGACAACGGAATCACGGTATGCATTTTCGTGTATTAGCCAAAGCATTACGCATGTCTGGTGGGGATCATATCCATGCTGGAACTGTAGTGGGCAAGTTAGAAGGTGAACGAGAAGTCACCCTGGGATTTGTCGATTTACTCCGTGACGATTATATAGAAAAGGATCGTAGCCGTGGCATCTATTTTACCCAAGATTGGGTATCCATGCCGGGCGTACTCCCTGTAGCTTCGGGAGGTATCCATGTCTGGCACATGCCTGCCTTAACCGAAATTTTTGGGGACGACTCCGTTCTACAATTCGGCGGGGGAACATTGGGACACCCTTGGGGAAATGCACCTGGTGCCGTAGCTAACCGAGTCGCATTAGAGGCTTGCGTACAAGCTCGTAATGAGGGCCGTGATCTCGCTCGTGAAGGTAATGAAATCATCCGTGAAGCTAGTAAGTGGAGTCCAGAATTGGCTGCCGCATGCGAAATATGGAAAGCAATCAAATTTGAATTCGATACAATTGATACATTGTAATTCAATGCAAAATTTCAAAGTTATTTGTTCCGGCACCTGTTTAGAAACGATTATAAGACATACTGATACTAGGAGTATTGGGAAATAATTTTTCTTCCCGATACTCTTGGTACCTCAAAACAAGATTGGTGTTTAAATGAAGGAAAGAGCGTGTTTTCAAATTGCAAATCCGAGGGTTCGAATCCCCACCAATTTATATCAAAAAACTACGAGATGAAAATTAATAACCTAATGCTACACCCAACGATTCACTGGGTCATTCAACTTCGTTTAACTTCATCATGTGTTATTTGGCAATAATATAATGTATTATTGCATCCGTCTCGTTGGATAATCAAAATTAAACATCTAAAATATGACTAAATTGATACATAATTTAGTCAATCTCCGATTTTATTTTTCCGATGAACTTGGAGTTGTTTCCGATTTGCTAGTCCCCGCTTCAACTGAACAAAGACTCTGCCACCTGGACAAATAAATTCGGGATTTGTTTTTTACATAAACTAAAGAAACGAATGAGGAGATTTTTACGTCTGTAATAAATTGGTTTGAAGATAAGCGAAAATTTGGCGGCTTAATTGGAGCTTTTCTCGAAGAAGCTACGAGAAGCTCCGCCCCAACTGAAATAGATAGACGAATAAGCGTTAACGCGAACAAGGGATTATGGGCTCGGTGTGATAACCGTGGAAATATGCTTCATGTGAAATTTTTGAGACAGAAGAAAAGTGTTTGTGAAGAACGCGGTTATCACCTTTCGATGAGTAGTATGGAAAGGATCGAACTTTCAATTGACCCCAACACGTGGATTCCCATGGATGAAGACACGGCTGCAAGAGACGTTTTAGGTTTTTCTGATGAGGATTCTTATGAAAATCGTCTACTTATTTCCCAAGAAAAGACGGGTTTAACCGATGCTGTTCAAACAGGTATAGGATATCCCAATGGAACACTTATTGCACCTGGTGTTATGGACTTTCATTTCATGGGGGGAAGTATGGGTTCCGTAGTGGGTGAGAAGATTACTCGTTTAATTGAATATGCCACAGAAAGGCTTCTGCCACTAGTTTTGATTCGTGCCTCTGGGGGAGCGCGTACGCAGGAAGGAACGTTGAGTTTGATGCAAATGGCTAAAATTTCTTCTGTTTTGCAACTCTATCAGACTCGAAAGAAATTGCTTTACATAGCCGTTCCTACTTATCCAACTACGGGCGGCGTTACCGCCAGTTTTGGAATGTTGGGAGATATAATTATTGCCGAATCTAAAGCCTATATAGCCTTCGCTGGGAAAAGGGTAATTGAATAAACATTGCGCCAAAAGATACCTGACGGTTTTCAAGCAGCTGAGTCTTTATTTGATAACGGGCTACTCGATTCAATCGTTCCGCGTAATCTTTTGAAGGGTGTTTTGAGCGAAATTTTTGAGCCCTACTTATTAGTTCCTTACAATAAAAATTGAGAATAAAAAAGAGAAAATTCAATTTGCTTCGAATTTTATTCGTTCTGCTCCCCGTAGATCCGCATTTTTTTTTTTAGCAAAAAAAAAAAATAAAGAAGTAAAGTGCGGAATGCTACCTTTCTGTCGATGTACTCCTTTTTTCCACGAAGAATTATGTGAAATGAAATATTCTCATTCGATTAGTTCTTTAGATTAAAAGCCCCTTTCCTTTATGGAGCAGAAGGAATATCATTAAGTACTAGAAGGAGTAATGGGACGGAGATACACTGTTGTATAAATACTTTTTCTTGCGAGGCAATTTAACCATGACAGCATCTTATCTACCTTCCATTTTCGTACCGCTAGTAGGTTTGTTGCTTCCAGCAGTTGCAATGGCTTCTCTATTCTTGTATGTAGAACGGGATGAAATTCTGTAATATCTTTCTTTCTTAAGATGAGCTATAGGTTTTAAACTTCTGAATTAAATTAAATATCTACTTCTAGCCAAAACCTAATCGGGGTGACCCTTGTTGACGGATATTCTCACTTGATTTTTTCAAGAGTCAAATACTATTGTTAATAGTGTCACAATCTATGTCTCATTCCCACTTCTAGTAGAATTGAGATATAGATTGATCATTCGTTAGGAAGTTAAATTTTTTTATTTATAATTTATGGAGTTGCTCGCCTACAGGCTTGAGCTGTAACTCAGTTTTTTATCCCTGGATCCAGATCTATGAAACATAAGTGAGAATAATGAATAAGCTGCGAACCAGAAGGGAAAAAGTCAATCCGGTGACGAATTTAATCCAAATCCATTTATGACGCAATTTGAAAAAATAATGATGAGTTCCTGCCCTAAATATATCCAAGTAGAGTTCATAAAAGGATCACGTACTTTTGCAAATTCGTGTTGGGCCTGTATCCTTGTTTGCGGCGCAACAGGTTTTTTACTAGTGGGGTTTTCTAGTTGCATTGGCGAAGATCTGATCCCCAGACTTTCGTCCAAACAGATTGCATTTATTCCCCAAGGTCTTGTAATGTGCTTCTATGGGATCGCCGGCCTATTTCTCGGGTTGTATCTGTGGTGTACTATTTTTTGGAACGTGGGGGGCGGATACAACTATTTTGATAGGCGGGAGGGTATTTCTTCCATTTTTCGATGGGGCTTTCCCGGAAAAAACCGTCGTATCCACGTTCGACTCATACTAGAAGATATTGAAGCCGTTGGTTTAAAAAGTCAAGAAGGCTTTTTTCCAAGCCGGGTGTTATACCTAAAGGTACGAGGTCGACGAAGTATCCCTTTAATTAAAATCGGCGAAAATTTGACTCTGGAAGATATGGAAGAAAAAGCTGCCGAACTTGCTCGCTTTTTACGTGTATCAATCGAGGGATTTTGAACTTCAGTCTAAAAATGCTATTTTTTGCGAGGATCTGTCGCGAGACAGTGTAGCATAAGGGGTACCGAGGAAGTAAAAAAAAAAAAATAAGTTTGGATTGGAAAGGTTTTAAAAAAAGAGGAGATAGCTTAATTACGAAACAAAGATTTCTCTCTGATGAGTCTCCTATTTTGCAAATTTTTTTTTCTACTGGTTGATGGGTAATTAATATATGAAATTGTGTCATTGGAAACGGAAAATTCTTCGGTGGTTTTTAAATACCCCACATCGTTCTTCGGATAGAGCTTATGAAGCTAGTAAGCATCTGCAGCCTGATTCACTGTTTTTCACGCAACTGAAGTCATTTTCCTCAGCAGCAGGGGATTCGTCACGGGCCCGAGCAGCTTTCAAAACTATGGTCTCCCAAAAATATAGATATGTAATATGTTGCAGTCTTCTGGAACACAAAATTAGTTTATTTCTTTCGGGAATCCGAAGGTATTCCAGTGTTTTTTTCCGGGCAGAGCGGCTTCGATCGTTTTTGGCAAAGCGCTGCGCATCTTATTTTAATTATGCAAAAGATTATCCGGTAGAAAGTTGCTTAGATATGTTTCCGCACAAGCTTTCCGATACTGCGATTCTCCAAAAAATATTTTCAGGGTATCGTTCTAATTATTACATAAATAATGAAGCGGTCGATAGGGTAAAAGGAGTCAGTGGTTTATCGGAATATGAACTCAAAGGAGATTCTGCCTCTGCAAGTGGGTTCATTTCTTACAAGTTGAATAATGTGGAAAAAATGAATAGAAAATTAGCTTGGATCGAAGCAACTTCAAATGATTTTCAGTTTCGAGAAAAAATTTGTTCCAGACAAATCTTTCCATTTCGAACTAAGAACAAATTGATTGAAGAATCGCTTCATTGCGAATTAGCAGTTTCTCGCCACAGTCCAGCAGCTTATGAGTCAATTAGTTTGGTACCTAGGTCTGTAACTCGGACCTTATCCAGGTTCAAGGCGGAATTGACAAATCGATCAAGTTTATTAGTACATAACGATTTTGATCTAGCCAAAAACCAAGCCTCGGTTTCTCTCCGATACGTCGGATTTTTTTTCCTTCTCCCCTTCTCGCTTCGAGTCGCTCTAGAAAATTGGTTCTTGGAACCCTGGATTAGGGGTTGGTGGAACATACTTCAAATTCAAGTATATCTAAACCCATTTCAAGAAGAAAAGGCTTTGAAACAGCTCCGAGAAGTAGAGGCATTAATCTGGTTAGACGATATGATTCGCAATTTAGCAGATACACAGTTGCAAAATTTTGACGCGGATGCGCGTGACGAAAGTACTCGATTAGCTATGATGTATGACGAACCAAATATTCAGCTATTGCTGCAGCTAGCAACCGACACAATTAGCGTCGCTATTCCATTTCTTGTCATTATATTGGGACGAAAAAGACTTGCGGTTTCAAATTCTCGGATTCAAGAGTCATTTTATAGTTTGAATGACACAATGAAGGCCTTTTCCATCCTTCTACTGACTGATTTATGTCTAGGGTTTCACTCGCCCCATGGTTGGGAAATACTTGTAGAGTCCTTTTTTGAACATTTTGGGTTAACTCCCGATAAATATGTAATTCCTCGCTTTGTCTCAACCTTTCCGGTTATTTTGGATACGCCGTTTAAATATTGGATCTTTCGTCATTTGAATCGAACATCTCCTTCGATTGTAGCGACTTACCATACAATGAGTGAATGACAACCTTTGCTTCAAATTTCTAGTTAGCAAGCTATCTCCTCATTTGAAATTGCCTCCCTCCGCCCCTACATTCATTATCGTTTGCTATCCAGTACTGAGAAAATAAATGTATATAAGAGAATAGAATTAGAAAAATAATAGACTTCCCGGCATTACGCAACGTTATAGCCTACCTGTACAAATATTTAAGACTAATCATCGATCTATGCAACCAATAACTACAAATAAATGGATGAGAAACTGGTGGATTTTATCACTTGCGGCATCGATCAGTTTTGGCGAATTAAGCTGTCCATCTGTCTCAGATGCATATCCGATTCTTGCGCAACAAAATTATGAAAATCCACGTGAAGCCACAGGTCGTATTGTCTGTGCCAATTGTCATTTAGCCAAAAAAACTGTTGATATTGAGGTCCCGCAATCCGTTCTTCCCGATACTGTATTTGAGGCAATTGTTAAGATTCCTTACGACACGTGGATTAAATAAGTACTAGCAAATGGGAAAAAGGGGGGTTTGAATGTCGGAGCCGTCCTCATTCTACCCGAAGGATTTCAATTAGCTCCTCTTAATCGCATTCCAATCGAAGTAAAAGAGAAATTAGGAAAAGTATCATTTCAAAGTTATCGACCTGGCAAGGAAAATATAATTGTAGTAGGTCCATTACCGGGCAAGTTATACAGCGAAATTGTATTCCCAGTTTTATCACCAGACCCCGGCACCAATAAAGAGGCACATTTTTTAAAATACCCTATTTATGTAGGGGGGAACAGGGGGAGGGGCCAAATTTACCCGGATGGCAGCAGAAGTAACAACACGGTTTATACCGCTTCAGCAACGGGAAGAATAAAAAAAGTTGTTCGAAAAGAAGGAAAGGGTGGGTACGAAATTACCATCGAAGAGTCATCTGAGGGTCGTGAAGCAATTGATATTGTACCTCCTGGTCCCGAACTCATTGTTTCAGAAGGTGAGTTCGTAAAAGCGGATCAGCCGTTGACTAATAACCCCAATGTTGGCGGATTTGGTCAGGGAGAAGTAGAAATTGTACTACAAGATCCCTTGCGGGTTCAAGGTCTTCTAGTTTTCTTCGCCTCAGTTGTTTTAGCACAGATATTTCTTGTGCTTAAGAAAAAGCAGTTTGAAAAAGTTCAGTTAGCAGAAATGAATTTCTGATTACACACTTTTACTGAGGACCTTCTCCTCGCAGCTAAATCATTTGACTCATTTTTATAGTGGGTGTAGTAAAAATCTGATTTTTCATTTTGCAACTCGATGGTTCCGGCGTGATATGTAAGGGGCTAACAGTAAGCCAGTTTGCACAACTATATTTAAACAACCGGAGGAAGAGGCGGCTTGAGAGTATGGAAGGTCATACCTGGCGGACAATTTGAGTTAAACGCATGGATAACCTCGAGAATGTTGGCGGGGTCAGCACCACCAACATTCTCGAGGTTATCCAAACATTCCCCAGCGCAATCGATTTTTGTCTTCCATTTATGTTGTTAACTCGATTACAACAAGTTTAAATCAGTCATTGAGAAATACAACGACGAGAATGAAATAATTTTGTTAAAAACAAAAAGTGATGCGCACTACTTGCCCGTCACTGAAAAGGAAAACCCCGTCTTCCGGTTTGTCGACATATTCTATTAAAAAAATTGCAAGGTAACCCTATCAATTATTGATGAAGTATTTTACCTAAAGTTTTTCAGAGCTATATACTAGAATAGAACTTTTTTTTTTCCACCGTATCCATATGTTTAGAAATCAATATGTTTAGCAACACATGGTGTAAGTGGAAGGAAGCACTCTTCTAGGAATCAGTGTTACTAGATTCAACCCTTACCGATTTTTCAAAAGAATAGAAAAGACAATTTTTTAAGAGGGGATGGATCGGCTCATTCATTCAAAAATGAGACGTATTATTACGTAAAATCCGAATACTACTAAACTAGGTCCAGTCGTCGAGTCGCATAAAACTACTGTGAAATCAATTTATTTTTAATTTGAGAAGTAGAAATATGCCGAATCAAACCATTTTTTTCTTCTCCTTATTTTTAGTTAGTTGAAAAGAGAAGAAAAACGGAAACTTCGCATGTGAAATTTGGTACAACTTTCCCGCTTAATCCGCAATTGAGGCAAGAAGAAGTATTCGCCGACTATTCACCGATTTATCCTTATACCAATTGTTATCGAAGAGATGACCCTAACCCCGAATAAGCTCCGTAGAAAAATACGCCCGACGAACCTATCACAAGTGTACCGGCTACAGTACCTACCAACCGCAAAGGAACCCTTCCAGTGGTATTTGTCATCTGCCACGCCTCCTTCCCGTTCTTTTTCTTCATATCTATTAACCGGCCGTGACTTTAGACATGAACGGTCACAAGTAATTGGGATCTTGATGTATTTCAGACAATTTTGTCTAGTTTCTAATTAAAAAAGTAATTAGAAGATGGAACGGCAAGTACGAAAATCGGCAATAGTCCCCGATAAAGGCTTGTACGATTTGGCTCCACGCTCTGTTTATTTGGATTTGGTTGTGTCGTAGATTCAGGGCTCGCCAAAAACTATCTCTGAATGAATTGCGTAGCTGATATGGACCCCAAGAAAAAAACCGTAGGTACAGCTAATCCATGGACGGCCAACCATCTAACAGTGAAAATCGGATAAGTTTTATCTAAAGCCGTTGGTTTCTCCTAAAAGGATTTCGTGAATGCATCAACTTGTTCTAGCGAGTCGAAGCGACCGGTTATTAAAGGAACTTCTTGTCGACTCTCTGAAAAGTATTCATTTGGGCGGGGGCTTCCAGAAACGTCGTAAGCTAAACCTGTACTTACAAACAGCCAGCCTGCAATAAACGGGGAGGGTATAGTAATGCTGTGAATGACCCAGTATCGAATACTAGTAATGATGTCGGCGAAGGGGCGCTCTCCTGTATTCCCAGACATGTTTAACTCCGTATCTATCTTGTAATACTAAAAAGACTTAATTGTTTCCCGAATAAAGGAGAAGAGGTCAAAGGAATGCTGGGAAAAGATGCAGAAGGCATCGGCAAAAACAAACCCCTTTGAATGAACGGGAATTAACCTAAATTAGGTTGTCACTTCTATACCGGAGGTATACTCAAAATATACTGGGTTAGTATAGCTACTTCACATACGATGCGGCAAGGTTACTTAGGAGATGGACATTTGATACTTGGGAATTTGTTAATTAACGAATCGCCACCAACCTAACCCGTAAACTAAAATAGAACCCGGCTTTCAAACGATTCAGTAAACCTGTAACTCTTAAAGACAAATTTTTTCGTCTCGTCTCCTCACCCAGTCCTTGCTCGATTTCGCGGGGAGGTCATCATTTATTTTAACTGAGTCTATGCATATTAGACCAAAGAAGTTGAATTGAAGAAGAAAGATAGTTCCAAAATGGGTAGGATTGCTTTCCTGACGGTTGCTTAACAACGTGAAGGGAGCAATTACGTAGTTCTCGGCACCAGATAAGGAATTGAACCACTAAGACGCGACTTCCCCGAATCAATAAAATAAAATTGAAAAGTTCAAATTCAAAAAAAAAATAGACCTAATTGTGTCTAGCTTAGCGGAGATTTGAGTAAACAATTTTGATTCAGGGACTCGGGGTGATAAACTACTCAAGAAAGTTGTATACTAACCCATCTCTGAGATAATTTGGTATTCAGATATATGCTCACTTCATTAAGCTACTTCGCCTTTCTGACGCTCGCACTAAGTTTGACCCTAGCTATATTTATCGGATTGAACAAGATTCAGATTTTGCAACTCACTATTTTTTACCCTCCACAAAAAGAGAGGGGGGACGGGGGTAAAAACGAGAAAGGATTTTTCGCGGACAGCGCTTACTAATCCATCGCACTTACCAACAATAAATTATTAGTTGATACGCAAATGTACTTTGGTAAGTATTTGTATCAGACATCTACAAATCGAAATGGTTGAAGCATCACTATCCGGAATTGTGTTAGGCTCGATTCCGATAACCCTAGCTGGATTATTTGTAACTGCATATCTGCAATACCGACGGGGCGACCAATTGAATATTCGATGAAATTCAGCTAAAAATTGGCTTACCCAAGATAATAATTAAAGGGAAGGAAGAGAGAAGATTTGAAATATATCTGACAAATCCTTCTCCTCCCCTCCCTGGTTTTTTCCGTCAAAAATACTATTTTGGGAAATAAATAAATAACAGATGCGGGAGACCACTTTTTTAGGGACGACAATTAGTTATACATTTTAATTTCAGTGCACACCAGTTAAGCAATTTTTGAATATGTGATAATAGACACGCCCTGTAGGATTCGAACCTACGACATCGGGTTTTGGAGACCCGCGTTCTACCGGACTGAACTAAAGGCGCCTTTTCTTGGGAGGAATCACTTTAATCTCCAAGTTGAAATTGCAGCACCCCCGCCCTCATCGTACGTATCTGTCGAGGGAAAAACTACTTGATCTTTCCTCCCCTCAAAAGGGGAGAAAGCAAAAATCAAATGTGTGGGACAACAACCACCCCCCCTGCTAATTAATGCATGTATGAAAACTAGGGATGACGGGATTTGAACCTGCGACATTTTGTACCCAAAACAAACACGCTACCGAGCTGCGTTACATCCCTACTAAATTTGATTTGTGATTAGTTAGACCAATTCCCCGCTATTTTATTTAACTGATTATAATATTCCCTTACAGATACTGGCTACCACTGAAGAAGGAGGTTATTTCCTGGCAGGTCGTTATCCCCCCCCCCCTCTACTCATTTTGACTTCCACTCTTCCTTTTTTCTATTGTTTCTTCACCTGGTCTCGTTGGGGTCGGATACTCGGAAATAATGAAGTCTCATTTCATTGAGATTTGAAAAATTCATTTGGGTATATCAAGTGTGTTATTCCTGAGAATAGAACTAAGAAAGAAAAAGATAAATGAGGGGAATTTTAAAAAATAAAAAAAAAAAAGGAGAATTCTGATGCAACATGTGAAAGTATATCTCTCCACGGCCCCTGTCGTAGCTACAATATGGTTTGGCTTACTGGCTGGTTCACTAATAGAAACAAATAGATTTTTTCCGGATGCTTTATTATTTCCGTTTTTTTAACTCTGATTTAAAAAGCTGCAAAAAAATCAGACGAAGCGGGGGGGGGTTGAAAGAATTTTAACATTTTGTTACACACGTAATAATAAATCAAGTCATTAATCAAAGGAAAGTGCCTAAATTTTACACTTTATCGGTAAAAATTTCGTGAATAGTCCGTTCATTTTGTTATGGATCTACGTGCGACCTTCTACCCCCCCTCTTAAAAAAGAGGAAGGAAATCAATTAAAATACATCCGAGTCAATGGCCAGAAGTAAAGATGTAAGGGTAACCATCGCTTTAGAGTGTACAAGCTGTATTCGGAAGAAGACTGATGGTAAATCCACAGGTATTTCACGATACACTACACGTAAAAATCGTCGCAATACACCCACTCGACTAGAATTAAAAAAGTATTGTTTCTACTGCCGCAAGCATACTTCGCACAAAGAGTCGAAGAAGTAAAAGATGTTTGTGGTTGGTTTAAAAGTAGTCGATATGAACACTGGTATGTATAGTTACATAAAAAAAATATCATGAATAAACCTAGACACTCTTCCCGTAGGCGTTCTCCATCCATTCGTTCTGATGAAACTGTTGATTACAAAAATACGAGCCTACTTCGTCGATTCGTGAGTGAGCAGGCAAAAATCTTATCAAAACGAATGAATAGATTGACCTCAAAACAGCAGCGTTTGGTAGCTACTGCCATAAAAAGAGCCCGCATTTTGGCCTTGCTGCCCTTTTCAAATAACGAAAGTTAGATAATTTTCATAAATTAATTTTTAGGATATTTTTCAATTTTGAAATAAATTATTTCCACGGAAACTATTTATTTCAAAGTAGTCCCCCCGTTGGGTCAAACTGATATCTACGAGGTAGTCTGTCTTTCTGCCCGTTTTCCCTTCTTTTCTATTTTTTCGCCGTGATAAATCTGCAACTCGATTTGGTTTCTCCGCCTCTCCGTCAAAATGACTTGGAGAGGCTTAAATTTAACGCCGTCGATCAAATTCTATTGTTGCTAACTTGTTGTACGAGCAGAGAAAAACAGTAAGCATCTAAGATAGCTACTTGAGAAAGTGTCTTGCGGTTCAAAGAAACTCGATTTTTGTACAAACTGTGAATCGTCGAACTGTAGGTAATTCCATTTCTCCGTGCTGCTGCATTAATACGAGCAATCCATAGACGGCGAAAGGACCTTTTGCGATTATTTCTATCTACATGAGCGCAAGCTAAAGCTTTTTCTCGCCGCTGTTTCGCCGTTCTAAATAATCCTGAATGAGCCCCCCGAAAACCGGATGCGGAATCAAGAATGCTTTTGCGATACTTTCGGGCCACGGATCCTCGTTTTACTCTGGTCATTATGCGTATAGCCTCACAAAAATACCAAAATTTTTCAATAGAAAATCTATTGATTTGTTAGTTCCTCTACTTCTTTAAATAGTTCCACTTGACTATCTCCTAATTAGATAAGTTAATTTAAGAAAATACGTGGTGACACCGTCAAAGCATCGCTATTGAAATAATTCAGTGAAAATTTTCAAACCTCGAACACAGATTTATACTTCTTCTGTCAAGTGTAATAACATTACATACCAAGTCTTTCTCAAGCTAGTTGTTGTCTGACGCCCTCTGGAAAAGGGTGTCAGGCACAGCACCTTTATTATCCTCTCCGTTTCCATCTTATGTAAGAAGTAGAGATTCCGGTGGCGTTCGCTATTCCGGCTTTCCCTTCCGTAAATACTCAAATATCTCAACTTTATCGCCAAAAAGCCAGACGTTGTACCGAAAATGTTACAGATTCCTACGTTTCCGTGGTCAAAATTTCTTGGCAGTCGGATCCCCCCTATATACCGGAGTCTAAACTTGTCCCGAGGTGGGGTAAATAAAACTACTGTTGGTGGTCCGTACGATCCCCAATATTTGACTCAGCCTGGTAAAGCTTTTTCAATTTGATTTCCTAGTCCTTAGGAGAAATCATATGTATAGTGTAGTAGCGGTATTTTAGGTCGGGGGTTGGCGTGATGGCTGACCCGTAATTGTACTGCCAAAGTAGAATTGACAGGGGAGGTATGGGGGTTGATACCACCAGCCTGATTTCGCTTAATAACTCAATTTTATTATTATCGATTTCTTTCTACCGTCCCAAATTGAAAAGATCGGGTTCGCACCGACTTCAACCACGAATTGCTATTTTCCACTAAAACAGGTGGATTATGAATTTCTTCCTACTTCATTTGGTAGATTATTTTGTGATATAAATCTCCAAATAGTTTAGGTTCCCGATCCAAACAAGTCACACATACACCCTAGTACATACTCCCCGCCGTTGGGGACACCCCCGAAGAGCAGGGGATTTCGTTCCACTCCCCACCAGTTGTCTCGCTTTTCTAATAAGTTGCTGATTCGTTGGCATGCTCGAAAACACAGAAGATTTCTACGGTTTGAAATATTCTCAACCAGTTTCTAAAATTTGTTGTACTTCTCCACCCCAATATTGATCTTTACTAGATTCTTTGTCGTATTAAAAATAATTTGGTAAACCCGCTTTTTTAAATGGTTGGGGCAATAACTACCTAGATTAACAGACGTTAAACTACAAAAAAAAAGGTTCACTTGCGAATCTCAATTAATTTTTACTTAGCAAATCCTCAACGTGAGACGTTTTCCAATGCCACGAGATCCGCTACGCCGTAATCCTGGGCTTCTTCAGCCGACGAAAATACATCTCTTTCCATGTCTTCGGAAATTATCCACAAGGGTTTACCAGTTCGTTGGGCGTAAACTTTGGTTATACAATCCCGTAGTTTCGATGCTTCTTCCGCTTCCATGACACATTCTCCAGCTTGCCCATCGTAATATGAACTAGCGGGTTGATGAATCATCACCCTGATTAGATGACTTTGATTAAGTTTAACCGTACAAGCAGACATTTCTGCATACGGCTAATTTAGACAATTGGCAGTTTAATTTTAATAAAGCCGGCCCAAATTTAGGCATCGATTTTTTATTTGCGTCGCAAAAATCCTCCACTTTGTTATCGGCCCTTCGCTGCTGCCATACTACGTATGGAAAATAGTATTGTGCGATTCTGCCATCCTTCCTTTAGGGTACTATGATGGTTCCGTCACCTCTTTATGTCCGCAATCCCAAAGTTTGATATGTATACCCTCGCTGGATAAAGGAATCAACTTCTTTGGAGTCCTAATTTTTTTTTCTACCAAAAGAAGTTGGGATTTTTATAGATTCTGTAAATCCAAAATTTTATATGACTTATGACGCTAAGATATATTTATTTTAATCGACGGAGAATTTAACACGAGTTAAAAAATTCTCTTGATTCCATTTACCCTTTTAATACTTTGCTGTCTCACTTCTAGATATCGATAAAAAAAATCGCCAAGTACAAATTGCCATGCTACTGTTACCTAAATCTAGCGAAGGCAAAACCCTAATTCACACAAATCATTGGCGCCAAGCGTGGGGCAGTGCTATACGTCTAGTAATCTCCCCTCCAGCCAAAATAGAAGATCCCATAGAAGCAGCGAGTCCCATACAAATGGTATGTACATCTGGTACAACGAACTGCATCGCGTCGTAAACAGATATTCCGGCTAATACCGCCCCACCGGGGGAATTTACATACAAATACATATCTTTGGCCTGATCTTCCCCATTCAAATACATCATGATACCGATAAGTTGATTGGCAATTTCGTCATCGACCTGTTGACCTAGAAAAAGAAGTCTTTCTCGATAAAGCCGGTTGATCGGAGTAGGTTCGTGCGATTCACGCCCCCCCCTCTGAAACCGTGTAGGTATCGTTAGAAACATACGGCTCTGGCGGCTTCTACGCAAGAAAATCTAAACAGAATGAAGAAGTGGTAAGGGATAGGTTTTCTCTTTTCCATGTTTTCAATTCTGCCCAAAATAGTCAATTCCGCTTTTTTTTTTCTTCGTTCAAGTTTGTCTGGCCCTTTTTTCACATATTGAACTACATTGTAACCGGCAGTTGGTGCATTGACTTTGCCAAAATGTTTCCTCCCCGCACCAGTACATTTCTGTTTGACATTGAAGCCTTTCGATACAAAGAATCTTTAGGCTCATCTCCTACCCCGAAGGAGAAAATTCCGACTACTACTCGCACATATAGAACAAGCAGTTTTCCTCTCCCATTATTTCATTTGTTTCCACATTTCATAGGTTCGAAAAATCAATCTTTTGAAATATGTTCTATTTTTGTTTTGCTTAATATTTCGCACGTATTTCTTTTACGATCAATATCTGGGATCAAGTGATTGGGGCCTAGACGACCTGTTCGTCTCAACTAGCCATGGATTCCGATAGCTAACACTATCATCGGCAGAGTCAAAATCTCTCACGCATTTGATTACTGCTAGAGTAGTCGATTTCAAGCGAGGTAGGTACAAATCGATCGGATACAAAATGGCGAAGACAGGTTTCACCAGGCTCGACGTACCTAACGAGTCGCACTATACGTCAACCCGAACCGCATCCTCTTCCCCAGGTAGTCGAAAGGGCACTTTTGGAACACCAATTGGCATGTGAAAAACCTTGAAACGTCTTGCAGTTAACTCCGATTTGGGGGCGTAAGTAGCAGCTTAATTGATAAAGATTAGCTTGTGTTACATTATAACACGTCTGACCAAGACGGTATGGATCAGTAGATCTCTTATTCTGACAGATATTTTCAGATTTTTTTTTAATTCCAATGGGACCAATCCCTACATTGTTACATGGGGGAGGGAAATGCTAAAATATCCATGTCTCCTCCCCTCTCCAGGGAAAAAGTTGTTGACTTGTTCGACATAGCTTCGTCTTTTCCATAATTGAGTCAGTGAAAGGAGAATAGACAATAAAAGGCGGTCTTCATCGAATACTTTAAAAATCGGCTGTTTCCTCCTGCCTATGTCGTCTCAATCAAAAGCCAGACTATTTTTTCACATGTTTCGTACAGCAAACCATATGTCACTTTTTTAGGATGTGATCTTCCATTGCGAGAAAGTTACGTGGTGATCATTCATCTCCAATAATCAAGAAAGAGGTTTTTCACGGGTTTGCCTTGGTATCGCGTTCACACCGTCGTATTGAACGACCCCGGTCGGCTAATTTCTGTGCATCTGATGCATACTGCTTTGGTCTCTGGCTGGGCGGGCTCGATGGCTTCATATGAACTAGCTGTCTTTGACCCATCCGATCCTGTTCTTGATCCGATGTGGAGACAGGGTATGTTTGTCATTCCCTTCATGACTCGCATCGGGATAACAAAGTCGTGGGGGGGTTGGAGTATTACGGGAGATACTGCAACGGACGCAGGTATCTGGAGTTACGAGGGCGTAGCCGCAGCTCATATCATACTATCGGGTTTGTTGTTTCTAGCCGCTATATGGCACTGGGTGTATTGGGATCTGGATCTGTTTCGCGACGATCGTACGGGAAAACCATCCCTGGATTTACCTAAAATATTTGGAATTCACCTATTTCTTTCGGGAGTACTTTGTTTTGCGTTTGGAGCATTTCACGTAACTGGTTTATTTGGTCCTGGTATTTGGGTCTCAGACCCATACGGATTAACCGGAAAGGTGGAACCTATAGAACCAGCTTGGGGGGCCGAGGGCTTTGACCCATTCATTCCGGGCGGAGTAGCCTCGCATCATATAGCAGCCGGAGTGTTAGGTATACTAGCCGGATTGTTTCACCTCAGTGTTCGTCCCCCCCAGAGGTTATACAAAGCGCTACGCATGGGAAATGTTGAAACCGTGTTATCTAGCAGTATTGCTGCCGTCTTTTTCGCTGCTTTTGTGGTTTCCGGAACCATGTGGTATGGTTCCGCCGCCACTCCGATTGAACTGTTTGGTCCCACTCGCTATCAATGGGATCAGGGGTATTTCCAACAAGAAATAGAAAGACGAATACGATCGGGCGAAGCTGAAAATTTGAGTTTATCCCAAGTTTGGTCCAAGATTCCGGAAAAATTGGCTTTCTATGACTACATCGGTAACAATCCCGCAAAGGGTGGATTGTTTAGAGCCGGCGCAATGGACAACGGAGACGGTATAGCTGTTGGTTGGTTAGGCCATGCTGTTTTCAAGGATAGGGAAGGCCATGAGTTGTTTGTACGCCGTATGCCGACCTTCTTCGAAACATTTCCGGTCGTTTTGGTAGATGGAGAAGGTGTGGTAAGAGCTGATGTACCATTTAGACGGGCGGAATCAAAATACAGTGTTGAGCAAGTAGGTGTAACCGTAGAATTTTTCGGTGGGGAATTAGATGGTGCCAGCTTCAGTGACCCTGCCACGGTGAAAAAATACGCTAGGCGTGCTCAACTAGGCGAGATCTTCGAATTTGATCGCGCCACTTTAAAATCAGATGGTGTTTTTAGAAGTAGTCCGCGGGGTTGGTTCACTTTCGGTCACGCTACGTTTGCTCTCATTTTTTTCTTCGGTCACATCTGGCATGGCGCAAGAACTTTATTTAGAGACGTCTTCGCTGGCATCGACCCTGATTTGGACGCCCAAGTTGAATTCGGTACGTTCCAGAAGTTGGGAGATCCAAGTACCAGAAGACAAGCTGTTTAGAGGATTTCCTCCTACAGAGACCGTCGAAATCAAGAAATGGTTTTTTTTTTCACAGTCCAGTCAGTGAGACTGACCCGATCAAAAAAAAAAAACTGGATCGAAAAGTATGTTTTATCAAAATTTAATGAATTATTTTAATTGAATACTTCTAACCACTTCGAAGTTAAGTTGAAGAAGGGAATTTTTACTCAAGTAATACTCTTCCAATTAGTACGAGAGATATTTTTAAAAACACCAATTTACCACCTAATCCATGGAAGCACTGGTTTACACATTTCTGCTGGTAGCCACTTCAGGTATAATATTTTTTGCCATTTTTTTTAGAGAACCTCCCAAAGTGCCTAACAAGGGTAAATAAAAAAAAAATATTGTTCCATTCCAACAAATGAAATAGACATCTTTATTGTATTGACGACATCATTAATACAAATAAGATGAAATGAATTAGAGACCTTCCTTTTCAATTTTTGGAAGGAAGGTCTTCTGGTTTGACTAATCTTCATGTTCTTCGAAGGGATCTCTTAATTCTTCGGACGGTTGACCGAAAGCGGTATATAAGGCATAACCAGTAAAGCTAACAAGTGAACGGGATGGAAAAATAGCGACCAAAGTTGCGGTTTCCGTTGCCATGTGACCCAATATATTTTAATTCTCACCCAGTATACTAGTATACAAAGTCAGCAAACTTCAACCAATTGAGCAGGCTCTATGGCTACAAAAGTTATTGATGAAACTCCTAAAAATAAACCAAGAATCAGTTTTTTAGGAATGGTTTTGAAACCGCTCAACTCAGAATATGGAAAAGTTGCTCCCGGTTGGGGAACCACTCCATTAATGGGGTTTTTCATGGCTCTATTTGCCATATTTCTAGTTACTATTTTAGAAATTTATAACTCATCCGTCTTATTGGACGGTATTTCCATTAGCTGGTAGAAAGGCCCTGAGCTCCGCCGATGCCAATACCTGGGGACTTAGAATAAAACATCGAAAATTAACTTGAAGAGGTAGTCGAATCGCGTAAACTTCTTCTTTTTTATTTTTAAAATATTTTGTTAATATGGGTGTGTGATTCGTGGCAATTAATCCGATTTAATAAATAAGAAGTTCTCTATTTTATTTATTCAAATAATAATTTTTATACCGTTGATGTTTGGCCGGGTAGTCCTTAAATCATTAATACCCGAAACGCAAAAATATGTATCTATTGAGAAGTATCAAACTATGATTAATTTGCACCAATTTACCGTATAAATTTCGTGATGAAGTTGTTAGCTTATACGTTTTTGATTCGGTACTCAATCGAAAAAAAAAAATTATAAAATGCTTCTTAATCAATCCTTCTCAAAGTCTGGAGGTGAAGAAAAGGGAAATCTGCGGGGCATCTACTGGTTCCTGTAATTCTGAAGTGGTTAAAAAAGATTTTGTGCCCATCGAGTCTTTTTGGACACCAATGAGGTATTTCATCGAGATGTAGTAAAAATCTAAGGTTTTTTGAGTATTTAACCAATCAGATTAGAACGAAGTAACCTCTATTCACTTATGTATTTCACTTTTTCATTTTTAGGGATAAATACGTCGATAAGGTGAAAAGATTTCCCAAGACGCTACTACTGGTTCTCAAATGAAGGAATAAAGGCGAACGTGAGATTAAGGCGGAATTTATTTCCGAGGTTTTCGGAGTTGAGTCATTGTCCCCGACCTGTCTAGCGAGGAGAAAGAAAAAAAGGGGGGGGTGACGCTTTTCTCAATGGAATGGACGGTGCTCAGAAAATATTTTCGTTCAAGCTGTGTGAAGAAAAATCTTCATGTACAGTTTATGAAGAGGGAGTCGAGGAGGCTGACCTATCTTGCTAAAGTATATGATTGGTTTGAAGAGCGTCTTGAAATTCAGGCAATTGCTGATGATATCACTAGCAAATACGTTCCTCCGCATGTGAACATATTTTATTGTTTGGGGGGAATCACGTTGACCCGCTTCTTGGTTCAAGTAGCTACCGGTTTTGCTATGACTTTTTATTACCGTCCGACTGTTACAGAAGCTTTTTCTTCGGTTCAATATACAATGACTGAGGTAAATTTTGGTTGGCTTATTCGTTCTGTTCACCGTTGGTCAGCAAGTATGATGGTATTAATGATGATTCCGCATGTATTTCGTGTCTATCTAACAGGAGGATTCAAGAAACCTCGCGAATTGACTTGGGTTACTGGAGTGATTTTAGCTGTATTAACCGTATCTTTTGGCGTAACTGGATATTCGTTACCCTGGGATCAAATTGGCTACTGGGCCGTCAAAATAGTAACAGGTGTACCCGAAGCCATTCCCTTGATAGGATCTTCATTGGTAGAATTATTACGAGGAAGCGTTAGTGTTGGACAATCCACATTAACTCGTTTCTATAGTTTACACACTTTTGTATTGCCGCTTCTTACTGCCGTTTCTACGCCAATGCATTTTCTAATGATTCGCAAACAAGGTATTCCGGGTCCTTTATAATTTATTCAGAAATCAGTGCAAAACAAATAAGCCACATTTATTAATAGAAATTCTTCCTTCTGCTCTCTAAACAGATTGTTGTTCTGTTGCCGCAACTACTTACAGATGAAAAGTTACTCAGCGGATTAAATTATCGTTTCGAATTACCGGGATAACACGGTCGAGACACTGAGAGGAAATTTTTGGATTATGGGAGTGTGTGACTCGTCGCAAAATATGTAGGCTATGCAGATATTAAGTCGGATATTGCTGCTGTGTCTCCCCTCCAACTTTTCTTCGAAGTTAAGAATCGAAACCTGGATGTAGAAGCATCTTTCTAAAACTCAGAAAGTTGTTTGGAGAACTTTTCCCATGATCGAACCAAAAATCTTAAAAGGCCTCATCAAACCCCAAATCTCTCCACATATTTGAGACTAGGTGAAATTTAATTATATACGGCTTTTGAGCCGATGCATACATTTCTTCTGTATCGGTTGCCAAATTCTTGCAGCAATAGCCGCCGGGGTGAAAGAAACGATCTAAAGAGATGGGTAGCTAAAGTCATAACGAGTTGAAATTCTATACGGATCGTAGTTTTCGAGTATCTAACGTAAGTTAAGTTAGGAATGATACAATACGTGATGTATAGAGTGCAAGATAATCCGCGAAGCTTTGTTCTAAAATAAAATTATTGAGCTGATTCGGATGAGAAGCTGCGCCGCAAAATACCTTCTTTTCGCGTTTATCCTTGTCCTGTCCTGTTTCTCCTCATCTTGTCCTACAAGATGGAGCAGTGAGGTATATGCTCGAGCCGTATGGGAAGAAATTTCCACGTTCGATTCCTACGGGGGAGTGAGGAGTCCATCCCAACAATAAAAAAACCTGACTTGAACGATCCTGTTTCGCGGGCAAAATTGGCTAAAGGTATGGGACATAATTACTACGGAGAACCTGCCTGGCCCAATGATCTTTCATATATATTTCCTGTAGTAATCTTGGGAACCATTGCATGTACCGTGGGACTGGCCGTTTTAGAACCATCAATGATTGGTGAGCCAGCAAATCCATTTGCAACTCCTTTGGAAATATTACCTGAGTGGTATTTCTTTCCCGTATTTCAAATACTTCGCACGGTACCAAATAAATTACTAGGTGTTCTCCCAATGGCGTCGGTACCTGCAGGTTCGTTGACCGTCCCTTTCCTTGAAAATGTCAATAAATTTCAAAATCCCTTTCGGCGTCCAATAGCCACAACAGTCTTCGCAATTGGCACCGCGGCCGCCATCCGGTCAGGTATCGGAGCAACTTTACCCATCGAGGGATCCCTAACTTTGGGTCTATTTCAGTATCTTTTTCCCATTTTTTTATCTTAAGAGATATTCACATCCAGTCTAGGGAATAATTGCTACCGAGCAATATTTCCCTAGACGCATCTGTTTTCGAGTGAAAAATCTTGATTTTTTTATTTATCGGGTAATCGATTTTCATTTGTTTACGTTGAACTAGCAGAAGTCGACCCTAAGTTTCACCTATTTGATAAGTATTCATTTTGTTTATATCTATACCCTAATTAGTTCTCATTTAGTCACTTCCGATAGTTTTTATTAACTTTTGACACCTGAAAGCCAATTTGATTAAAAAAAAGATATGATTCGGTTTCTAGCGTTTCTATTTTTTGAGACCTATTTTCTTGCTGGGTAATTCTTTGGCGAAACGTTCCCACAGAGCTTTGGACACCTGATCCACAGATTTTTGCCCAAAATTTTTTAATTTCGACAAATCTTCTCGACTATAATTAAGCGAATCAGCAATTGTGTGTATCTCGGCCCTTTTAAGACAATTAAAAGCTCTGGCAGGTAATTCCAGTTGGTCAATAAACATATTTTCAAAAATCTTTTTTTCCAGTTTGCACGTGTTACCCAATTGCAGTTGCAAAAATGGTGATCTCGTTGAATCTGAAAAATCTTCATCATGCTCAAGGAAAGAGACGTCTCTGCATTTTACGCTTGAAAAGGGGGTTGACAAATCTATGAGTTTTTGAGAAGCTTCACTAAGTGCTTCATGTGGTGTCGGACTACCATTAGTCCATATCTCGATGAATGATATTTCTTGCGTCGCTCTACCGTTTCCGAAGAGATGAATACTATAATTTACGTTTCGAACAGGCATAAAAACAGCATCGATGGAAAATTGTCCATCTCTACATTCATTTGAATTTTCTATACGATATCCACAGTCTCTTTCAATTAATAATTCAATATTTAAAGAGATTGGATGGGTAATAGTAGCTATATATTGCGAGTTGTCAATTGCTTTTACGCGAGATGGCAGTAATGTATCACCCGCAGTTACTTCTTTAGGGCCCGTCACAGATGAAAATGCCTCCCAAATATCATTGGAGTCACTTTTAAGCACAATCTCTTTTAGATTAACTAAAGCATCATGTATTGTCTCTTAAATACCCGTTATTGTGGAATACTCGTGCACGACTCCAGGAAATTTTACACGCGTTATTCTCGTTCCTCCAACCTCTTGCGGCAAGGCTCTACGCATGGCAATTCCCACAGTACTGGCTTGGCCTCTTTTGAAGGGAAATATGACGAAACGACCATAATGAAGCCGCTTACTTTGCGTTTTTGATTCTAGGCATTTCCATTGAATTCTTTGGGTAGAGATTGATGTTTCGTTCTCGAGCATACAGAAGTTTATTCCTCCTCTTTTAATGTGGCTAATTACTGGTTAAACACGTCTTTTTTTAGGGGGTCTACACCCATTATATGGCATAGGAGTCACATCACGTACGAAACTAAGAATTATGCCGCTTCTGCGAATAGCCCGTAAAGCCGTGTCTCTTCCCGGTCCGGGTCCGCTCATCATCACTTCTGCTTGTTTCATACCCCGATCCATTGACGCCCGAATCGCATTTTCCGCTGCAGCTTGTGCAGCAAAAGGTGTGCTTTTGCGTGTTCCTCTGAATCCACAAGCACCGGCGGAACACCAAAGTATTACTTAACCTCGAACATCCGTAACGGTAATGATAGTGTTATTAAAACTTGCCTGGATATGAATGACTCCCTTCTGAACTCCGCGTCTTCCCTTACGTGAACGAATTTTTTTTGATTTATTTGATATAATTGATTGATTATTCATATTGAAAAGCTATGGTTAATTAATACTCTTGTTTATACTCAACTTTTTATTACCCCTGCCTCTGCTTATGTTTTGAATTGCAACAAATTACCATGATTCGTCTACGTCTACGAATCAATCGGCATTTCTCACATATTTTCTTAATGGAAGCGCGGATTTTCGTATCTATAACCTCGAATTAATTAGGTAAATCTATTTATGGATTTCATACACGTCCTCTTCCTTTTTCAGTGAAATCCAGATAAGAAGTTGGACGACTAAGTAACTGCCAAAAAATTACACGGATACAAAGATCTATTGACTATTGCTTGTATGCCTGTTTCTGAGACGATAGATAATGCGCCCTTTGGTAAGATCATAGGGACTTAGTTCGGCTCTTACCCTATCTCCTGGTAGTATTCTTATATAACTGCGTCAGATCCTTCCCGATATGTGAGTCAAAACTTGGCATCCATTATCCAAACACACTCAAAACGTGGCATTGGGAAGAGATTCTGTAACTGTACCTTCCATGTCAATGAGATTCTGTTTCTTTATCATTCGGAATAAATAAACCTCCTAAATTACTTACAGGTTTCTCTCAAACTATTTTTATGATTTGTTCCAAGACGGGACTGTTTAAAAAAATTAACTTTTTTTTTCCTTCCTTTTCAACTGCCCAATTACCAAATATGGCGCAGAATTTCCCCCCCAGTTTTATTTCGTCGGGCTTCCCGATCTGTAATAAGTCCACGAGATGTCGATAAAATTGCGATTCCCATACCCCCAAAGATTTTTGGAATTCTTTTATAATCATAATATATTCTTAGACCGGGTTTGCTAATGCACTTGATAGCTGCAATGGAAGGTTCTTTTCCCCTCCCAAAATATTTTAGCCTGATATCCAAAAAAATCTTTTCGTTCTTTCCGTGTTCCGCAACGCTTTTGATAAAACCTTCTTCCAGTAGGATTCGTACGATACCTCTAGTCATTTGAGTAGCAGGTATTCTAGTTATAGCTTTCCTTTTTGTGTTTGCATTTTTTATCGAAGTAACTGTAGTAGAAATAGCATCGTTATTCATGACCTATAAATCGGTAGTTATTGCAGTTGTTGGTATCGAAGTAGTTCCTAACATCTATTTTTTATTTTGTGAAAAGAAATCGGGCCTCAAGGTGTAAAAAAAGTTCTGTCCTGTCTACTCATCTTTATTAATCATTTCCTTTTTTTTAACTTAACTTTATATATTTGAAATAGTTTATTTTTAATAACTATTAAAACACACATTTTTGTGACAATTCACGTTTCTCCAAGTTTGAAGAAGCAGAAGTTAACCACCCGTATGAATTTCATTTATTATTTTTTGCAACACTTCAGGGGCTAACGAGACTACTCTGGCAAAATTATATTCCCTCAACTCTCTTGCTACTGGACCGAAAATACGAGTCCCTCTCGGATTCCCTTCCTGGTTGATGACGACGGCTGCGTTGTCGTCGAACCCAAGGACCATTCCATTGTTTCGTTTCATTCCTTTCCGAGTGCACACTGCCACCGCCCTAACTACTTCCGATCTTTTCAAAGACATGTTGGGGACGGCTTCTTTGACTACGGCAACAATAATGTCGCCTACACCTGCGTATTTGCGGTTGCCGGTTCCTAGCACTCGAATACACATTGACTTGCGAGCTCCGCTATTGTCTGCTACATTTAAATAACTTTGAATTTGAATCATTTGGTATCGCTAGTGAAAATAAGTAGTAAATCTAGTTATATGTGTATTCATTTAACTATATATAACTATATACATAGCTACATACATATTACATTTTGACAATATATGTGATCCACACCAGCCAAATGGGTAGGGAAGGTGGGGAGAAGATTTAAGTTACTGATGTTGCAGCAGAAGAACTAAATTACCGATATCACAACGTTGGTAAAATCAAGACAGGGATTAATATGTCTGCTGTAAAAATTGGGTTTCAAATACTGCTGTCGACGTAACTGGCACAATTGTCGAGTTCTTTCAAGAATTGGCCGACTTCTTCGTAGAAGATTAATTTCATTGTAAAGAAAAATTTGATGGAGAAAAAAACATTAATGATTATTGGTACCACACGGTTGCCTCTTCAATATCTCATGTAAGAGAGGATTGCAGGTATTGCCTCTTGCATTCACCAAAAATATGACTATTTTCCCCCCCACTGCCCCGAATAAATCACAATTTTTTTGAAATCACTATTCGGGTACGTATAGGCATCTTGTGAGCGGCCATCACCATAGCAGCCTCAGCCACATCTTCCGATACTCCACTTAATTCATAAATTATTCGACCGGGTTTGATGACGGACACCCAGTATTCTGGAGATCCTTTACCTGAGCCCATACGCGTTTCGGCTGGTCTCATGGTGATCGGTTTATCGGGAAAAATGCGTATCCATAGTTTTCCACCCCGACGAGCGTGTCGGGTTATTGCCCTTCTCCCCGCCTCTATTTGTCTAGCTGTAATCCAAGCAGGTTCAAGCGCTTGAAGTGCAAATTTTCCGAATGAAACTACGTTGCCGCGACTGGCGATTCCTTTCAATCTTCCCTTATGTTGCTTACGGTATTTAGTTCGTCTGGGGTTGCAATCGATGCTGACAAAATTTTTTTCATCTCTGCTGCAGAACCGGATGTGGAAGTCTCCTTCCAACCGGCTCCTCGTAATACCACTACTCCTTCTAAATTCTGGCAAATCAATTAACTGCTAGCTTTTGTGCTGCTTTATCCTTTTTTTATACTTTTTTATTAAATTATTCCCGTCTAGGAGAAGCGATTTCGATACTATTCAGTACCAAAATTACGGGCGGGAATGGGCTTCATTGTCCAAGTCCTTTTTTTTTACAGCCCCAAAAAAGAACCTGTGAGCTTCCCCCGCCATCCTACTTGCCAGATTTTGTTATTCATGAACTAAATGATATTTGGAAGTTTTCTCGTTGTTTTAATCTTTTTGATCAGACGTTTAGGTCCTCCCTCTCGGCAACGGAGCTTTAATACCACATTATGTCCCAATTTTATCGAGTCAATGTTCTCAGTAGTAATTGACTTGAAGCTCTTTCTTAACTGTAATCGTGCTGCGTCACGTCACCTTTTGAGAGTTAGGCAGTTAACCATACGACTAGTTGTGAGGGAAAGAAACAATTTTAAATATTTAAGTTCCCCTGAAGTTACCGTGAAATAATATTGGTTTCAGCTTTCCTAGAGACAAGGTTTCCACGGATGAAAAGTTTCTTCGCAACAAAATAATTCCGAATTTTGCTGCGCATTGATAATCTGTTTACTTAATATTTATTGGCAAAGGTAGGGTTTAACTTCCAATTAGGTATTTTCTTTTACGGGCAAAAAGATGTTTTTTAACGAGTCGCCCACTAAGCATAGCAGATATTTTTCAAAATTTAGAATAAAAGAAATTGAAGTTGAAATAAAATGAAGCTACCCCACTTTGTATCGATATTTATTAAATGAAAAGTAGATTCTTTACACTGCGTAGTAATCACTGATTATATCGAAATATCCAAATCTTTATACCCAGAACCCCATGAATTGTCTGAGCCGGGTGGTAACAGTAACTAACATCGGCTTTAACTGTTTGTAGGGGAACTCTACCTTCTCTAGCCCATTCGACGCGAGCCATTTCACTACCATTTAGACGTCCAGCTATTTGTATCTTAATGCCTTTACCGTTAGTTCTTCCAACCATTTCGATGGTTTTTTTCATAGTTCGTCGAAAAGGAACTCTACTTCTTAGTTGCAAAGCAACATGTTCCGCTAAAATTTTTGGTTCTCCATATGGTTGGGTAACGCTAGTTAAGGTCACTCGGAGATTTTGATTTCCGAGTCCTAAAATGTTTCCCAGATCACTTTTCATTTGACTAATCCCCAAATTCTGTTCTTCAATTAGTAAATCAGGAAATCCGGTATGTATATCAATTTGAATAAGATCTGTTTTTCGCTGGATTTCGATATGCCCAACTCCGCCGTAGTTAGAAACATTTTTGACGTGTTTGTGAATATAAATTTCGACAAAATTGCGTATCTTTCTATCCTCTTCAAGAAACTTCGGATAATCTTTCTTCTGTGCGAACCAGTAAGAATAATGCTTCTAATTTACACCGAGTCGAAAACCAAGTGGATGAATCTTTCGTCCCATACCTATATTCCCCCAACTCACTATTAAATTTTTTTTGTAACTTCTTCTGGTTTTTCAATATATTTAAATTAGGCATCAATTCATATGCATTTCTTTTTTCTTCACTTCTTAACAGACTTTGAGTTCGATTGAATAGTTACTTTACACGTGGGTCTTTTTATTGGGTAACCACGCCCTTGAGCTCGGGGACGAAACCTCCGTAAATACGTGGAGTTATCTACCCAAGCTTTACTGATGAACAAATCGGATTTATTTAGTCCAAGATTGGTACTTGCATCTGCAGCCGCGGAAAGAACCAGCTGTGATACAGAGTAACATGCTCTATAGGGCATGAATTCGGGTAATACAAGTGCTTCTTCGTACGAACAATTTCGTATCCGATCAATAATACGTCGCATTTTGGCAACTGACACACGGACATTCCTTCTTGCAGCTTGTGCTCCTAACTTATTTATGTTTCTCATGACATATTATTTCCTAATTATCGGCGAGATCCTTTATCGTTTTTGGCATGTCCCCGAAAATTTCGGGTGGGTACAAATTCTCCCAGTTTATGACCCACCATACGATCAGTTACGTAAATAGGTAAATGCTCTCGACCATTATGGACGGCAATCGTGTGACCGATCATAATAGGGACTATTGCAGAAGCGCGAGACCAAGTCGTAACTAATTTTCTCTCTTTTCGTCTATTAAGGTTTTGAATTTCCCGTATTAAGTGATTGGCCACAAAGGGACCTCTTCTCGATGAACGTGCCGTGGACAGCTACTCCTTTCCTAATACTTCCATTTATCAAGAACCTCTACGTCGACGAAGTATAAGGGGGTTACTACACCTTTTTTTGCGACTCCTTCCTCCAAGTGCGACGTGTCCCCAGGGGGTTGATGGTTTTTTTCTACCGATCGATGTTCTACCCTCTCCCCCTCCGTGTGGATGATCGACGGGATTCATAGCTGAGCCTCTCACTTTGGGTCTTTTTCCTAACCACCGCTTGGCCCCCGCTTTTCCCAAACCTTTGTTATTGATATCTATGTTTCCAACTCGGCCTATACTAGCTAAACAATCTTGAGCTATTAAACGAATTTCGCCGGAAGGCAATCTTAGTGTAGCTAGTCGACCTTCTTTTGCAACTACTTTTGCTATTGCACCAGCTGCTCTAACTAATTATCCACCTTTCCCAGATTTCAGCTCTATATTATGTATAGTAGTCCCTAAAGGCATTTTGGTTGAAGTAGACCTTCCTGACGTGCCCTTTATAAAAGTCGACTTTGGAAGACCCCTTCCCAAACTGTACAAGCCCCTTTCAGGGCATACAGCTTTCTGGATGCGGAAGAACAGAGGTGAGATATCATGTCGAGGGATACATGCTCACTCCATTTAATCAACACTTGTTGAAATGAAATAGGGAAAAGTCATTTTCAGCCCCTTTTACCACATCTTCGGCTTCTCTCTCGTTTGCCCGCACCTGGCTTTTCCACTATTTATCAGGAATGTGGCAACAGATTTGTTGACTTTGATGATTTGCGCCAACACTATTTAATGTTCTGGATAACTTAGGAAACTTCTTTCCCTGGCATTTACTTTATATAATTACGTCTCCTCGCATTTTTTTTGTATGTCACCTTACCTTGTTTGTAGTTTCGGTATTGCCTCTGACCGTCAATCCGAATTGGTTTATCTCTTTTCCACTCCCGATAAGATATGTGGAGAAATTGCTCCCCGCCCCGCTTATTGTCCCAATTTTGAAACTATTTTCCCGTTTCCATATTATCTTACCCTTGTAATTTGATGTGTTTTTTATCTTCATTAAATTTTGGCACATGCTACTGTCCTCAGTTGGTTACCCAATAAAGTTTACTCTGAAATTTTTTGCAACTTCAAAATAGTGCCGGGTTTGCGGGTCTATCCTACAACCCAATCGATTAGTCTCTGAAGACGCAAATCATCTATTCAAACCGCGCTCAGAGGTAAGGCATTTCCTATTGAAATAGATGCGTCGGGGCCAGATGTAATGACGTCTCCAATCCCCATTCCCCGTGCATGCAAGATGTATCTTTTCTCACCATCTACGTAATTTACTAAACAAATGGATGCGTTGCGGTTGGGGTCGTACTCGATACTCCCTATTCTTCCAACAATATCCAACTTGTTTCTTCGAAAATCGATTTCCCGATAGAGACGCTTATGAGCGCCTCCCCTGTGTCTACTGGTTATTATTCCTGTATTGTTGCGTCCATTTCTAGATATTTTGCCGTAAGTTAATCTTTTATAGGGTTTAGGTCCCTTCGCTTTCACGAGACATGGGCTGTTTCGGTTTTGGACACTCAGGGTATACGTTTCAGATGCTTATATAGCCATACCTCTTTTTCCTCTTCCTCGTTAAATAGAATTTTTTTTTAGGGAAAAGCAGGAGAATAAATAAAAGTTTAAGTCTGACTTAGAAATAGCGGAATAAAATAATTTTTTTTGAGTCTAACAATCATTTTTTTTTTATTTTTGAAATTAAAGTTTATTTTACTTATTATTTTTTCGTTGCTATTTACTATTCGACTACTGTTTGTACCTTCTACCTTAACGTCGAAGAATCGTTCAATCCAATTTTTCATTTCAGTTTTAGTTAGTTTTGAGTCTACTTGAAAAGTATATTGATTCTGCTGCAAGAGACGAATAGACTTTTCAGTAACAATCTGATTCTTCAACTTATCCGTAGTATCCCTCTCACTTTTCCTCCCATTTTTGGATAAAAAATATATATATCTAAATATATATATTTTTTATCCATCGTAATCACTCCTGTATAGTTTATTAGTTTGTTTTTGCTTTCTCAGTTCATTTGATTTCATTAGTAATGATCTTCTTTTTGATCAAGATTTATTACATCATTGCATCCAACAGGAGTTGAACCTGTGAATTCGCCAATTATGAGTTGGGTGCTTTGACCGTTCAGCCATGGATGCCAAAAAGATTTATTTATCGGATATCTTATTATAAGATAATATTTGTGCCTATCGGGAACGAAGAAAGTCGCAATTTGTCTCTTCCGCCTGTCGCATGGGCCTATCAAAAGCTGTTGAAAGGATTCCGTTGAAAAAATAAGATAATATTTGTGCCTATCGGGAACGAAGAAAGTCGCAATTTGTCTCTTCCGCCTGTCGCATGGGCCTATCAAAAGCTGTTGAAAGGATTCCGTTGAAAAAAGAAGAAGGACAAACAAGCATTGAGACGAAACTCCCTGGCGGTAGATAGAAACAAACGATGAGGGATTCCTCGAGAAGTTAACAACTATTCTTTGCATCGAGTAATTCTGGATTTTTTAAGGAAAAATGGATTTGAGACATACACGAGGAAGGTTCTGGGAGCAATATTAGTTATGACTCTCTCCCGAACCAGGAGCCGTGTGAGGTGAGAATTTCATGCACGGTTCTGAATGAGCGGAAAGATCGAAAATCTTCTTTTCGACTCTGACTCTCCTACACCAGTCGTTGCTTTTTTTTCCGTTACCTCTAAAGTAGCAGCTCCAGCTTCATTTACAAGACTCTTCGGTCTAATTTTCCCATACTTATCTAATGAGTGGCATGCCGCGGTGGGATTATTAGCTACTTTTAGTATGATATTAGGAAATCTAATTGCCGTTACTCAAAGAAGCATAAAACGTATGCTAGCTTATCCTTCTATAAGCCAAATTGGATATATCATGATTGGGGTACTTGCTGCAGATTCGGGGAACGGTTATGCAAGTATGATAACTTATACGTTTATCTATATATTCATGAATTTGGGAACTTTTGCTCGTATCACCCCATTTGGTTTACGAACCGGAACTGATAATATCAGGGATTACGCGGGATTATACATGAAGGATCCTGTTCTAACATTCTCTCCGGTTTTACGTTCACCATCCCTAGGGGGTATGCCTCCACCATCCGGTTTTTTCGGTAAACTCTATCTCTTTTGGCATGGATGGAAAGCTGGTTCGTACCCATCAGTTCCGGTGGCGCTCGTTACAAGTGTCATTTCTATCTATTACTATCTAAAAATAATTAAATCAATGTTCACCGGGAAGAGTGGGAGGAGCGACACACCGATAACTTCTAGACAAAATTCATTAGTTTCTCCATCAAATTCGATTTCGAAAAATTCTCTTGAAATAGTTATGATCATTCGTGCAATAGCATCAACCCTATCGGGTATCTTCATAGATCCCATTATTGAAATCACACGGAATACCTTCTTTTAGACCCACTTCGAATTGTGGTACGAAACTTCTTTTTTTATTTTTTCTCTTCAAATGATTTGTATTAAAAGCTGGTTCCGCTATCCCAACTAGTCCGTCTATGCAACTTACGAAATAGTTATATCTTCTTCGGGAATTGATCCTGGCATTCTCCTATCTAGCTTGTACTTGTCTTCTCGCACCCAAAATCACTTGCTAGGAAAATGATCCCTTGTCTATTCCGGAGGAGATATAAGTATTTCCGCGCAGTGCACAGCTGGAGTTGCGCAGTAACAACCCACGCCGTTATATCCAACCGAGTATTTAGGCGAAAAGAGAATGCCCCCTCCCCCCCCTTTTTTTTATCTATTCATATGTTATTATTTTCTTGATATTGGTGAAAAGACTTGCCTGTGAGACAAGCGTGGCCTTGTCAGGCCGTGAAAAAAAGGTTTCTGTACGAGGAGGGAATCGAACACCGCTTTAGAGATGATTGAGTGCGGGCAGGACTCGATTCGAACCCTTGGCCATAGTCAGTATGAACTGGAATCTTACCACTACCCGAAGAATCAATGAATAATCAAAAAGGTTTGTGGATTTCGTTTCAATCTCAGTGAAGTCTCCCAGTTACTAAATCCGGGAAAAAGGAATGAAAATTCGGTTTAGCGGTTGACAGGACTGGAGATATATTCGTACAATTGAATCGGTTCACATAACTCCATCACGTTCCCTTGCTTCGAAACAAGGGTAGGCACACCAGACACGAAATGGAGTAATGCATAGTACGGAGGTTCGAATCCCCGCGAGGCGTCCGTAGCAGAAAAATAAAATGAAATCCTTGGGAAATTTCATACTCCCTAGTATCCAATCCATAAAGCTGGAATGTAAATCCTTGGATTGTTGATTACTAAGACTCTATCTCCTCATTCTATGGAGTTTGATAGGTAGGTAAGGTCGTAAGCCCCACCTTTTATCTTTCCAAACCAAGGAAAGGATGAGGCGACCAAAGATATTGGGTCTCGCCCCACCCAATACAGTACTCAAGGAATAGTCTTACAGAATAAAAAGAAAAAAGAGGGACAAAGAAAGGGCCGGCGGATACTGATAGACGGATGTGATTCGTTTCTCAAAAAAAAATCGAATGGGAATGAGATGGACCAAAAATCCTAGTATTTCATCAAACACGCAGGGGATGGGATTTTGTAAACCCACCCTTTCCCTGTTTCCGAAGGACTCAAAATCCTTGAGATGGTACTCAAAATGCCATTCCTAAACCGACCGAGTATCTGGTTAGATACCCCTAACCAGATACTCGGAGTTTCCCTCCCAATTTTTAGAATGAATGGTTTCAATTATTCATCTCATCGAGCAGTAGGTGAATAAAAAGCTCCATCTCTAATTGAGATAGAGCTATACTCGGCTTCGGCGTACTCCCCACGCCGACTCCTCCCGATCCCGAGGGAAAATGCAAGGTACCAACCCAAACCCAAGCGAGATAGAAGGGAGATTCCTTTCGATTGATTGCGGGCGAGGAGGGATTCGAACCCCCGACACCGTGGTTCGTAGCCACGTGCTCTAATCCCCTGAGCTACAGGCCCCGCCTCTACTGGATCCGTTCCGGGATCCGCTTGGACTGGAATAGAACCAAATTGTTTCTTCCCCCCTCCCACCCCCATCCATTCCATCTATTCTGTTGGGAAAGACGCATAAGCTCAAGACTCCCTTTCATTGAAAAAACTTTTTCTTTCCTCACCCAGTCAGGAGTGGGAAGAAGGATGTGCTAGATCGCTAGATGGAGTTCCGCATAGAGACAAAGCCTACGGAAGGGCATCCCACTTTTTTTTTTTTTTTTTATCCTGGCGTCGAGCTATTTTTCCGCAGGGCCCCCCCTGCAGTATTGTTGCCGCAGTAGAGTTTCACCACCGAGTTCGAGATGGATCGGTGTGGTTCCTCTACGCCTGGGACACCAGAATATCAATCTCTGAGATTGAAGAGGATACGCATAAATTAGATAAAAACTCATCAGTTCGAATCTACGAATCCAGTCCGGAAGAAAGACACGTCAGAGAGGAGAGGGGAGGGTGCACCTCCCGAACAATCTCCTGGACTGCTTCTCCGTCCATCCTTTGGACAGAGAAGCAGTACGAAATTTCATTTCAGACCGGGAAAGTAGTTTCGAGACTGATGCTGTCACACAATCGAATAATAGGGGTGGCATTGCCTGATCAATTTGATCAAGTTCTGCGGAAACAAAGTTCAAACCTCTCGGTCTGTTAGGATGCCTCAGCTGCATACATTACTGCACCTCCACTTAGCACCTATTGTAGCGATAAACGGCTCGTCTTGCCGTGACCTTACCTCGGGTTCTCGAATCGGAGACTTTTGTTGCGTCGCGCGGGGTGTCGTTGCCTCGGCTTTTTTTGCGTCCAAAGCCTCCCGAGTAAGTACGAGTGGGAGAGCACTCATCCTGGGGTGGGCTTCCTACTTAGATGCTTTCAGCAGTTATCCGCTCCGCACTTGGCTACCCAGCGTTTGCCGCGGGCACGACAACTGGTACACCAGAGGTGCGTCCTTCCCGGTCCTCTCGTACTAGGGAAAGGTCCCCTCAATGCTCTAGCGCCCGCACCGGATATGGACCGAACTGTCTCACGACGTTCTGAACCCAGCTCACGTACCGCTTTAATGGGCGAACAGCCCAACCCTTGGGACGTACTACCGCCCCAGGTGGCGAAGAGCCGACATCGAGGTGCCAAACCTTCCCGTCGATGTGAACTCTTGGGGAAGATCAGCCTGTTATCCCTAGAGTAACTTTTATCCGTTGAGCGACGGCCCTTCCACTTGGAACCGTCGGATCACTAAGGCCGACTTTCGTCCCTGCTCGACTGGTAGGTCTCGCAGTCAAGCTCCCTTCTGCCTTTGCACTCGGAGGCTGATTTCCGTCCAGCCTGAGGAAACCTTTGCGCGCCTCCGTTACTCTTTGGGAGGCCTACGCCCCATAGAAACTGTCTACCTGGGACTGTCTCTTGGCCCGTAATTCCTGACACAAGGTTAGAATTCTAGCTCTTCCAGAGTGGTATCTCACTGATGGCTCAGGACCCTCCGGAAAGGAACCCTCTTTGCCTTCCACCTAAGCTGCGCAAGAAGAGCCCGAAGCCAATCGCAGGGAACAGTGAAGCTTCATAGGGTCTTTCTGTCCAGGTGCGGGTAGTCCGCATCTTCACAGACATGTCTATTTCACCGAGTCTTTCTCCGAGACAGCGCCCAGATCGTTACGCCTTTCGTGCGGGTCGGAACTTACCCGACAAGGAATTTCGCTACCTTAGGACCGTTATAGTTACGGCCGCCGTTCACCGGGGCTTTGGTTGCCGGCTTACCCGTCATCAGGTCACCAACTTCCTTAACCTTCCGGCACTGGGCAGGCGTCAGCCCCCATACATGGTCTTACGACTTTGCGGAGACCTGTGTTTTTGGTAAACAGTCGCCTGGGCCTGGTCGCTGCGACCTCCCCTGTGAGGAGGCACCCCTTCTCCCGAAGTTACGGGGCCATTTTGCCGAGTTCCTTAGAGAAAGTTGTCTCGCGCCCCTAGGTATTCTCTACCTACCCACCTGTGTCGGTTTCGGGTACAGGTACCCACTTGTCAAAGGTCGTTCGAGCTTTTCTTGGGAGTGTGGCATGGGTTACTTCGGCGCCGTAGCGCCTAGTACTCGGACGTTGGCTCGAGGTATTTTCTCTACCGCTCATTCTCCTTAATAGGTTCATTAGCTTTGCGTCCTTGAACCGATAACCACCTTTCGGCTAACCTAGCCTCCTCCGTCCCTCGGGACCAACAAGGGGCAGTACAGGAATATTAACCCGTTACCCATCAACTACGCCTCTCGGCCTGATCTTAGGACCTGACTCACCCTCCGTGGACGAACCTTGCGGAGGAACCCTTAGGTTTTCGGGGCATTGGATTCTCACCAATGTTTGCGTTACTCAAGCCGACATTCTCACTTCCGCTTTGTCCACACCTGCTTGCACTGGCGCTTCCACCTGGGACGGAACGCTCCCCTACCGATGTGTTTTGACATCCCACAGCTTCGGCAGACCGCTTAGTCCCGCTCATCTTCGGCGCAAGAGCGCTTGATCAGTGAGCTATTACGCACTCTTTCAAGGGTGGCTGCTTCTAGGCAAACCTCCTGGCTGTCTTTGCACTCCTACCTCCTTTACCACTGAGCGGTCATTTAGGGGCCTTAGCTGGTGATCTGGGCTGTTCCCCTCTCGACGATGAAGCTTATCCCCCATCGTCTCACTGGTTGACCCTTTTACCTCGTTTATTTTATTTGAAGGTTACATCTAGTATTCAGAGTTTGCCTCGATTTGGTACCGCTCTCGCAGCCCGCACCGGAACAGTGCTTTACCCCTAGATGGTCTAGTCAACTGCTGCGCCTCAACGCATTTCGGGGAGAACCAGCTAGCTCTGGGTTCGAGTGGCATTTCACCCCTAACCACAACTCATCCGCTGATTTTTCAACATCAGTCGGTTCGGACCTCCACTTAGTTTCACCCAAGCTTCATCCTGGTCATGGATAGATCACCCAGGTTCGGGTTTATAAGCGGTGACAATTGCCCCAGCAAGACTCGCTTTCGCTACGGCTCCGGGGGTTCTACCCCTTAACCGGGCCACCGCCTACAAGTCGCCGGCTCATTCTTCAACAGGCACGCGGTTAGAGATCTAATTCTCCTCCCACTGCTTGGGAGCTCGCGGTTTCATGTTCTCTTTCACTCCCCGACGGGGGTTCTTTTCACCTTTCCCTCACGGTACTGCTTCGCTATCGGTCACTCAGGAATATTTAGCCTTGCGAGGTGGTCCTCGCTGATTCACACGGGATTTTGCGTGCCCCATGCTACTTGGGTTGGAGCGTGGGCTAGCTGTACTTCCGGCTACTGGACTATCACCATCTGAGGTGCAGCACTCAACTGCTTCGCCTAGTAAAACGAAGCCCTCATCACTCTCCCACAACCCCGTTTTCACGGTTTAGGCTCTTCCCGTTTCACTCGCCGTTACTGGGGGAATCGCTTTTGCTTTCTCCTCCTCCGGCTACTAAGATGTTTCAGTTCGCCGGGTTGTCTCTTGTCTGCTTATGAATTCAGCAGGCAGTTTAGAAGGTTAACCTATTCGGGAATCTCCGGATCTATACCTATTTTCGGCTCCCCGAAGCATTTCGTCGTTTGCCACGCCCTTCTTCGTCTCTGGGTGCCTAGGTATCCACCGCAAGCCTTTTGTCGTTTGAACTTCGTCGTTGACTGCTGCGCCACTTCGACGTGCTACTTGATGCGGGATTTTATCAACGTTCATAGGGAATTGGTTGTGGGTCAAAGTGGCCCGCTCACCGGCAGATCAAGAGTCTCCCAAAATTCTTCCATAATACTAGTGTGTGCGATTCCATGGACTTGGAATCACAGGTTGGAGATAAGCGGACTCGAACCGCTGGCATCCGCCACGGGGTAAGCTACCGTCTCTCAGTCCTACCCGAGAGATTCTACCACACAGGCCGGCGATAGACAATGACTCCCCCCCGAACACGGCCTACGACTTTCATCGTACCGTGCTCTCCGAGGGAACAACTACCCCCGAATAAAATAAGGAGAGGCAGAGAAATAATTTAGCTCGGTTATTTTTCAGCTGGGTACCCCAAAATTGGGGACCGAAAAACAAGAGAGGCATTTCTCTTCGCTTTTCTCTCTTGCTCGATTCGGTTTCAATACCAAGTAGTTGGTCCCCTCCGGCCCTTCCCACCAATGGAACGAGGCAGCTCGTTCCGCTTCTCAAATCCGGTTATATGGTCGGTCTGCGACCCCCGGATGCCTTCAGCATCCATTGGGGCGATCTCGTAGTTCCTACGGGATGGGGGCGATGGGGTCGGTCCACGGGTCTCGATTTTTTCTCCTACATCGTGCCCGAAGAGTTGAGGAGAGGTAGTTCATCAAGCTGTTTGCAAGGGCCAGCTCAATTCTCTTCCCCAGGGATCCGCCAAAAGAGGCAGCCCTGCGGGAGCCGCCGACTCCAACTACCGCCCATGTACGATCCATAATAGATCTAACCAACGACCCATCTTACCCCGCCCTACACGACAGCCCATTTTTGTCCTAGTAGAGTCTCTCAGTGGCATGTTTCGGTCCTCCTCCCACATTCCTTTCCTTCCTGGGGAGAAGTTAGCCACCAGTTCAGGTGGAAGATACTACCATTTGTCACCGCCTAAGCAATTAGGCATCCAACCCGTAAGCGCAACGACCCAGTTGCAAGGGCGGCGCTCTACCAACTGAGCTATATCCCCTGTGCTTGGTACAAGCAAAGCATACGTGAACTGAAACTGACCAGATGCTTCTCTTGATTTCCTTTGGCGAAACTGGGCCATCCTGGGTTTGAACCAGAGACCTCGCCCGTGAAGTGAATAATCGCACCTACACTATTTAGTATCTCATTGAAGTGGAGAATTAATAGACTTTTTATTCTAGAGGCGACTCATCCTTCCCGAACGCAGCATACAACTCCCCGTCGTACTGCGCTCTCCGAGTGTCCTTGTTCCATCTCTTTGCTGAGGGCAATGACAATACCTTTACAGAAATAGACTTCATTTGATCGAAGGGAGGGAAAAGGAGGCGTCGAGAAATTCTCTTTGCTTAACTTAACCCCGTACACTCTAGGATCTCTTATTGAGCCTGTTCCCCCTACCGTTGGGGGAGAACCGAGGCGTCTCGGCACATACACATAGGATTAGAGACTATTGGGAATAGCCAATTAGGGGGCTGGGGTAAATACCGTGGCGTGGATCCACTTTTCCTGCTTCCTCTGGCATTCCTTTCATGTTTGAGTCGGTATTTCTTACTTACCTCTTCCCCAGAGAAAAAAAAACCTCGAATTGAGGAGATTTAGAACCCTGCCTGCGTGCATACGTAAGTTTTTTTTGTCGATTGCTGCTTCTATGGACCTCCAGGAGAAACAGAAGAGGCTCGTATAGTGTGATCCCTCCGCTACCCTGAATAATAAGGGTAATCCCGCAGTTCCTGGTTTGTGAATACGCGTCATCAGGTGCTCCGTCTTTCACGTCTGGCCCGATGTTCATCAGTTTGTGCTCGATGAGATAGCCATCTATACACTGATAAGGAATGAATAGATTCCCGAGAAAAGAGGATCTGCTAGCGATTACGATTGCTGGTCCTCCCTGGATCGCCCGAATCCCACGAGTGATTCGGAGGTTGAATCCTCATTAGATCTCACCTGAGTCGCCTCATCTATCTCTTCCTGTAATTATCTCTTTTTGTAACCCGATTCTGAGAATCGAGCCAGTAAAAAAAATGGAGGGAGTACGCCATGCTAACGTCCCTTGGATGATACAAATCTTTGGGTCAGGCGACGATGATCACATCAGACTATCCGTGTGTTGAAAAAGTTCACAGTCCAGGCACAACGGCGCAATTATCAGGGGCGCGCTCTACCGCTGAGCTAATAGCCCATTGCATGCAGGCCTCCCACCGGGGGGAGGCCTGCATGCAATGAAGCGGGGGAACCCAACCCCCTCCCTATTTGATTCTTGCACTTCTTCTATTCGAAGGCTCAAAAAGAGGTGAAATCCTAGGATTGCTTTCAGCTTGTTCCGACCTAGGGAAATGAGCTCATGAACTTGGTGTCTTGCTTCTCAGCCGAGAAGGATTTCATTTGTTAGATGAATGGACTTCCTTGCTTCAGGTTTCGAAATGAACAAGACTAAAGTATCAAAGAAGCGTTGACTCCCCCTGAAAAGGAGGTGATCCAGCCGCACCTTCCGGTACGGCTACCTTGTTACGACTTCACTCCAGTCACTAGCCCTGCCTTAGGCATCTCTCCCCTTGCGGTTAAGCCAACGACTTCGGGCATGGCCAGCTCCCATAGTGTGACGGGCGGTGTGTACAAGGCCCGGGAACGGATTCACCGCCGTGTGGCTGACCGGCGATTACTAGCGATTCCGGCTTCATGCAGGCGAGTTGCAGCCTGCAATCCGAACTGAGACCGAGTTTCTGAGGTTAGCTTGCCCTCGCGGGGTCGCGGCTCTCTGTTTCGGCCATTGTAGCACGTGTGTCGCCCAGGGCGTAAGGGGCATGCTGACTTGACGTCATCCCCACCTTCCTCCGGCTTGTCACCGGCAGTCTGTTTAGGGTTCCAAACTTGATAGTGGCAACTAAACACGGGGGTTGCGCTCGTTGCGGGACTTAACCCAACACCTTACGGCACGAGCTGACGACAGCCATGCACCACCTGTGTCTGCGTTCCCGAAGGCGCTCCTCTCTTTCAAAAGGATTCGCAGCATGTCAAACCCTGGTAAGGTTCTTCGCGTTGCATCGAATTAAACCACATGCTCCACCGCTTGTGCGGGCCCCCGTCAATTCCTTTGAGTTTCATTCTTGCGAACGTACTCCCCAGGCGGGATATTTAACGCGTTAGCTACAGCACTGCACGGGTCGATACGCGCAGCGATTAATATCCATCGTTTACGGCTAGGACTACTGGGGTATCTAATCCCATTCGCTCCCCTAGCTTTCGTCTCTCAGTGTCAGTGTCGGCCCAGCAGAGTGCCTCCGCCTCTGGTGTTCTTTCCGATCTCTACGCATTTCACCGCTCCACCGGAAATTCCCTCTGCCCCTACCGTACTCCAGCCCAGTAGTTTCCACCGCCTGTCCGGGGTTGAGCCCTGGGATTTGACAGCGGACTTAAGGAGCCACCTACAGACGCTTTACGCCCAATCATTCCGGATAACGCTTGCATCCCCTGTCTTACCGCGGCTGCTGGCACAGAGTTAGCCGATGCTTATTCCTCAGATACCGTCACTGCTTCTTCTCCGAGAAAAGGAGTTTACGACCCGTGGGCCTTCTGCCTCCACGCGGCATTGCTCCGTCAGGCTTTCGCCCATTGCGGAAGATTCCCCACTGCTGCCTCCCGTAGGAGTCTGGGCCGTGTCTCAGTCCCAGTGTGGCTGATCATCCTCTCAGACCAGCTACTGATCGTCGCCTTGGTAAGCCATTGCCTCACCAACCAGCTAATCAGACGCAAGCCCCTCCTTGGGCGGATCCCTCCTTTTTGCTCCTCAGCTTATGGGGTATTAGCAACCGTTTCCAGCTGTTGTCCCCCTCCCAGGGGCAGGTTCTTACGCGTTACTCACCCGTCCGCCACTGGAAACACCACGAAGATCTTTCCCGTCCGACTTGCATGTGTTAGGCATGCCGCCAGCGTTCATCCTGAGCCAGGATCAAACTCTCCAAGAGATTAGTAGTTACATCACTTATACCTTCTTCAAGACACAGAAAAAGCTGGATGAAAGTTGTTCTAGTTCTAGGCACAACTTGGATTTCTTCGCTTCATATCTCGAAGCTCACTCGGAGTGTATCCCCTACTGGTAAGTCATGTCAATCCCATAAGCCTCTTACATATTTTTGAACCGAAAAGGATGAAGACAATTATGTCTAGAATAAGTTTAGAGAAGCTGAACTTAGGCTCAAATTGATGACTCCAAGCCGGTAGCCCCGAGGAGAAAATGCTTCTACCAACAAACAGTCCCAAGATGCTTTCCTTATCCAATTCAAACCACCCAGCGTAATTGGAGGAAACGAAAGAGGCACGAGGAAGCAGATACAGGTCACGGACGAAGCTTCCTTCTTCTCTTTCTTTCCCGGTTTTTACGGGTCCCCGCACTACAGTACAGGGATGGGATATGAGCAGAGGTAATCAATTACCCGGCGTGCTTGGCCTATTTGCTTTGTTTTGTTAGTTCCACCTGAAAATAAACTGGGAAGCAGTTTCAATGTGGCAAGTCCTCAAATTCAATTGGTGAAAATATCTTTTGATGTTGCGAGGAAGTCAAGGATGCCTTTACGCATACCCAATACTCTTGTAACCCTATACTTATACAGTCTCTAACCCCGCCGCGCCTGGTATACCAGCATCTCAGTCCTGCCAATACTAGCTCCTTTTCTGTTATACCTTTGGTCTCTCCTATTTCTACTCTTTGAAGTGTGGGGTTGCTAGTAGCAACTAGTAGCAGAGGCAGCTTGACCTCCCTTAGCTCGCGTGGTACAATCCTTTTCCTCCGGATCCCAGACTTCTAATTTGGCTCGCGGAAAAGGGGGGGGGAGTGCAACGGGGCTTGACTAGTGGCTCGTCGCGGAACAAGCTAACTAAGCCACAACCACCAAAATAAATAACCTACTAACTTATTTTTTCTTGTTTTTTTCAGATCCCCGGTTTTTTTTTCGTTGATACCTTTGCGTCGTCATCGCTGCTAACCTCCAAATGGTCGTCAGATTCCTTCCATTTTCTAAGGATCCATTTTTTAGTTCACCTACTTATTGGGTAGTTCGTTAGGTTGCCGAATCCTCCTCAGGTAGCCTCGTTGGAACGAAATAAAGAACGAGAGTAAGATATTGAAATTGCCTTCATTTCAAAATGAATTCCTTCCTGAAAGATGATTAATGATGTGGATAAGCTGATACCGACTCGTCAATCTCCTCCCTATTCAATCCGCCTCCTATTACTGACGCGAACGCAGGAAGAAAACTCGTTGCGTTGGGAAACCCGCGCATCAATTCGAGAGATTTTTCATTTCTCTCTCTCTGCGTCGCTTTTTTGCAATCCGGCTAATTAGTGGGGCGCAAAGGCGAAACTTTGAAAATAAATTTGCAAGGAAAAAGGATGAGATTTTTTTTTCGTAAATTGATTTTTGTACTTGTAGTGAGAAACGACTGGGAAGAGTTATCCCTCCAACAGTAATTGAATGACGAGGAGCCGTATGAGGTGAGAATCTCACGTACGGTTTTGTATAGCGACGTTGTAGCTGTCGACTATTTCACAACTACACCGAAAAAACCCAACTCTGCCCTACGTAAAGTCGCCAGGGTTCGATTAACCTCCAAGTTTGAGGTAACAGCTTACATACCAGGTATTGGCCACAATTCGCAGGAACATTCGGTGGTCCTCGTGAGAGGCGGAAGGGTCAAAGACCTACCCGGCGTTAGGTATCACATCGTTAGAGGATCCCTAGATGCTGTAGGAGTTAAGGATCGTAAAAAAGGGCGTTCCAGTGCGTCGCAGAGCATTGTCACAACTCGTATCATCGCAATGATTCCGTATCAGTTGTTCTGATATGTTAAATGTGTAGCCGACCCAGTATTGCCGGGGGACTGAAGCCTGCTACTACAAAGATTGACTATTACCCGTCTATTTGTGTGAAACAACTTGGTGTCTAAGGTATTTTACTCCAATAGGTTAAGTTGAGTTTTACCCGGACTCCCACCTAAAAAGTCTTTTCCTTCCGGAACAGGTTCGGGTTACGACTACGGAGATTCGGCGGAGACTTTGTATATATGTACCGATTGGATCGAGAAACCTACGGACATTACTAGTAAGATAACTGAATTGCAAGATTTTTCCTTCCCGTACCTATTTCTTCTTTCTCGGTGGAAGAGAAGGAAACGGATGCTCAATGTGCAATGAGTAATTATGATTTGCGTAACGAAAAAAAATTGGTTGAAAACCATTTGGGTAGTTCTTATTCAATCATATGGAAAGCTGTATTCGGCGAAAGTCGCACGTGCAGTTTGGAGGGAGATCCCCCACTAACCGGCGGATCCACTCTACAATATGGAGTAAAGAAGCCAAAATAGTAGCTTAAGACAGCGCCGGAAAAAAAAAATTGGTTGAAGTTTGACATAGTTGTAAACTCGTGGTACATCGGAGCAGTGTAGTGAACAAAATTAGAAATATCGAATCGGATCCAATTTATCGCAATCGATTAGTAAACATGCTAGTTGATCGTATTCTCAAAAACGGCAAAAAATCACTTGCTTATCAGATTTTTTATCAGGCTATGAAGCGGATTAGATAAAAGACAAATAGGAACCCGCTGTCTGTTTTGCGACAGGCAGTTCGTGGGGTAACTCCCGATGTAGTCACAGAAACCAAACGTGTAGGTGGATCCACTTATCGAGTTCCCGTTGAAGTAGTACCTGCAAAAGGAAAAGCTTCGGCCATCCGGTGGTCATTGATCGCGTGTCGAAAACGCTCAGGTCGAAGTATGGCTTTAAGATCGAGTGATGAATTGATGGATGCCGCCAGAAATTCTGGTAGTGCCATACGGAAAAAGGAGGAGACTCACAAAGTTGCGGAAGCTAACAAAGCTTTTGCCCACTTTCGTTAGTTTTGTTTAGATTCGTTCCGATCCACAATCTTTTCGTTGTGGATTGGAATCGGGGCGCAGGTATCGGGGAATCGAAAAAAACACTATGCAGAAAAGAAATGAATGAGTGAGGGGTTGACGACTACTTCCTCCTCAGTTCGTTAATTATTACAATACTTGTAATACGTTGGTCGATGCAAATCTGCGGAGTGATTCGTTCGTAGAAAGGCTTGACGCAGAATTAGTTTCTTAGAGACCAATTTTGATGAGGGGCGCGCATCGCGTAGTAGGAAAATTTTATTTCTCCCCTTTCCTTTGTTTTAGGGAATCCAGGTTGTGAAATAGTTAACAAAAAAAAATTGGAGATACGACGAAAAAGCTTCTGTATCCAAGAATTCTAGAGACTCAATCAATTTTGGTTGACACAGATAGGTTTTTGTGATACACTACAAATTAACAGGCTTACTAGCCTGGGGAATCACTAACTCCTTCTCGGAAACCAAAAATTACCATGACCGCAACTCTAGAACGACGCGAAAGCGCAAGCCTATGGGGTCGCTTCTGCGACTGGATTACCAGCACCGAAAACCGTCTTTACATTGGATGGTTCGGTGTCTTGATGATTCCCACCCTACTAACCGCAACCTCTGTATTTATCATCGCTTTTGTCGCAGCTCCTCCTGTAGATATTGACGGTATTCGCGAACCCGTTTCTGGTTCTTTGCTATACGGTAACAACATTATCTCTGGTGCTATCATCCCTACTTCTGCAGCTATTGGGTTACACTTCTACCCAATCTGGGAAGCAGCTTCCGTCGATGAATGGCTTTACAATGGTGGTCCCTATGAACTGATCGTTCTTCACTTCCTACTTGGTGTAGCTTGCTACATGGGTCGCGAGTGGGAACTAAGCTTCCGTTTAGGTATGCGTCCTTGGATTGCTGTCGCTTACTCAGCTCCAGTCGCAGCTGCTACTGCCGTCTTCCTGATCTACCCAATTGGTCAAGGAAGTTTCTCTGACGGTATGCCTCTGGGCATTTCTGGTACTTTCAACTTCATGATCGTATTCCAGGCTGAGCACAACATCCTAATGCATCCTTTCCACATGTTGGGTGTAGCTGGCGTATTCGGCGGCTCTCTATTCAGTGCTATGCATGGTTCTTTGGTAACTTCTAGTTTGATTAGGGAAACTACTGAGAATGAGTCTGCCAATGCAGGTTATAAGTTTGGTCAAGAAGAAGAAACTTACAACATCGTAGCTGCTCACGGCTACTTCGGTCGTTTGATCTTCCAATACGCTAGCTTCAACAATTCTCGTTCTCTACACTTCTTTTTAGCTGCTTGGCCCGTAGTAGGTATCTGGTTCACCGCCTTAGGTATCAGCACTATGGCATTCAACTTGAATGGTTTTAACTTCAACCAATCCGTGGTTGACAGTCAAGGTCGTGTTATAAACACTTGGGCTGATATCATAAACCGCGCCAACCTAGGTATGGAAGTCATGCATGAACGTAACGCTCATAACTTCCCCCTAGACTTAGCTTCTGTCGAAGCCCCTTCTATAAACGGATAATAGCCGTCTGGTTATGCAGCACAACTGGATACCAAACCTTTCAACTTCGGAAGATGGGGTTTGGTATCCAATAAAAAAGGGAAGATTCCTACGGTAGAACGAAAAGAGGGGAGAATAACGGCCTGTGACAATCTCACGGTCACCAGTTTCCCACCTTTTTTTGAGAAAAAAAATAGAAGGAATATCCTTCTGATATTTAACTCTCGAGAAGAGTTACTATTCCGATTCGCTGAATGCTTGTAACCTTTGAATCTTTTGGGTAGAAGGAGTTGGGATTACATTTTTTCATTTTACAGATTCTCTGTTATCTTGTTATATACAAACAGTTAATATGGATGTGTATCAATCGAAGAATCTATCTAGCTTAAAGGATGGATCTTGTTCACATTCGAGGAGCCCTTTAACAAAAAAAAAAAAAAAACAAATAACAAAGGGGGCGGACGTAGCCAAGTGGATCAAGGCAATGGATTGTGGATCCATCACGCGCGGGTTCAATCCCCGTCGTTCGCCCATCCGGGTAACTCAATACTACCCCTCCGCTTGCTTAGAGCGAAGATAATTTGCTGAGGTGGATGGGCTATATGCGGGTCTCTTCCTCTTCGACAATAACATCTGAGAATTTCCAATTTCATTCCAGTTTTGGATGCAGCTAGTTACGGAAATAACTAGACTCGTTTGAGAAATTTTTTCCATCCCATCTTGAAATTTTCAAAATTTTCGGTATAATAAATATGGAGAATAGATAGATAAATAGTCTCAGACCTAATATGATATGGAAAAAAAAAACTATGGCGAAAAATAAAAAGGTGGTAAGAGAAAGAGTAGGAGTAAGGGGCCCATATTTTTCATCTGAAGTTTGGGACTTCTTAGAAGTCGATGCATTAAACTACTTCTCCAAATCATTGGGAAACCAACATCTTGAAGAACTTGTAGTTAGTCCAGCTTCCACTGCTGAACCTTTTATCAGATTATCTGACTTGTGATTTCTAAGTTCACTGTTTTTCTGTAATCTGCGTCATTCAGTAATGAGGGGTAGTAGCATCACCCTGGAGATGCTGATGTTGCTGACGATACCAATTTTTATGCATCGCTTAAGTGACAAAAATTCGATCGAGAGAAGTTTTGTATTAACGAAAGTCATTAATGGAGGTGACGGAATAAGAAAGAAACAGACAGAAAATTCTGACAATTTTTCCTACGACTGCTTCCTTCGATTTAATCGATTTAACAAATTTTTATCTGTTGCAAGAAATGGGGGGAAAGGAGTACCGGCTCCCTACCACTTAGGTTCGAACAAAGATATTTCAATTTTTGCAGATTCCTCAAAGGAGGAGAAAAAAATTCGTTATGGTGTCACGTCTCCCCCGGTTTTCGATATATGGAAGGCACGTATAATGAGGGATTCCCTACTATTTACCAGGGATAGATTCAAGGATAAAACTGAAGGGATTCAAGTGGTTCGCGGGGGTAGGTATCTGAAAAATTTACTGAAGTTTTTCAAATTCTATACCCACTTGGTAGTTTCCAAGAACGGAAGTGACTGCCACCAAAACAATTTTGATTCGTCGTTTCTCTGGGAAATTAATGACGAGCAAGATCTGGATCTGTTACAAACAATACGGTTGGGAAACGATTCATTAAGTCCCGTAGTATTGGACCCCTGTGACAAAGCGCTACTTAAATCCGCCGATTCAGCAGATCACCGAGGGGATGGATCGGTATTTTCCTTTGAGCAAGAAGCCTTTTCCAACTTATCTTCGTTTGCGTCTTGTAAAAAAACGATGTTGTTTCGCAGCTTTATATCCGGATTAGATTATGGAGAAGATAGAAAAAACTTTCCCCTTCTACACGCTTATTCACATATTAGAAATCAACTAATAAGCCGATTCACTGACTTCCTTTCGAGAATTAAAAAATCAAACCCTATTTTTGATGGGGAGATAGGTATTGACGTCGGTAATAGCATCAAATCCGAGAAAGGATTTTTTCCATCGGGAATGAGGGAAAATATGCCGTTTACCAAAATATCTGGCAAGAAACTTAAGTTAGCAAATAGCGAATACTTTGACTTCAATGAGATTTTTCCAAACTATTTTAAAGCATCTTTTGAGATACCTAAGAAAACAACTAATCAAAATGAAATTACTAATTTTTTAAACAAATTGAAAGGGGGGGGGGACCTAGATTCAATATATTCTTTAGTTAAATTATATGGGCGAAATAGAATCATATCTCTCTACTCAACATACATATTTCTTCTCCACGATTATCTCTGCGCGTTATCCACTGAATATTTTTATCAAATCAAATATTGGTTGGATGGATGGAAGGGGGGCGGAGACTACACCAGTGTAACAAGAATTGCAACTGACTAAACAGTATTTAAGTGGAAGGATAACGTAGAGCGTCTACTGAACGAATTTGTTACCTTCCGAATTCATGAGTGTAGGAATGTTCAATCAAATGTGCATAGATGGCTCGATGCGACAGGGGATTTGTCTTTTTCGCCTGTCGGAAAATTCTTGGGAGAAGCGATGAAGTACGACTTGGAGGAATTAATCTGCCGTGTGTCAATAGTGGAAAGCAAGTTGCTAAATAATACTGGTGTCAGTCTCCGTAGTACCAATCAACATACCAAGAAATATTTTCATCGATTTCTCGATGTGTTATTTCTTTCTGAAATGATTGTTGCCGAGGCTACTCGCCATAAAACTCTGATACATACCATTGATTACTGTATCGAAAAATTGGACGATATAAATTTTGAGGAATTTAATAAAATGAGTCGTATTGAGCTTGATTTTTTATCAAGTTTATCCGATGGTTACATCGACGAACATATACTTTTTTTCAAAACAATTCTTGAAGAAAAAAGAAGTTTCTTCATCGAGTCTAGACTGTTAAGAAGTGAAAAATCGGTAGGCTACTCGGCCGCACTGAAACCTGCGTCGAATTCCAACTTTCCCGGGTTGCCTCGCATCGAAGCTATCCGAGCAGGATTCTCGAGTGAGGCTCTTTCCATTACGGGGAGGCAATTTTGGAATCTGTTTCTGTATGATTTAAGTCGTGAAGGGAATTCAATTAGGAATATTGGTGAGGGTATTTCAAAAAGCATTTCCGATCAAATGGATAAAATAAACGACTCACCTATACGGAGCCGTGCTGGAAATAACTTCATCCGAAGGGGTTTCTTTATTGGGAAATGCAACAATAGTTATCTCGACGTGTTAAAAAACTTTTATGTGGGCTCCCACGAGAAAGCCATCTCATCTGATATCATCTCATTTATTCATCCCCAGCTGTCAGATTCGTTATCATCCAATTTATTGAAACAAACAGCAGGGAAGGTAGCTGGTCACTTACTCACACCAATTCAATTCATTTTGCCTAATCTGCATGAATCTGCGACAATAGTAAATCATTTACATGGACTTCCCAATTCTATTTCGGATCTAAATGGGTTACTGGCAAGTTTGAACTCATCCCTTCGTGAAGGGACAGACTCGTTCCTATCTTTGTGCAGTAACGATGGAGTTTCTTTGGAGAAGACGTCGGTAAACTCCGACTCGTGGTCGGATCATCAGCGATCCCAACCTCGTCGGAATTTGGTATTAGATCGAGTCAATTCGGAGAAGTTTGTTGAAGATGGATTAGACTCGAGAAATGGTTCCACCAGGAATCGAGTCTATCAAAACGGTTTGTCTATTGAGTATTTCTGGGAACCGGAAGAATTGGGTACACCTTATTGGTCGCTAAGATTCTCGTTATGCAATGATGTAACATCGAGATTTGTAGCAGGATCAATTGGAAAGGAGGTTCCCCGCGAAAATACGGGGTTTGCGGATTCATCTGCCCGGGAAAAAGCTACTCGCCTGTCCCATTTCATCAATTTGAATGAATTATCAAAAGATTTAAACGGATATAAGATCTCTTGGATCTTTTGGAAAGACAATATCGGCAAAAATTGGAGCTTATTTATAGATTATATACCCCTGTTTTTTACCCCCACTTGGTGGAAATACTTCTGCAATCTAATTAGAGAAACATATCCAGAAATAGTACTTAAAATAAGTTACGATTCAAATCATGATCTTCCGAGAATTTCTGAAAGAATTGCTGAGGATTTAGTAGGTGGCGCGAAAGGCTATTTACTCCGAAGCCTGCAAAGGCTAGGATTGAGATTCGGAAACAATTCTATTAATACTATATTACCCGAGAAAGATCTCCTCATTCTCGAAAAAATTCCTGATGAAGCAGAGATGTTATATCCAGGGGAATGGTCGGTATCTCAATTTTCCAACAGGCCTATCTTTTATTGCTGCATCCTCTCCATATTATTTGTTCTCGCGTTACTGAAACATCCTTTGTCTGCCGTTTCGGGTTCCAATTCTTTTCATTTGTGGAAACGTTTCGATACTATTGAATATTTAACAGACCCAATGCGTGGATCCTATTTAAAAAAGGTAATGTATTCCCCCCCGACAAGCTAAATGTTAACGAGAGATTTACTAATCTATTCCTTGAATAGATTCTTGAATTGTGTAAGTAATATAATTTTTTTCTTTCTCGTTAAAAATGAACTTGATTCATGGATATTTCGTAGGGAAAGCTCTGATATTTTAGATAGTAATAAAGAACTACTGACTCAATATTTAGTAACGACTAAGATTATCTACAGGTATGCATCAAAATCGAAATCCAATTATGATTTCTTGAGCAACAAGATTTTTCATGAACCTTACCCACAAGAAAGATCCAATGTTTTGGCATACTTACTTCAATTCTGGCAAAATGATCTATTGGGTCACAAGATTCGTAAGTTGGATCCTGCGGAGAAGTGGGCTTTTTCCGCCCTTGGGAGAAATATTCTACTTTCAGCAACAACAAGACGAGGAGACAGTCTACTAAACATGCCATGTGGTGACATACCTATTTCATTCAAATCGGGATTATTACCATCTAGAGGAATTTTGCTAGTAGGACCTATAGAAACTGGTCGATCCTCTATTATTAGAGATGTAGCATTCAATTCCTACTTTCCAGTGGTGAAACTACCACTAAAGAGGTTCATATACAACCGATCCTTTTTCAATAATGTACGTGGAAATTTCATCTCGAAAGAGAGTGTACACCGATTAAATATCGTCTTTGAAATAGCGAGAGAAATGTCTCCTTGTACACTATGGATTCAAGATATTCATGAATTGAATATTCATCGTTCGTATAATAAGCTAGAAGCTGATCCCAAATTTTTACTTTGCCAAATATTGAAAAGTATTGGTCACAAGCTCGGCAACTCCAACATCCGCAAGAATGTTGTTATTGCCACAACTCACGTACCTGCGAGGATAGATCCAGCTTCAGTAGCTCCGAATCGGTTAAACTAATTAATAAATTTCCGAAAGTCCAATGGGTGTCAACGTCAGAAAGAATTGTCAATTCTATTACGTATCAAAGGTTTCGAAGTAGGGGCTGATCCGCCTCTTGTTGAAAGTACTGTGTTTGGAACTGCAGGTTATAGTAAACGAGATTTATTCTTTCTCGCTAATGAAGCGTTATTAATAGGTACTTCCAAAAGGAAAAAGTTTGTATGTAACAACGCAATTGGATTAGCTTTGCATAGACAATATTCGACTGTTAGTGATATGGGCAATGGGATGGAATCTGATTCTGAATGGAAAATCTTTTCCTACAAGATGGCGGAAGCCACTTCGAAGAATAGTTTGATAGATATTTCTCTCACAAAGATTCCATTTATTGGTCGTGACGCGTTAAAAATGCGGTTTTATTACTTGTCTAACTGGTATGTGGAACCTTCAATAACCGAATCAACAATTGATGAATTCACTATGTTTTTGCATCTCCTAGGGCTACTAGCTGAATTAGTAGCTCGCGATTCGTTCCAAATGGATATGAGGATAGGGGAGAATTTCATTGCTATCGACAAACTCATAGAGAATGACTTAAACCTAGCTTGTGGCCTCCTAGAAAACCTCTCGAATAATTTATCACGTTCAGCATTTTCTAGAGAAGGGAGTCGACGTAGTAATAGTTTTTCTCCCCCCTTTCTTATCGGAAAACCCAAGTTTTGCTCAGGTGTAACCTCTTCAAGTCGCTCTTCTAAATCTATGAGAAGAGGGAGACTTAGTAGTCTAACCGATTTCGAGATGCAACGGTCACCCGAATTAATAAACTCAACGACAGAGATATCGCGTGAGATTACTTGGTCCCACAAGGCTTGGCGTCTCCGTTTCCTGCGAAGCGGGACTTACGAATTGATGGGGGTATTATCCGAACCCAACCATTTGTATAACTTAATTCTCCTTTACTACAATCAGAATTATATACCCCAACAAGATTTCGAATTCAATAAGATTAAGGGGGAGAAAAATAAGTGGCGCGAGAAAAGCGGGTATCTTTTCAGCTTCGAGAAATCTGTCACTAATGTAACAGATAACTCCATTAAAAGATTGGAAAACCGATTGGATAATATGTTGTTACGTGAGCAATTTCTCGAATTGGGAATCTCTGACGACTCATCTAATGAGTATGAAACACATTGTGATCGATTTAATGAAACGACTCGACTCTTCGGGGGGCGCTTCATCTGGGACCCCATGCTTCTGTTCCAGCCAGACCCTAACATTCCTTCCTCGCGCCGCAACTTGTTGCCGACAAAAGAACTGGCGCGGAGGCTTTACACCATTTACGGTATGAGAAGGCAGCGCCTTCAGAAGATGTCAAATAAGAAAATTAAAAATTTCTTTCTCTATCGTGAAGATAATCCGAAATTGAAACCCGACTCATCTCGAAATCGGTGGAATAATCTTCCTTCGGATGAGGAGGAGCGAGATTCCGAATACATCAAGGAAACCTCTTTCATAGATATACATCTGCAATATCCACAGACATTTACTCCCGTTCGTTTGGGTTGCTACATGATCGCGGAGGATTTCCCGGAACGATTTCTTCGGTTTAGACTTCTGGTTCATAGAAACAAATGGATGAGACGGAACCATTCCCCATTTCAGGATTTTCTTATCTATAATATGTTGCTTGAAACTTATGACTATCTATCCAATCCGTTCCGGTTTGGTAAAGCATCACTGGATCGAACAATGAAACAATTTCTTCATGAAAGTTCGATATCGTGAAACAACTGTTGTTTTCCTCCTTAGATACTCCCCACTCTGTCTAAATCTCTAGCCCTAAAATTGAAGGCCAAATCAGTAGGAGGAAGATCTATATTTTCCTTTTACTGATACGGAAAATCCAATTTCAGCATTTCAAAAAGTAAGAAGTTGGAGACCAGTTACTATTTACTATATGAATATGATAGGAGTCTCTCTACTGAAAAATAGGATTGAAAGGAGTAATATAGGTTATTCCGCAGGAATTTTGCAGACAAAGCAAATTTTTTGTATAATAATTAATTATTAATACGTATCAATTTTGGATTTCCCTCCCCCAGTTGACTGATTAAATCGTTCATTCCAGTCATTCGATACGCCGGATTGAATTGAAGTGGAAACTCTTAAAAGACGACGCCTCAATGAAATCTTGGAGCTGCTCAGAGAGCGTAAACGTAAGGGAAGAGGGGGGGGTGTTGACAGTGTCGATCATGTCGATAGTGTCGATTGTGTCGATTGTGTCGATTTTTTTTTGAAAATCGGGGTATTTGGTAAATTCGGGAATAGGCCATCCTGTTTTCTTCGGAAAGAAGGGCCATAAAGTGTTCATTGGGTTTCAGGGGCATCAATCAATCCCACCTATTTTCTTTCAAGGGGAATCCTTACTCCAAGAAATTGAAGGCTATATGCCTGCAGGTACGCATCCAGCTTAGCAAATACCTGCTCACCATTGCGCTTGCGGGTGAGAAAGAGTAACCCGTCATTCTCTAGGCTGATAGGGATGCCTAGTGCATTACTACAAAGACAATCAACTATGTACGCAAGGAGAACAACCTCGTGGGACGCTAATATGCGAGAGGAAAGAAGTCCTTCGTGATACCTACTGCCTCCTTGTTTTCCATAAAGCTCCTCCTCAACCTTTCCATAATAGGGCAGTCGCCGTGAGGGGAGATGAATCTTCTCCCTTTTACTTAAAGATGATTGAAATAAGGCAAGCTCCATGAGTATGGGGTGGCGTAGCACCTTCTGAAGATACTGTTCAAAGGGGATCTCTTCATGTTGTCCGTAGAACTCCATAACCTTGGTGCGTATGGCCCCGTTTCCCCGAAGACTAGCACCATTGAGACCAGAATAAAGAATGGTCTTAAGAACCTTTTTGGGAACATCCTCTCCCCACTTACGCATAATATGAGACCAGAATTGACCTGTGTTGTAGGCCTCCCATGTATAGTATAGGGGGCTGATAGATTCCCAGTGAGACCTGCATAAATCCCCGTGTGACAAGCCACCATATCCATCTCGTAAAGAAACATATTGTTAGGGAGGATATATTTGTCTATCAGCCTACGAATAACCCCCTTACAGTCGCGTCGGATACAAGAAATAGTGCCAGATCCTCCTGAATTCTGTGGGATAAGCCTCGGATAACAGGGAAAATCCTTGTAGGATGTTGCAAATAGCCCCTTGACAGGGCATCCGCGGTTGAAATAGGTACTCCCTTGGCGCCTAAATAGCCTAAATAACATATAGCTAGTATTTACAATACTAGTAGCTGCCTCGTTTAGGGTGGTTATTAGCTCCTCATAATGGGTAGGCAACCCTTTCAACCTCTGTAAACTCTCCTCAATAGCTGATGCAAGAGGGTATTCCACCCCTGCCATGGTGGTCGATAGGTCTAGCATAGGTGGGAGATTAAGGTACGAGGAGGGGCTATCTCTTTCCAAGGAGGTATATAGACGGTCCAAGCGCTCCTTAACGGCGCGGTCAGTCTGCAGGATATTTCCGGCCTCTTCTACTATCTGATCCTCGGTCCAGTCCTCTTGGAGGGAAGACAACGCTCGCAAGAGTCTGGGATGTTCTTCCAGAAAGACTCTAGTCCTTTTCTCTTCTAACGGGGTAAGATCCCCTATTTTCTTCTCTATAAGGTCACTCAACACCGATTCTTTTCCGATGGATCTCTTTGGAGGACCTGTAAGCCGAGGTTCCCCTGGCTTTTGCGCCTCTTGGACTAACCCCTCTCCCACCGCCTTCGCAGAATTACCCAAATTATCCACAGTACCAAAATTACCAGATTTCCTAAAAAGATCGACACAATCGACACAATCGGCACAATCGACACTTGCCGCCTCCTTATTGGCCTCACTAGCTGCCTCCTCCTTTTCATCCTCACGGTCCTCGCGATCTGCCCTATCGAACGCCTCCTTATCCGCAAGAAATCCATCCCAGGGTTCTGCCTCCATGAGATACTGGACGACTGCCGATCTTTTGTTCCTCCTTATCGGTTCTCCTTCTTGGAGGTCGACACCTACCACTACCCTTCCCTGCGCTCTCCGTTTAGTTACTATGTCCCGATAGCCTATGGCCCTTAGCGAGTCATCTAGCACGTCCCCAAAGGAATAGTAGGATACCGGCTCGATCCCCTGCGCATCCACGTATTGGATATACGAATCGTATAAACTTCCGGGTAAGGGAACCTTTTTAGCACCTAGGTATAGCTCACTCTTTGGGTGGTATTTCACCTTGGTAAACAGCCATTCTAGAATGCCGGAATTATCCTGCCCCCCTCCGCTTAGCTCGTTGATGGCTTCCACGCTTTGCCCTATTCGAGCCCTCTCGTCCGGCATATCAAGAGCCCAATTAATCAACCCACTAGCGTCTACCTTTAGTTTTTTTAACAAAAAGGGATCTCTGGCCGCCCTTGGCGTAAGCACATAAAGGATGCGCCTTCGAAATCCACTGGTCCGATCTTGAGCCAGCCATCTAGAGTTAGATGTTACTACCAGCAGCGCCGTTATCGAGACCCCATAGATACTGCCATTCTTTATTTCAATAACTACTAGGATGCTTCTTCCAGGGCCTAGTATGGTTAATCTTCCTCGCTGGAAGTACTCTAGACGCATTCCCGCCTCTACTTATTGGTGTTGAGGCTTGAAATAAGCACGATAGTAAACCATTCAACGATTGGTGGGTCATGGTCCAACGCGACTGGCATATGTGTGAAATACAACTCTCTTATTACTGAGAATTCTTGACATAGATACGAATCTCCCCGGGTAGGATTCGAACCTACGACCAATCGGTTAACAGCCGACCGCTCTACCGCTGAGCTACCGAGGAAAATGGTAGGGGATTCAGTCTCATACATACTTGAAGACCTCTTTTCCGGAAGCCAATTCCAAATCTGGAGGGAGTTAAGCTTTCTCTGCCATTTTGTAAACTTCGTGTACGCCCTAACCCCCATTATAGGGGGAGGCAGCGGCGATAGCAATCCCTTCCGAATGGAAAGGCCCCCGAATCATGGGCATGGGAGGGGGGGGGGCAATCGGCCAAGACAAGGTAGAGATCAACCTCACAAGCCCCTCCCATGATTCGTATTGATCAATCACCAATCAGTGGTTTCTATTCCCCCCTTCCAGGGGGCGTAGTAGAATAGTTGCAGGATTCTTCCACCTCATGTCATGGAAGGAAAATATTTGAGGACTAAAAATAGAGAGAATAGGGAAAACGAAAAGGAAATATAGAGATGGGGAAGATGAAGAATAGTCGGGAGAAATGAACTCGAATTGGAGCTTCGTGAAACGAAAATAGCAGTTTATGGAAAGGGTGGAATTGAAAAGGAAATATAGAGATGGGGAAGATGAAGAATAGTCGGGAGAAATGAACTCGAATTGGAGCTTCGTGAAACGAAAATAGCAGTTTATGGAAAGGGTGGAATTTATATTATTAATATTAATAATATAATTCCAAGTATTAGTACAAATAAGTAAGCCGATACCCTACCATTTTCCCCGTAACGTATACCTTCGCCTGCAAAAAGATTTGAGGCACCAGTTGTATTGACAAAACCATCAATTATGCGTTGATCGAAACGTGAAACCGATTTACCAAAAAAAGTCAAACTACGCACGGAAGAGATATCGTAGTAGTAATCGATATAACCTCGATTCAACGACCAGGATTGAACGAAACGCCCGAATGAACTAACAAAATTAGTATCTACCATTTTTGATATCATAAAGTCTGTCTTGTCATCGGCTATATTTGTTTGTCCATAAATAGTAAAGGATATAACTATTCCAATAAGAGATAAACCGACTGAACCACTAGAATTTACTATTATTTTAGCTAAAAGTTCAAAATATTTATTAACTTCAGAAAAATGGTATGGAAAAATCCAATATTCCGGGAATAAATTGAAATTGGTGGTTTTTTCGGCAAGATCGATTCCTAATAATCCGACTAGTATCGTGGGTATTGCTAATGCAACAAGAGGTAGTGTCATAACAAAACCCGATTCTTTAGGTTTTAGACAACTTCGGTCCAAATAGGCTTTAGGTACCCCCTTTGAGTCCTTCAAACGTTCTGAGAATAAATTTTTTGCTTTTGTAACTCCGTATTGTACAGATGTGGCATTTCGACTTAGTTGATTTATCGACAATTCTAGTTCATCTTTGCCCCAAAAACTAATACTACGTGAAAAGGGGGGAGAGTCAGTAAAACCAGTCCAATTCCTATCATTGGTACGAAAATTGCCCTCAAAGGTGAGAAGATGGATGCGAAACATGTAAAACGCCGTAAGACCCGCCGTGCTAGAAGTTATCAATCCGAGGAAAGGAGAATGTAACCAACTTTCGGTAATAATTTCATCCTTGGACCAAAAACAGGCTAGGGGTGGTATACCGCATAAAGAAAGAGTACCTGGAAGAAAAGTAGTTCCAGTAATTGGCATGTACCTACGTAAACCACCCATGAAAAACATGTTTTGGCTCTTATGGGGTGAATATCCAACAACTTTTTCGATTGAGTGAATTACTGAACCGGCTCCAAGAAATAATAAAGCTTTTGAATAGGCGTGTGTCACGAGGTGAAATAGGGCAGATCTGTAAGCACCGATGCCAAGAGCTGAAACCATATATCCCAACTGAGACATAGTAGAATAAGCAAGACCCTTTTTAAGATCTTTTTGGGCAAGAGCTAATGTGGCACCTAAAAAAGCTGTTACCCCACCTACCCAGGAAATTATAAACATCGTTGGGAACAGCATCGAAATTAGGTTAAAAACTCGAGCGATTAAAAAAATACCAGCAGCTACCATAGTAGCTGCATGAATAAGAGCCGATATGGGTGTGGGCCCTTCCATGGCATCTGGTAACCATACGTGAAGTGGAAATTGAGCAGATTTAGCAACTGGACCTAAAAACAATAAAAGAGCGACTATATTCGCAAAAATCGGATTAATAAATCCCACCTCCCCTAATTTAACGAATCAATCACACAATTCGGAAATCTCAAAACTGCCGGTTGTCCAATATATACCTAAAATACCTAGGAGTAATCCGAAGTCTCCTATGCGGTTGGTAATGAAAGCTTTTTGACAGGCATTTGCAGCACTTGACCTTGCAAACCAAAAACCTACCAAAAGATAAGAACACATTCCGACTAATTCCCAGAAAGCGTAAAGCTGTATCAGATTGGGGCTGAAAACTGACCCTGACATTGACGCGGTAAACAGGCTTAAATAAGCGTAAAATCTAACATATTCTCAGTCATGACACATGTAACTATCGCTATAAATCATAACTAGGACGCCTACAGTGGTAACTAGTAGTGACATTATTAGAGTAAGCGGATCAACCAAAATTCCTATTTTTATACAAAATTCATTTCTTGGAATCCAAAGCCAAAAATACTGCTGGTTCGAGCGATTCACTAGTTGTTCCCAAAGTAAAGAAAAGGAAACAAGCATAGCAGTAGCTAATGCAAAGGTGTTGAACAATGCGCACAGGCGACGGAAACCTACTGTAGCTTCTGGAAAAAAGAATGCTAACGATCCAGTGGAGCAAGAAGCTACTAGTGGGCACAAAGGTATAATCCAAGTATATTCATTTGAAATTTTCACAAACAATCAAATCCAAATTCAATTTATTTTTTATTTCCTGTCTTCTTCACTGGAAGAGGAAGTATGAGAATGACACTAAATGGAATGTATGCAGACAAAATATTTAAATTCTGACTAAACAATATGCTAAAATCTTTCAACTTTTTAATTTCATTGGGCAAATAACAAATAAAAAACTTGACAATATTCAGGCATGACAAAGATACTTATTCGAGTCACAAAATTGGGCATCGAATCGGCTTATTTTCTGGGCAAACCTTTTTTTTTTCTCAGTATTAAAAAAATAGAAAATGAGAGGAGGGAGTCGAAGTGGATACATACGCAATTATCGACATTGGGGGAAAGCAACTACGAGTAGAACCAGGAAGATTCTACGATTTTCGTCGCTTCACTCCTCATTTAAATACATTGGGGACCAACACAAAAATATCCACGAATCGCGTCTTGCTTATTCGTGACGGATCTGACATAAATATTGGTTATCCGTGGCTACCCAATGCAGTTGTCAAAGGCCGAATCTTACACAGTTGCTTCGGGAAGAAATTAACGATACCAAAGATTTACTCTAATAGAAAAATATGCCGAATTCATGGATACAGGGAAATTTTTATTAGATTTGTAATTGATTCGATCCAATTGAATGGCAGGATTGCAAATAATTGATAATTTATTAAATTATTGATGCATTAATATCGAGTTTTATCTTCTCACTTGACGTTTGTTCGTTTTCGTTATGCGTGAGTTTCTTCATTCATTATATCTATTCTATCAAGATGTATCAACATAGCGACTAGTCGCAAATAAAGATCCCTAAATACAAGTTAAAATATGGCCGTCCCAAAAAAACGTACTTCTGGATCGAAGAAAAAAATTCGCAATCATGCCTGGAAAATCAAATCTGCAGGGAAGGCGTCAAAATCCTTTTCTTTGGCCCGATCTGTTTTAAGTGGGCGTTCCAAAAGTTTCTATTATGAAACGGAAAAAAAATCCTTCCGAACAAATTAGTAGTACCTACCTAATCTTTAGGTATAGTGAATGAACGAATACGGGGGGGGGGGGGGTAAGCAATTAGATAATAAACTATTACAATAAAAAAAGTGATAAGAACTTTTCAAGTTTGACAAATAAACTGAAAGTTTTAAAAATATACAAAATATGTTATCTAACAGTGTGAAGATTGGTAGTTGACAATGTAATTGTGCTTGTCAATCAAGTTCAGTATAATGCCCTCCGGGAGCAACAACTTTAGATGTGATTTTAACTTTTAGATAAAATTGAGGACTCAATTTTTATTCTTTTGGATTATAGTAACCCAATGCTGAAAAAGGGCGGGAACGACAAGAATTAAAAAGAAATTCTAGGTTTACAAACTAGAAACTTCGAAACAGGAGGTGAAAGAGGGCAAGATTTTTATAACTTTTTCTGTTTCGAAGTTTCTTTTGCGTAATTCGGATTTGAAATACATATGCCTATACGCATTCCAAATTGATCGCTTGTTATTTAACTGGAAAGCATTTGCTGCCGTCCCAGTCATTAGAGGGATAGATGTATACTGACACATATCGTGTCACGATTCCTCTACCAGTGCAATAAAGCCGTCTACATTCGGAATAGCAGGATTTGAACCTGTGACCTCCATCACCCCAAGATGGCGCGCTACCAAACTGCGCCATATTCCGTATATATATATATATATATATGTGTGTATACGGAATATGTGGACTCTATATAGGTAATTGATCAATTCTCTTATATTTGCTCAATATATATATATATTCCAGAACTTTAATTCTATTTTGCAAAAATGTGTGCCAGTTGACTCGGCAGTCTGAACCAATGTAAAATACATTAGTATATCTTCAGACTCAAATGAGCCGCTATGGTGAAATAGGTAGACACGCTGCTCTTAGGAAGCAGTGCCAGAGCATCTCGGTTCGAATCCGAGTAGCGGCATCTAAAGTAAAAAAAAAAAAATTAGGTTTTTAATTTTTGCTAGAATTAGATTAGGTATGAAAACAATGAATTTACCAAATAAATTGGTAATAATTAATTGGAATTTAATGAAATTGAAAAAAAAAAAATTACTGGTCCTCTTCAATTACGATGTATACCCGCGTAGAGTACATATCTGTTCACATCTCCTTTTTGATGCTTTTTTTCGTCACTTTGTCGAATCTTATCAATTTATTTTATGAAGTTGATAGATTTGATCACTTTAGCAAGAATAGCATGAAAATTGCCTTTCTCCGTACTACGGGATTTACGATTATTCGTTGTTTGCAAACCAGACACTTTCCAATAGGAAATTTATATGAGTCGCTGATGTTTCTTTCATGGGGTTTTTCTTTGTTATATCCAATTTCAAATGTTGAAAATAAAAATGGGTTGTCGGGTGCAGTTCTGGCGCCGAGTGCTATGCTGACTCACGCCTTCGCAACTTCAAGCCTTCCACATAAAATGCAACAATCCACGTGGTTAGTACCCGCCTCGCAGTCTCATTGGTTGATGATGCATGTAAGTACAACGTCAATTAGTTATGCAACCTTGTTAGGTGGGTCTTTACTTGCAATAGTTTTACTGAGTCTCTTCTATGGTGAAAAAAATAGCTATTTTCTCGTAAAATTGGAGCATAATTTCAAAAAGAATATTTTCAAGCGGAATTCTTGCACCAATTTTAAAAGACAAGTCGATACACAAAACCCTCTCTACGTAATTTTTTTGAATTCACGGAAGTGCCAATTAATTAATTATTTGGATAAATGGGCTTATCAAACGATAAGTTTGGGGTTTTCTTTTTTAACTATTGGTTTACTTTCTGGGGCAGTGTGGGCTAATGAAGCTCGGGGATCTTACTGGAGTTGGGATCCAAAAGAAACTTGGGCGTTAGTCACTTGGTTGGTATATGCTACTTATCTTCATGCAAAGATAAATGAGAAATGGATTGGGGAGGGACCGGCTGTGGCAGCATCTATGGGATTTTTTTTGGTTTGGATTTGCTTCTTAGGAGTCAATTTGTTAGGAGTTGGATTGCATAGTTACGGGTGGTTAGTGTGAAGACGAAAATCTAAAAATCAATGATTCAAAATAATTGCTTTAGAAAAACAACTAGTTGACTAAATTGTCAAATCTGTTGAGGAGTTTGAAGAACAGTTACGGATAAAAATTATTCAAAAAAAATACTTAAATGGAGAAACAGGAACAGACTTCCAAGTAGATAGGTAGGTTGCCAATTTCTTAATTGTCTGTTTCTGTCTCTCCATTGTCTGCAGGTAGAAGAAACACTTACAGAATTATGAATATCTTAAAGACAAGTATGAATCCACTAGTTCAACTGAAAATCTTTCTGCATTTATTCAATAAATATGAAAAATAAAGAAATTTATTCGTACCAAATTTAAAATTTGACTAGGACAATTTTTTTTTATTTAGTCATATTTAAGTATGGAAGCAATATGGAAAGTACTTCATTACTCCAGATAGACAAAACTAAATTTGGGTATGAACCGATACCTAGTATTGGGAAAAGAAAACAGATTAGAATAAATAATTCTCTTGGACCAAGATCAACTAAATAGGGATTTAAATTGTCGAAAATTCTATAACCGTAAAATATTCTACGTAACATCGATAACAAATAAATGGGAGTTAATATTGTACCGATTGCTTCTAGCAGCGTAATTCCTGCTTTAAACGCAGAGGAGTATTGCTTAGAAGTAACAACTCCCAGGAAAACTAATAATTCTGATACAAAACCACTCATTCCTGGCAATGCGAGAGATGCTAATGAAAATATACTAAACATGGTAAATAGTTTAGGCATCGGAATTGCGATTCCCCCCAACTGATCCAAGAGAAAAGTTCGAGTTCTGTCGTAGCAAGTACCTGCAAGGAAAAATAAAGCAGCTCCAATCAAACCATGGGAAATCATTTGTAATATGGCTCCGTTAATACCCGCATCTGCCAAGGAACCTATTCCGATGCTTACAAAACCCATATGAGAAATCGAGGAATAAGCTATTCTTCTTTTGAGATTGCGCTGATTCATCGAAATTAAAGAGGCATAGATTATTTGAATTGCTCCAAGCAACATCATCCATGATCCTAGTCTAAAATGTGCATGAGTGAGTAATTCTAGGTTAATTCGAATAAGTCCGTATCCGCCCATTTTTAAAAGTACCCCCGCTAGTAGCATACATGTGCTGTAGTGTGCCTCTCCGTGAGTATCTGGCAACCAGGTATGGAAGGGAAATATTGGTAATTTCACAGCATAAGCTATCAGGAAGCCTATATAAATAAGTACTTCTAGTGAAAGAGGATAGGATTTACGCATTGAATCCTGAATATCGAAAGAAGGAACTTCATTACCACAAAAACTCATACTCAATGCCGCTACCAAAAGAAAAATTGAACCACCAGCTGTGTACAGAATAAACTTCGTGGCCGAGTATAAACGCCTTTTTCCGCCCCATAAGCATAGGAGTAAATAAACTGGAATCAATTCTAGTTCCCACATAAAGAAAAAAAGCAAAATGTCGCGAGAGACAAGTAATCCAATTTGGCCACCGTACATAATTAGCATTAAAAGATAAAATAGCCGTGTATTAAGAGTAATAGGCCAAGCCGCTGAAGTTGCCAAAGTAGTAACAAAACCCGTCAAAATGACAAGACCCATAGAAAGGCCGTCAATACCTAACGACCAATGGAAGTGCATAGAGTTTATCCAGCTAAACGTCTCTACCAACTGAATTGATTGATAATCAAACTGGAAGTGACAATAAAATATATAAGTAATTGATAAAAATTCCAATATGCAAATACCCGGGGTATACCATCGAGTGACTCTGTTTCCATCACGAGGCAGGATTGGAATCATCAAACCAGCACAAATTGGGAAAAAAACAATTATCGTTAGCCAAGGTACATTACTAATCATGAATTGGAGAAGAAATAAGTTTTAATAAAAAAAAAAAAAAGACTATGTGAATGAAATTAGATGACTCATACCCGTCCTTCAGACGTCTAAAGTTTTGGACGGGTATGAATCAAAATGGCTCGACAGTTAATTTCTTTCTTTTTACGTTTTATTGACTGACTAATAAGCCAGACCCATGCTACGGGTAGTTTCAGATCCCAAATAGACACGTACACTCAAAAAATCTGTTGGACAAGCAGATTCGCATCTTTTACATCCTACGCAATCTTCTGTCCTGGGAGCGGAAGCTATTTGATTTGCTTTGCATCCATCCCAGGGTATCATTTCTAGCACATCTGTAGGGCATGCTCTTACACACTGAGTACAACCAATACATGTATCATAGATTTTCACTGAATGTGCCATTGAGTCTGTGTACTCCTAATAGATTGACATAGTAAATTATTATTATAAAAGTTGAGATAATTTTCTTTTGTCTACACCCCAAATTTTGGGTAACTATTTCTGGCAAGATGTTTTCATTATTTCCAAAATCTATCCGATAAAGTTTTTCAGTAAAAAATTTGTTTTCCTTCCAGGAAGGGAGATGAAAAGTTAAAACTGCAACAAACTAACTAAATCGATTAGTTATCAAATAGAATTGGGAAAAGATATCGTAATAACTGGATAGAGCAAAAATACTGTTGCTATTTGGAATAAAGGTATTAGGGACAAAATCAGCGAGTAACTAAGTGTCTAAAATCACTCAACCTATTGATCAATCACCATTTTAACAAATTCGATTGGTCGATACGAGTAGATTTTCTGTTTCGATGGATGGAAAGGGCGATGGCTAACCCAGTAGCAGCCTCGGCAGCTGCGACGGCTATTACAAACAGTGAAAATATCTCTCCCCCTTCCCGATTGTTGGGAAGATTTGAAAGTGTAATAAAATTTATAGTAATCGCATTAAAAATTGACTCAAGACTCATTAGTGCCCTAACCGTATTTCTACTCGTAATTAGTCCGAAAAAGCCTACACACAAGATGTAGGCACCCAAAATTAGTCCTTGTTCAAACATGATTTCTTAAAATTCTCCTCGAAATTTTTGATAAGTGAGCTTATTTTTCGAAATTTTACATATGGTATATGTACTAAAATATAAGAAAATCAGCATAAGTCAGAAAAATGACGAATTATCGCGAGTTGATGAAGCAGACGATTTCTTATCGGTTGTAAGTACATCTTCGTCGCGTGCTAGATTAATCGCTCCCACTAAAGCAACTAAAAGAAGTATTGAAGCAAGTTCAAACGGTACTATAAACTCGCCCAATAACTTGTATCCAAGTTGTTGAACATTATTTTCAGGTGTACCTGATATAGGAATTCCTGATTGATTGGTTAAGCTTAGGCCAAACCATTTTGTATTATGAATAACACTAACTAATACTGAAAAAAGGATTGCGCAAGCTCCTGAAGCAATGATAGACCCTATACCGGAAGGGGCAATGTTGGAACCTGTTGGTTCGTCAGTAATCATTACAGCAAATATGGTTAAAACGTTTATCGCTCCTACATAAACTAGCAATTGCGCAGCAGCTACGAAATCTGTATTCGATACAAGGTATAATAGAGATATACAAGTGAAAACCGACCCCGGAGAAAAAGCAGAATTAACCGTATTGACAAATGATACTGCGCCTAAACTTCCCAACAAAATACCCAAATTTACTAATGCTAAAACAAATTCATGAATTAATTCTGTTAGATTCGTTAGACACAATTACTTAGATGTTTCATTTGAATTTTTTTTTTTTACACTTAACCTTAATACTTCCTTTATCCTTCCCCAGTTTTCCGAAAAACGGGTTATCCAATCAATTATTGAACTCGTTTTGCAAGTTATGAGTTAGGTACTAACTTTTTTCACTTATAATCTTTTTTTTTTTTACAAAAAACTTGTTGAATTCAAAACTAATTGAATCGAAACATCTTGAGAGACAGAAAGAGGTGCACGTCCCAAAGCCGTTTGATCACAATTGAGCTCGTGACGATCATAACTAGAAAGCTCAAACTCCTCGGTCATTGATAGACAATTCGTTGGACAATACTCAATACAGTTCCCGCAAAATATGCAAACTCCAAAATCAATGCTATAACTTTTCAATTTTTTCTTTTTCACCTCTTTCATAAAGATCCAATCCACAACTGGAAGATTAATTGGGCATACTCGAACGCATACTTCGCAGGCAATACATTTGTCAAATTCAAAATGGATACGTCCACGAAATCGTTCGGATGGAAAATTTTTTTCATATGGATACTGGACAGTTATAGGTAAACGATTTGAATGATCCGAAGTAACCGCAGATCCTTGGCCAATGTATGTTGCCGCTTCTACAACTTGTTGACTATAATTTTGAAATTTAATTATTGCTGGAAACATAAGATGGATAAACCTAATTTCAAATTTTTTTTCCTACTAAAAATTTCTGTATAATAGGGGGAACAGGTAGGCGCAATTGTTTATTGGTGTTAGATTAAATAAATTCAACTTGAACTGAAGCTGAAGTGAAGGCGTTAATTTATTAGTAAAATTCGAAACGAAGCTGTCAGCAACAAATTTCCCGAAGCAATTGGCAAAAGAAATTTCCATCCGAGATCTAGTAATTGATCCATTCTTACTCTAGGTAGAGTCCGTCTTGTCAAAATAGAGATAAATAGATAGAGATAGGATTTGGATAATGTAATGGCGACCTCTATAAGCGGCTTCAACGTAGTGAACGACTCATTGATGGCACTCAAAGTTGAAACATTTTCCCCGAACTTTTCAAAGAAAGGAATTGGGGAATTCCATCCACCTGAATACAAGACTGCTACGAATGGTGAGGAAACCAACAAATTTAAATGGGAACCAACATAAAATAAGCCAAATTTTATCCCCGAATATTCAGTTTGATAACCCGCGACTAACTCCTCTTCTGCTTCCGGCAAATCAAAGGGCAATCTTTCACATTCCGCCAATGAAGAAATAAAAAACGCTATGAATCCTATTGGCTGACGCCACAGGTTCCACCCCAATAAGCCATAATTGGATTGTGTTTCTACTATATCAACTGTACTTAAACTACCAGATAAAGATAGTCGGCGGATTTTTCCACCTCTAATTCAAAACCGTACATGAACTCGAAGTTTCATACGGCTCCCCATCGAGATCTTAAAAAAAGGGGGAATTACTTCAGTTGTAGATGAATTTGTTTCTAATCGATGAGATTCTGTTTGCTACAAGTTTGCTTCCGAATCTGTCTTACCCTTATTAAGTTTCATACTTCTACAAATTCAAATTTTCTAAGAAACGCTTTAGTTCTTCTACTCATTCTCATTCGGGAGAAGTGTAATCTCTTTTTCCTGCATATAGAAAATGTTGTGGCCAATTTTAATGAAGGTTACTTCGTTCCAAATGATTATCATTGAAGTGAATGGGATTATACTCGAGAATGAAATTGTTTAGATGCACTACTCAGTTATCCCTACCAAAGCCGAGTTTATTTCATATAACAAAACGAAGGAATAAACTGGGATAGAAAAGGGAGAGATTTTTAAGCATATGTAGACATAAAAAAAAATATATATATATATATCCGGTCAAATTTACCCATTTCTCCTCCCCATAACCTCTTTTTTTGTTTACTCCACTCTCGCCTCAAAAACCTCTTGTGTATATTCGTGTTTCTTGCCAATCACTCCTTCTAACTCCATAGGGGAACAAATTTGACTACCTGCTGCTCCCATCCGCTTCAAGTCTAGATACAGAGTCAAAAACTTGGGATTACGTAGCATGCGCCGGTCAAATACACTTTTAGTTCGTACATGGACTGTAGGGTTTGATTTCGTAACTGCGGAAACGCTGTTTGAGCTCACCCAGATAACTATTTGGTCTGTCATACAACGAAATTTCTTATTTTTATGGGATTAAAACTCTACCTCTTTCTTTCTGCATTCGTGCTTAACGAATCACACGTAGGGATATTGACAGTACACATAAGGCTAAGGGTATTTCGTAACTGATAGACTGAGCCGCGGCCCTTAGACCACCCGAGAAAGAATATTTATTATTCGAGCCGTAGCCAGCCATGAGAAGACCCAGGGGTACGATGCTTGAAATAGCAATCCAGAAAAAAACACCTATTCCCGAGTCGGATAAAATAATATGTTGACCAAAGGGTATTACCAAATAGGTGATGAAAACTGGTGTGACTACAACAGCTGGTCCGGCGGTAAATAACCAGGCGTTACCCTTAGCTGGAATGATGTCTTCTTTCAAAAGAAGTTTAAGTCCATCTGAGAGAGATTGAATAATTCCTAATGGACCTGCATATTCCGGTCCGATACGTTGTTGTACCCCCGCAGATACCTTTCATTCAAGCCATGCAATGACTGAGACTCCCGTCGTGACTCCCAGAACTAGAATGAGAGTATAAGCAAGAATCCAAATCGATTCAGAAAGATTTGTTACAATTTTCCAGTTATTGAAAAGATGAACTAGTTTTTCTTTATTAAATTCAGTATCAATTATCATTCTAACGATCAACCTCTCCCATAATGATGTCTATGCTACCTAATATTGTCATAATATCTGCAAGCTTCATTCCCTCAATTAATTGGGGAAGAATCTGCAAATTTGTAAAACCAGGTGGGCGAATTTTCAATCTCCAAGGAAAGACGCTATCATCTCCGATTAAAAAAATTCCTAATTCTCCCTTGGGAGCTTCTATTCTTACATAATGCTCCTGTTTAGGTAATTTAAGGGTAGGAGAAGATTTCTTTCCGACAAACTGGTAATTGAAACCGTTCCAGTCAATCTCATCTGTTTGTTGCACAAAACGCCGACCCTCTAGATTTTCATACGGACCTCCCGGAAGAAGTTTTAAGGCTTGCTTAATAATATTTATTGATTCTTTCATTTCGTCAATTCGTACTAAATAGCGAGCCAAAGAATCTCCTTCCCCATGCCACTGAATTTGCCAATCCAGTTTATCATAACATTCGTAATGATCAATTTTGCGGAGATCCCATTGAACCCCCGAAGCTCGCAATGAAGGTCCAGACAATCCCCAATTGATGGCTTCCTGTCTGCTGATGAAACCTACTCCCTGTACCCGTTTCAGAAAAATGGGGTTTTTCGTAATTAGCCGCTCATACTCATGGATTTTTGGAAGGCAATATTGGCAAAAATCCAAGCATTTATCTACCCATCCATATGGCAGATCTGCAGCAACTCCCCCAATTCGAAAATAGTTATGCATCATTCGCATGCCTGTAGCAGACTCAAACAAGTCGTAAATCATCTCTCTTTCCCGAAATATGTAGAAAAAAGGAGTCTGCGCACCAATATCTGCTAGAAACGGTCCAAGCCATAACAGATGAGAAGCGATTCGACTTAATTCAAGCATAATTACGCGTATGTAGCTAGCTCTTTCGGGTATCTGAATATTTGCCAATTTTTCTGGTGCATGGACCGCAACCGCTTCGGTAAACATAGTGGCTAAATAATCCCACCTCGTTACATAGGGAAGATATTGAACAGTTGTTCGGTTCTCAGCAATTTTTTCCATTCCTCGATGCAGATACCCCAAAATCAGTTCACAGTCAACAACATTTTCACCCTGTGAAACGGCAACAAGTCGGAGAACACCATGCATTGATGGATGATGAGGACCCATGCTTACCATAATTGGATCAACATTTTTAAGGCGAATACTCGTAAATTGCTTCCTTTCCAATAAATGTAATAAACTCCCATTTGCCCGGAGGCAACTTTTTCAACTACAACGTGGCAAGGAATCAAATCAAGCAGGAAAAAAAATTATGCTAACGTACCTTCAACCCCCGAATACCTAATTTCTTCAAAACTTTCACATACAAACCCGTATTGGTGTTCGACAAATAAATTAGGAGACGCCTGCGTTTCCCGAGTAATTTCCACAAACCTAGTTGGGATGAGTAGTCTTTGGGATGTACTTCCAAGTGGGAAGTAAGCTTTGAAACTTGGTAAGTTGAGTAGTAAATTTGAGAAACAGTAAATCCCGTATTTTTGTTCCCACTTAAGAGCTGTACGTCCATATATTCTTGTTTTTTCCTGATAAATTTAATAGTAATCACAATTTTGTTTGCTGTATCGGATCGATTATAAGGGGTTTGACTGATAGTTGCAGCAATAATTACTATACATAGAAGTTTGGTTACTTGTGTATGGAGGGTGTGGGGTTTTGTACCACAACCCCCATAGTGAGTCTCCATGTCTGACCGCTAAATGCTCTAAACTCCGCCTCTACTTGTAGCATTCAAGTTTGTGAGTAATTAATTGATTTCCAACTACCCCAACTCTGGTATTTATCGACTGGTCGCACATATCGCCTGATTCTTTTAACTTGAAATAATAGGATACATCCGTATTCTCAGCGCTGCAAATCGACTTTCAGTCGTGACGCCAAAAGAAAATCTACTGGCACAAGTCACTTCCTCTAACCGGTGACTAGGCCATAAAAAACGTTTGATCTTTTGAATCTCATTTGGTTCTGGCAGGTAAGGGGAATCTTGCTTTTCGCTGTTGTGTGTCTTTTCATTTTCTAAATTAAGGTGAGAGGAATATAATCCCAGGTCTAAGTTTCTTGAAATTAGTAAACAGCGTAGAAATCGAAATTCCCGTCGACGTCGTGGAAGTAGAAGATCATCGATGTTATAACTCCTGTGAGACTTTTTGTAATTTCGTTCAGTTAATATGTGTAACAACTTCGAGATGTAACTATCATTATATATATTTCTGTATAAACGTCTCTTGGCTCTACTTGTTACTCTAGACTTGAATTTTAGCAGAGGGTTTATTATTTTGTATAACAAGTTTTGATCGTCAAATACTAGTGCTAACCGATGAGCTGAAATGACAGATAAATTATGGAGAAGATCAAGTTTAGTTGTCGTGTTGAAATATAAATTTAATAAATCTGAATTTATTTCAGTATTGGCGCAGAGTGTGACCAGATCTTGGTCATCCCCTAGCATTCTTGTAAGAGCTATTAAGTTTCTAAATTTCTCCAATTCCGTCTCAAATTTCCATTTCCACCGAAAAATGTAGTCCGCATCTTCCCTTTCATCTAACATTACTTCGTACAACTCATCCGATACTTTTTGAAAGCTGCTAGTTATATCTAGTACTAAGTCGGATTGGTCATTATCTTTCAACATGAGATTTTTCAACCCCTTTGTTTTCTTCTTGAAATTGGAAAAGTCCTTTATTTTTACAACATTTAGATTTAGCCATGGCATTAAGTCAAATTGCAAATTAGATTTTCTTTCTGCATGAAAATTCTGGAAATGAACAAATTTACCAAATACTTTTTGCTTTTTCCCCTTAAATCTTCGTATGCGATTATTAAATTGAAATTTTTGTTTTAAAACATTTTTTTGTGCAGACAAATTCTGTATATCCCCATTTTGCACGAAATCAGTTAAGTTTTGTAAGAGATTTCTATGTTTACGGAGTTTACTAAAATTCCTAATCCGAGCCCTGGGGAAGGTTTTTATCCCGTAGATTGAATAACTGTGTAATTTGCTTTGAAAAACGTGACGCCTCAGTTTATTGCCAGTATTGACTTCAATATTACTAAATTCGTTCAAGGTAACTTTCCATTTTCGAGGTGCTATATTGCCCCACACAGTTAACGGTAGATTATATCTATTGAGATACTCTAGCCATTCATTCCAATTTTTTTCATCCAAGTTACAGAACTTATTCAAAAATCCCCGTTTTTTCATATATGTTACAATATTTTCGTCAATGTTGACTTCGGGTTGATTTAAGTTTGAAACAGTATCATCATAGAGACAAATTTCACCCCGACTGGTTATTGTTCCACAATTATTGTTACTTTTATGACTACTATTAACAAACATATTTAAGTTTAAGTTCTTCCCCATACCAATATTCCATATATTGGCATAGATACAAGCTCGAGATGACGATCCAAGACGCGTAAATCTGTTTCTTAGCAATAAATTGTTTTCCCAATTAATGTTACTTAACACCTTTGTAAGTTGTGTATAAAACGCAACAAATTCATTAAAGTAATGAACAAAAACCCTATCAATTTTGAAAAGCAAGTTTATTACTACCGAAAAAGTTTCTCCAACAACTTCCTCGCCACAAAAGCATAAATTTAATAGTAGTTCTTCAAAATCTGCTGGTTGCTTTCGTTCGTATTTTTTAGAATTCACTAAATTTATATCACTTAATAGGACGTCAATTCGTGCCGGATCCACCAAATTCTTTTCGGGATTTGATTCATCTGCTTCAAGTTTTTTGTCTAAAAGATTGACAGGGTCGACTGCAATGACACACGAGACAAATTCTTTTTTTACTTGTTCTTTATCAACAAATTGTTTATCAACAACACTAGTTGGATGCAATTCCCCGCCAATAGCAATAGAGTTACTCTTGCTCATGATCATGTCATACTCGGGTTTCACCATGTTACCTATGTAATTGGCGAATGGGGCCTTCACCCAATCTTTTCTATCTGAACCGAAGTTACTTGGTACTTTTTTAACTCGTTCAAAATTGGAAAGAAAGTTCCACTCTTCCGAAAGAGTTGAGTTCATTTTCAAAATTTTCTGAAAATTCAACTTGGAGTTAATTAACTTATAGGTTTGCCTAATTTGGCGAGGTAAACCCCGCTTGTAAATCCGAATTAGTTTCCTTTGCACAGGTTTCCAGAAAGAAGTTTCTTTTTGAATAGTTCCGAAAGGTACATCTGTTTGATATCCTAAAACAGTTAAATAAGTAAATTTAGACTTTTTTCTTTTCAATCTCCTTTTATTTTTTAATTCTTGTCTCTTACTAGATCCAGCTTCCATATGTTTTTTCCGAAGAATATATTGTTTCCTACTTTCATTCGTGTACCAAGGTTTTAAACGAAAGGGATACACGATTTTTATCTGGATACCTTCTCTTAACCATCGGGGGGGTAACTCATCTTGCGAAAATTCTTCACCATCAAATGTACAATTAATGTGAACTTCTTTCCTCCATTTTGTCCAGTCTTTATTCCATTCGGAATTTTGGCGCAATAAGAGACGGCCAATACTTTTTAGGATTATAATTGCGGGCAGTTTTATAAACTTCCGAAATCTGGATTGAAAAACGAGCATATATCCTCTTCCATTATGAATAGGACCTATATCCGATCTAGCTGCTACAGCTGAACGAACAAGTTTTGATTCACCGCTTAAACTTTTTTCTGCGGATGAGAAATTATCTAGTAATTGCTCACCGAGCTCGTAATCCACGTCTTTTTTTAGATCATCAAACCTTATCTTGAGACTCGACGTAATTAATCGCTCAAGGGGTGGTTGAATTAAAATTGGTATTTCTACCGATCTGATAAAAAAAGATGAACGTATTTTACCTTGAAGTGCTTTCCACAGCAAAGTCTTCCGCCTCCTAGAACGCATGGATCCCTTCAAGAATTTTCGTCGGAAATCAGAGACTTTTGCATATCGCTTTACCAATTTTGTCAATCTGGGTTTTCCTCTTGCGGACGTAATACCCACATTACGCAACTTCCTATAACGAAAATCACCATCTCCCCCCGGAGCGTCAAAATCGTTATCGAAATACAGTGCGATATTTCGAGCTAGATCCATACTTAGATCTTCGATTTTGTGAAGTCTGCGTATTTTTTTTTCCGCATTTGACAATCTTTTAGAATCACTTACCGAAAACGTTTTGGATGGAGACATACGATTAAATTGGTAACAACGCCCCTCTTTGAGGTAGGTCAAAAACAATAACCGATCGTCGTAATCTAAATTCATTATTTCTTCCCAAGTAACATTGGATTTAGACGAATATTTAATCTTCTTTAAAATTTTTTGCACCTCGTAGTCATACAAAACTCGATTTTTGAATATGAATTGGAACATACGTCTACTTCTTACCGGCAAAGTTTCCCATAGAAGAGTATTTCCATTTTTTTGTTTCCACTCCAGATTTTTTGTGGATATCCAATTTTTAAGAGAATTTTTTTTGGCGATGCCTCTCATACTTCTACTTCTTTTTTCGGCTTCAAACTCGTCCCATTCCCATCTGGTCAAACCCAATTCGTCCACTATCAAAAATGTTTGTGGAACCGGAATTCGTATACGAAAATTATTGACGAAAGGGTCATAAGTGTGAGGTATCCGCCTCCTTTTCCCACCTGTTAATCTGGTTCTTTTTCCCATTGTTGTCGGAAACAAAGAACCGCTATCTAATAACTCAATTCGATCGGTTAATTCTTTCTGAAAATTTTTGGCTCTTGTCAGTTTTTTGGAAATCCAACTTCGAGGTAAGAAACGGGTTCTCGCAGACTTACGGGATTTCACCATACAGCGATACATCTATTTCTCAAAAATTGACAAACTGGGCAACGCTGCAAAAGACAATCTTTCCTTCCCATCGGTTAGACATTTTTCAAAAAAGTATGTAGCTGTTCTTTCTTTGTAGAAACTGCTATCAATGTCGGATCGACAATTTTTAACAAATCGATTGCCTCGATTTCCTCTAGAGGGATCGAAAAAAGAGATAGGCCACGGTTTAAAAAACCACCACAACAAATCTGAATATTCAGCAATTTCCCAAAAAGACATTTCTCTATCGTGGGATTCATTCATAAACTTCTTGGTCCAGAAAGATACTGGGGCTCTACCCAAATAAACCACAGCATTTACAGCAAAAACAATACTAAAAGTTGTATATATAGAACGTTTTGCCAATAGATAGAGCATAGGTGAATCCCTTTCTACGCGAGTCAGAAGTAATCTAGACAAATAGTTAAATGCTGTCTGACCAATTAACCAACCCCAAAAGGTGGCGATTAAAAAGAATTTACTAGCGCTATATCTGAAAAAAAATAGGTAAGTTAGTCTTGTCAACACGGGATTTGGTAATAGAATTGGATTTAAAATTTGAAACAAAAAACTGATCAAAAATAATCTAACTACTCGCGAATCACGCAATAATTTTACGGGACGCAAAGTCTGATAATTTGGAAAATCCTTGATTATCAAACAAAAGAGGAGCATATACGGTATTGCCAAAACAGTTAGTACATGTGGCTTTGACAATACTATATATATAGGCGAAAAGTATATCGACGAAATAGTTACTAGCTGTCCCAGCATCGACCCACTTAGAGAAACAAGACCACAGAGATTCCCACCCAAAAGAAAAGATCTCACACATAAAATCTGTGGAGGTCCTACAGGTAATGTTGCGAGTAAACCGTAATATAGACCCAGTAATATGTATGGACTCATTAATTTTGACCAAGGCAGTAACAGTAATATATTTGTATTCGTTGCAGTTTTTTTGATGTGTAATAAAATTGATTTATTTTTTTTTTTTATCGTACCTATCGTTTAGTTATTTAGAACCCTCACTTTTCGCCACTTCTACCATGTTTTGCTCCCTTTACATTACCAGTAGTATCACTATTATTATACGCATAAATGTACCATAATTCAAGTAACTTTCAAAGATCAACCGTAGGTTTTAAGCAAATTCTTACATAAATTTATTTTTCTTAATCGTATAGAAATCAATAAAATTAACAAAATTACTGATTAAGAAATTAAAGAACCTTAAAGATCTTCTCATAGTGATTAGCTATCAATTGTTAGGTACTTTTTTTTTTTTTTTTGAGAAAGTTTAATCAATTCTTTGTTGTCTGTTTAGACAAACTATGGGAGCCGGAGGTCAAGCCACCTTTACATCGCAACGGACGAGTAACTAACTCAAGAATGTCTCTAGCATTACCGAATCCATGAATTTGTGCAAAAGTAAATTCAACTGACCATTTGGTATCTATATTTCTAGCCTCCAAAGGATTGGCGTGGGCCATTCCAGTAATAGCCAAATGAGGTTTCAGTTCATGCATACGTTGCACCTGTCCATAATTGTCCGGTTTTTCAACAATCCGAGGTAAAGGCGTTTTCATTTTTCTGCAAGTATGCTGTAGAAGTAACAGCTCAGCGGCTTGATATCGTCTATCCATATAGGGAATACCTATTTCATAAACAATCATTCCACATCGAATTAAAAATCTTGCTATCGAAATTTCTAACAAATTATCTCCCATAAAAAAGACGGATTTGCCGGTTACCATTCGGATATAATCTTCGATATTTTTCCATATCCGATTTTCTTTTTCTTCAAGACCTTCTGGTCTTATGTTGAAAACTGAACAAATTTTTTCGAGCCAAGCACGTGTCCCATCCGGACCAATTGGAAAAGGTGCTCCGACTAACTGGCATTTCCTTCGACGCATTAATGTTGTTGCCGTACGACTTAGGAAAGGATTTACTCCACATACGTAGACGTCTTCTCCCAAGCCGGGGAGCTCATCATATTTTTGGGAAGGTAACCACCCCGAAACGAAAATGGATTGACGTTTCAACTCTGAATTTAGTTGTGAAGCTACACTTGAAGGTAAAGAGCCAAAAAGGACTAAATTGGAGCGTATTAATTCATTCCTTAAAGAGGGATTTTTGCTAATAGTATTCATTTTGATATATTCAAATTCACCCTGCTTTTTCAAGTTTGTGTTACACTGTTTATATTCTGGACATCGATGTGCCATGGCAGCCAACACAGTATCTTCCCCCTGAGTGAAAGCATAATCCAACCCATTTGCTCGTGCGACTACGATAGGGATTTTAATTTGTCTTTCCAATTTTGGTGCTATACCTTCCAAATCCATCTTTATTATCTCTGTCGTACAGGTGCCAATCCAAATGATAACACTAGGATTCCGGTCGTCTCTTATCTGTAAGCAAATCTTTTCCAATTCTTTCTGATCATTTAATTGAGCTGAGATGTCTCCCTCTTCCAATTCTGCCATTGCGTAGCGAGGTTCTGCAAAAATCATCACTCCAAGAGCATTTTGTAGAAAATAACCACGAGTTTTTGTACCCACCACTAAAAAGAAACTATCTTCAATTTTTTGGTACAACCAAGCTACACAACTAATTGGACAAAAAGTGTGGTAATTACCAGTTTCACATTCGAAAGCAGGAGTTTCCGGAGTTTTCATGGAAATGTTTCCTTAGATTAGAAAAGTTTAGATATAGATCCACATATGTATACACAAAGACTTACTCTGTTGACTATCAAATAATTCTAAAGTCAAGCGGAATATCTCGTTGATTACATTCAATTTTATTTTCACCTCTAGAATCGGTATTTAGATAAAAATCAGATAGTAAACTAAACAATTCCCTATCTGGAATTTCTCTTGGTACGATTCCTTCCGGTTCAGCTAAAACTTAATCCGCTATATTCAAATGAAAATCACAAACATAATTTAAATTTGGCTCGTACTCGGCCATTTCAAATAAAGTTTTTCCCTTTACCCTCGAGACGCGAATATCTTCGACTAGAGGCAATACTTCAAGTACAGGCATAGGACAAGCTTCTACATACTTATCAATAAGATCTCTATCAAATGTTCGATTGCCAACTAGACCAGCTAACCGTAAGGGATGGGTATGTGATTTTTCTCTGACTGAAGCCGCAATACGGTTTGCGGCAAAAAGAGCGTCAAATCCGTTATCAGTTATAATAATACAATAATCCGCATAATTTAAGGGAGCGGCAAATCCTCCACAAGCAACATCTCCCAAAACATCAGATAAAATAATGTCATATTCGTAAAAAGCATTTGATTCTTTCAAAAGTTTTACTGTTTCTCCCACAACATACCCCCCGCATCCAGCTCCCGCGGGAGGTCCTCCAGCTTCTACACAATCTACCCCCCCATAACCTTTATAAATAACATCTTCAGGCCATACATCTTCGTAGTGGTAATCTTTTACTTGTGAGGTATCTATAATTGTAGGTATTAAAAATCCTGTCAGTGTGAATGTACTATCATGTTTTGGATCGCATCCGATTTGTAATACTTTTTTTCCCCGTCTAGCTAAAGCTATCGATATATTACAGCTAGTTGTTGATTTTCCAATTCCACCCTTTCCATAAACTGCTATTTTCGTTTCACGAAGCTCCAATTCGAGTTCATTTCTCCCGACTATTCTTCATCTTCCCCATCTCTATATTTCCTTTTCAATTCCACCCTTTCCATAAACTGCTATTTTCGTTTCACGAAGCTCCAATTCGAGTTCATTTCTCCCGACTATTCTTCATCTTCCCCATCTCTATATTTCCTTTTCGTTTTCCCTATTCTCTCTATTTTTAGTCCTCAAATATTTTCCTTCCATGACATGAGGTGGAAGAATCCTGCAACTATTCTACTACGCCCCCTGGAAGGGGGGAATAGAAACCACTGATTGGTGATTGATCAATACGAATCATGGGAGGGGCTTGTGAGGTTGATCTCTACCTTGTCTTGGCCGATTGCCCCCCCCCCTCCCATGCCCATGATTCGGGGGCCTTTCCATTCGGAAGGGATTGCTATCGCCGCTGCCTCCCCCTATAATGGGGGTTAGGGCGTACACGAAGTTTACAAAATGGCAGAGAAAGCTTAACTCCCTCCAGATTTGGAATTGGCTTCCGGAAAAGAGGTCTTCAAGTATGTATGAGACTGAATCCCCTACCATTTTCCTCGGTAGCTCAGCGGTAGAGCGGTCGGCTGTTAACCGATTGGTCGTAGGTTCGAATCCTACCCGGGGAGATTCGTATCTATGTCAAGAATTCTCAGTAATAAGAGAGTTGTATTTCACACATATGCCAGTCGCGTTGGACCATGACCCACCAATCGTTGAATGGTTTACTATCGTGCTTATTTCAAGCCTCAACACCAATAAGTAGAGGCGGGAATGCGTCTAGAGTACTTCCAGCGAGGAAGATTAACCATACTAGGCCCTGGAAGAAGCATCCTAGTAGTTATTGAAATAAAGAATGGCAGTATCTATGGGGTCTCGATAACGGCGCTGCTGGTAGTAACATCTAACTCTAGATGGCTGGCTCAAGATCGGACCAGTGGATTTCGAAGGCGCATCCTTTATGTGCTTACGCCAAGGGCGGCCAGAGATCCCTTTTTGTTAAAAAAACTAAAGGTAGACGCTAGTGGGTTGATTAATTGGGCTCTTGATATGCCGGACGAGAGGGCTCGAATAGGGCAAAGCGTGGAAGCCATCAACGAGCTAAGCGGAGGGGGGCAGGATAATTCCGGCATTCTAGAATGGCTGTTTACCAAGGTGAAATACCACCCAAAGAGTGAGCTATACCTAGGTGCTAAAAAGGTTCCCTTACCCGGAAGTTTATACGATTCGTATATCCAATACGTGGATGCGCAGGGGATCGAGCCGGTATCCTACTATTCCTTTGGGGACGTGCTAGATGACTCGCTAAGGGCCATAGGCTATCGGGACATAGTAACTAAACGGAGAGCGCAGGGAAGGGTAGTGGTAGGTGTCGACCTCCAAGAAGGAGAACCGATAAGGAGGAACAAAAGATCGGCAGTCGTCCAGTATCTCATGGAGGCAGAACCCTGGGATGGATTTCTTGCGGATAAGGAGGCGTTCGATAGGGCAGATCGCGAGGACCGTGAGGATGAAAAGGAGGAGGCAGCTAGTGAGGCCAATAAGGAGGCGGCAAGTGTCGATTGTGCCGATTGTGTCGATTGTGTCGATCTTTTTAGGAAATCTGGTAATTTTGGTACTGTGGATAATTTGGGTAATTCTGCGAAGGCGGTGGGAGAGGGGTTAGTCCAAGAGGCGCAAAAGCCAGGGGAACCTCGGCTTACAGGTCCTCCAAAGAGATCCATCGGAAAAGAATCGGTGTTGAGTGACCTTATAGAGAAGAAAATAGGGGATCTTACCCCGTTAGAAGAGAAAAGGACTAGAGTCTTTCTGGAAGAACATCCCAGACTCTTGCGAGCGTTGTCTTCCCTCCAAGAGGACTGGACCGAGGATCAGATAGTAGAAGAGGCCGGAAATATCCTGCAGACTGACCGCGCCGTTAAGGAGCGCTTGGACCGTCTATATACCTCCTTGGAAAGAGATAGCCCCTCCTCGTACCTTAATCTCCCACCTATGCTAGACCTATCGACCACCATGGCAGGGGTGGAATACCCTCTTGCATCAGCTATTGAGGAGAGTTTACAGAGGTTGAAAGGGTTGCCTACCCATTATGAGGAGCTAATAACCACCCTAAACGAGGCAGCTACTAGTATTGTAAATACTAGCTATATGTTATTTAGGCTATTTAGGCGCCAAGGGAGTACCTATTTCAACCGCGGATGCCCTGTCAAGGGGCTATTTGCAACATCCTACAAGGATTTTCCCTGTTATCCGAGGCTTATCCCACAGAATTCAGGAGGATCTGGCACTATTTCTTGTATCCGACGCGACTGTAAGGGGGTTATTCGTAGGCTGATAGACAAATATATCCTCCCTAACAATATGTTTCTTTACGAGATGGATATGGTGGCTTGTCACACGGGGATTTATGCAGGTCTCACTGGGAATCTATCAGCCCCCTATACTATACATGGGAGGCCTACAACACAGGTCAATTCTGGTCTCATATTATGCGTAAGTGGGGAGAGGATGTTCCCAAAAAGGTTCTTAAGACCATTCTTTATTCTGGTCTCAATGGTGCTAGTCTTCGGGGAAACGGGGCCATACGCACCAAGGTTATGGAGTTCTACGGACAACATGAAGAGATCCCCTTTGAACAGTATCTTCAGAAGGTGCTACGCCACCCCATACTCATGGAGCTTGCCTTATTTCAATCATCTTTAAGTAAAAGGGAGAAGATTCATCTCCCCTCACGGCGACTGCCCTATTATGGAAAGGTTGAGGAGGAGCTTTATGGAAAACAAGGAGGCAGTAGGTATCACGAAGGACTTCTTTCCTCTCGCATATTAGCGTCCCACGAGGTTGTTCTCCTTGCGTACATAGTTGATTGTCTTTGTAGTAATGCACTAGGCATCCCTATCAGCCTAGAGAATGACGGGTTACTCTTTCTCACCCGCAAGCGCAATGGTGAGCAGGTATTTGCTAAGCTGGATGCGTACCTGCAGGCATATAGCCTTCAATTTCTTGGAGTAAGGATTCCCCTTGAAAGAAAATAGGTGGGATTGATTGATGCCCCTGAAACCCAATGAACACTTTATGGCCCTTCTTTCCGAAGAAAACAGGATGGCCTATTCCCGAATTTACCAAATACCCCGATTTTCAAAAAAAAATCGACACAATCGACACAATCGACACTATCGACATGATCGACACTGTCAACACCCCCCCCTCTTCCCTTACGTTTACGCTCTCTGAGCAGCTCCAAGATTTCATTGAGGCGTCGTCTTTTAAGAGTTTCCACTTCAATTCAATCCGGCGTATCGAATGACTGGAATGAACGATTTAATCAGTCAACTGGGGGAGGGAAATCCAAAATTGATACGTATTAATAATTAATTATTATACAAAAAATTTGCTTTGTCTGCAAAATTCCTGCGGAATAACCTATATTACTCCTTTCAATCCTATTTTTCAGTAGAGAGACTCCTATCATATTCATATAGTAAATAGTAACTGGTCTCCAACTTCTTACTTTTTGAAATGCTGAAATTGGATTTTCCGTATCAGTAAAAGGAAAATATAGATCTTCCTCCTACTGATTTGGCCTTCAATTTTAGGGCTAGAGATTTAGACAGAGTGGGGAGTATCTAAGGAGGAAAACAACAGTTGTTTCACGATATCGAACTTTCATGAAGAAATTGTTTCATTGTTCGATCCAGTGATGCTTTACCAAACCGGAACGGATTGGATAGATAGTCATAAGTTTCAAGCAACATATTATAGATAAGAAAATCCTGAAATGGGGAATGGTTCCGTCTCATCCATTTGTTTCTATGAACCAGAAGTCTAAACCGAAGAAATCGTTCCGGGAAATCCTCCGCGATCATGTAGCAACCCAAACGAACGGGAGTAAATGTCTGTGGATATTGCAGATGTATATCTATGAAAGAGGTTTCCTTGATGTATTCGGAATCTCGCTCCTCCTCATCCGAAGGAAGATTATTCCACCGATTTCGAGATGAGTCGGGTTTCAATTTCGGATTATCTTCACGATAGAGAAAGAAATTTTTAATTTTCTTATTTGACATCTTCTGAAGGCGCTGCCTTCTCATACCGTAAATGGTGTAAAGCCTCCGCGCCAGTTCTTTTGTCGGCAACAAGTTGCGGCGCGAGGAAGGAATGTTAGGGTCTGGCTGGAACAGAAGCATGGGGTCCCAGATGAAGCGCCCCCCGAAGAGTCGAGTCGTTTCATTAAATCGATCACAATGTGTTTCATACTCATTAGATGAGTCGTCAGAGATTCCCAATTCGAGAAATTGCTCACGTAACAACATATTATCCAATCGGTTTTCCAATCTTTTAATGGAGTTATCTGTTACATTAGTGACAGATTTCTCGAAGCTGAAAAGATACCCGCTTTTCTCGCGCCACTTATTTTTCTCCCCCTTAATCTTATTGAATTCGAAATCTTGTTGGGGTATATAATTCTGATTGTAGTAAAGGAGAATTAAGTTATACAAATGGTTGGGTTCGGATAATACCCCCATCAATTCGTAAGTCCCGCTTCGCAGGAAACGGAGACGCCAAGCCTTGTGGGACCAAGTAATCTCACGCGATATCTCTGTCGTTGAGTTTATTAATTCGGGTGACCGTTGCATCTCGAAATCGGTTAGACTACTAAGTCTCCCTCTTCTCATAGATTTAGAAGAGCGACTTGAAGAGGTTACACCTGAGCAAAACTTGGGTTTTCCGATAAGAAAGGGGGGAGAAAAACTATTACTACGTCGACTCCCTTCTCTAGAAAATGCTGAACGTGATAAATTATTCGAGAGGTTTTCTAGGAGGCCACAAGCTAGGTTTAAGTCATTCTCTATGAGTTTGTCGATAGCAATGAAATTCTCCCCTATCCTCATATCCATTTGGAACGAATCGCGAGCTACTAATTCAGCTAGTAGCCCTAGGAGATGCAAAAACATAGTGAATTCATCAATTGTTGATTCGGTTATTGAAGGTTCCACATACCAGTTAGACAAGTAATAAAACCGCATTTTTAACGCGTCACGACCAATAAATGGAATCTTTGTGAGAGAAATATCTATCAAACTATTCTTCGAAGTGGCTTCCGCCATCTTGTAGGAAAAGATTTTCCATTCAGAATCAGATTCCATCCCATTGCCCATATCACTAACAGTCGAATATTGTCTATGCAAAGCTAATCCAATTGCGTTGTTACATACAAACTTTTTCCTTTTGGAAGTACCTATTAATAACGCTTCATTAGCGAGAAAGAATAAATCTCGTTTACTATAACCTGCAGTTCCAAACACAGTACTTTCAACAAGAGGCGGATCAGCCCCTACTTCGAAACCTTTGATACGTAATAGAATTGACAATTCTTTCTGACGTTGACACCCATTGGACTTTCGGAAATTTATTAATTAGTTTAACCGATTCGGAGCTACTGAAGCTGGATCTATCCTCGCAGGTACGTGAGTTGTGGCAATAACAACATTCTTGCGGATGTTGGAGTTGCCGAGCTTGTGACCAATACTTTTCAATATTTGGCAAAGTAAAAATTTGGGATCAGCTTCTAGCTTATTATACGAACGATGAATATTCAATTCATGAATATCTTGAATCCATAGTGTACAAGGAGACATTTCTCTCGCTATTTCAAAGACGATATTTAATCGGTGTACACTCTCTTTCGAGATGAAATTTCCACGTACATTATTGAAAAAGGATCGGTTGTATATGAACCTCTTTAGTGGTAGTTTCACCACTGGAAAGTAGGAATTGAATGCTACATCTCTAATAATAGAGGATCGACCAGTTTCTATAGGTCCTACTAGCAAAATTCCTCTAGATGGTAATAATCCCGATTTGAATGAAATAGGTATGTCACCACATGGCATGTTTAGTAGACTGTCTCCTCGTCTTGTTGTTGCTGAAAGTAGAATATTTCTCCCAAGGGCGGAAAAAGCCCACTTCTCCGCAGGATCCAACTTACGAATCTTGTGACCCAATAGATCATTTTGCCAGAATTGAAGTAAGTATGCCAAAACATTGGATCTTTCTTGTGGGTAAGGTTCATGAAAAATCTTGTTGCTCAAGAAATCATAATTGGATTTCGATTTTGATGCATACCTGTAGATAATCTTAGTCGTTACTAAATATTGAGTCAGTAGTTCTTTATTACTATCTAAAATATCAGAGCTTTCCCTACGAAATATCCATGAATCAAGTTCATTTTTAACGAGAAAGAAAAAAATTATATTACTTACACAATTCAAGAATCTATTCAAGGAATAGATTAGTAAATCTCTCGTTAACATTTAGCTTGTCGGGGGGGAATACATTACCTTTTTTAAATAGGATCCACGCATTGGGTCTGTTAAATATTCAATAGTATCGAAACGTTTCCACAAATGAAAAGAATTGGAACCCGAAACGGCAGACAAAGGATGTTTCAGTAACGCGAGAACAAATAATATGGAGAGGATGCAGCAATAAAAGATAGGCCTGTTGGAAAATTGAGATACCGACCATTCCCCTGGATATAACATCTCTGCTTCATCAGGAATTTTTTCGAGAATGAGGAGATCTTTCTCGGGTAATATAGTATTAATAGAATTGTTTCCGAATCTCAATCCTAGCCTTTGCAGGCTTCGGAGTAAATAGCCTTTCGCGCCACCTACTAAATCCTCAGCAATTCTTTCAGAAATTCTCGGAAGATCATGATTTGAATCGTAACTTATTTTAAGTACTATTTCTGGATATGTTTCTCTAATTAGATTGCAGAAGTATTTCCACCAAGTGGGGGTAAAAAACAGGGGTATATAATCTATAAATAAGCTCCAATTTTTGCCGATATTGTCTTTCCAAAAGATCCAAGAGATCTTATATCCGTTTAAATCTTTTGATAATTCATTCAAATTGATGAAATGGGACAGGCGAGTAGCTTTTTCCCGGGCAGATGAATCCGCAAACCCCGTATTTTCGCGGGGAACCTCCTTTCCAATTGATCCTGCTACAAATCTCGATGTTACATCATTGCATAACGAGAATCTTAGCGACCAATAAGGTGTACCCAATTCTTCCGGTTCCCAGAAATACTCAATAGACAAACCGTTTTGATAGACTCGATTCCTGGTGGAACCATTTCTCGAGTCTAATCCATCTTCAACAAACTTCTCCGAATTGACTCGATCTAATACCAAATTCCGACGAGGTTGGGATCGCTGATGATCCGACCACGAGTCGGAGTTTACCGACGTCTTCTCCAAAGAAACTCCATCGTTACTGCACAAAGATAGGAACGAGTCTGTCCCTTCACGAAGGGATGAGTTCAAACTTGCCAGTAACCCATTTAGATCCGAAATAGAATTGGGAAGTCCATGTAAATGATTTACTATTGTCGCAGATTCATGCAGATTAGGCAAAATGAATTGAATTGGTGTGAGTAAGTGACCAGCTACCTTCCCTGCTGTTTGTTTCAATAAATTGGATGATAACGAATCTGACAGCTGGGGATGAATAAATGAGATGATATCAGATGAGATGGCTTTCTCGTGGGAGCCCACATAAAAGTTTTTTAACACGTCGAGATAACTATTGTTGCATTTCCCAATAAAGAAACCCCTTCGGATGAAGTTATTTCCAGCACGGCTCCGTATAGGTGAGTCGTTTATTTTATCCATTTGATCGGAAATGCTTTTTGAAATACCCTCACCAATATTCCTAATTGAATTCCCTTCACGACTTAAATCATACAGAAACAGATTCCAAAATTGCCTCCCCGTAATGGAAAGAGCCTCACTCGAGAATCCTGCTCGGATAGCTTCGATGCGAGGCAACCCGGGAAAGTTGGAATTCGACGCAGGTTTCAGTGCGGCCGAGTAGCCTACCGATTTTTCACTTCTTAACAGTCTAGACTCGATGAAGAAACTTCTTTTTTCTTCAAGAATTGTTTTGAAAAAAAGTATATGTTCGTCGATGTAACCATCGGATAAACTTGATAAAAAATCAAGCTCAATACGACTCATTTTATTAAATTCCTCAAAATTTATATCGTCCAATTTTTCGATACAGTAATCAATGGTATGTATCAGAGTTTTATGGCGAGTAGCCTCGGCAACAATCATTTCAGAAAGAAATAACACATCGAGAAATCGATGAAAATATTTCTTGGTATGTTGATTGGTACTACGGAGACTGACACCAGTATTATTTAGCAACTTGCTTTCCACTATTGACACACGGCAGATTAATTCCTCCAAGTCGTACTTCATCGCTTCTCCCAAGAATTTTCCGACAGGCGAAAAAGACAAATCCCCTGTCGCATCGAGCCATCTATGCACATTTGATTGAACATTCCTACACTCATGAATTCGGAAGGTAACAAATTCGTTCAGTAGACGCTCTACGTTATCCTTCCACTTAAATACTGTTTAGTCAGTTGCAATTCTTGTTACACTGGTGTAGTCTCCGCCCCCCTTCCATCCATCCAACCAATATTTGATTTGATAAAAATATTCAGTGGATAACGCGCAGAGATAATCGTGGAGAAGAAATATGTATGTTGAGTAGAGAGATATGATTCTATTTCGCCCATATAATTTAACTAAAGAATATATTGAATCTAGGTCCCCCCCCCCTTTCAATTTGTTTAAAAAATTAGTAATTTCATTTTGATTAGTTGTTTTCTTAGGTATCTCAAAAGATGCTTTAAAATAGTTTGGAAAAATCTCATTGAAGTCAAAGTATTCGCTATTTGCTAACTTAAGTTTCTTGCCAGATATTTTGGTAAACGGCATATTTTCCCTCATTCCCGATGGAAAAAATCCTTTCTCGGATTTGATGCTATTACCGACGTCAATACCTATCTCCCCATCAAAAATAGGGTTTGATTTTTTAATTCTCGAAAGGAAGTCAGTGAATCGGCTTATTAGTTGATTTCTAATATGTGAATAAGCGTGTAGAAGGGGAAAGTTTTTTCTATCTTCTCCATAATCTAATCCGGATATAAAGCTGCGAAACAACATCGTTTTTTTACAAGACGCAAACGAAGATAAGTTGGAAAAGGCTTCTTGCTCAAAGGAAAATACCGATCCATCCCCTCGGTGATCTGCTGAATCGGCGGATTTAAGTAGCGCTTTGTCACAGGGGTCCAATACTACGGGACTTAATGAATCGTTTCCCAACCGTATTGTTTGTAACAGATCCAGATCTTGCTCGTCATTAATTTCCCAGAGAAACGACGAATCAAAATTGTTTTGGTGGCAGTCACTTCCGTTCTTGGAAACTACCAAGTGGGTATAGAATTTGAAAAACTTCAGTAAATTTTTCAGATACCTACCCCCGCGAACCACTTGAATCCCTTCAGTTTTATCCTTGAATCTATCCCTGGTAAATAGTAGGGAATCCCTCATTATACGTGCCTTCCATATATCGAAAACCGGGGGAGACGTGACACCATAACGAATTTTTTTCTCCTCCTTTGAGGAATCTGCAAAAATTGAAATATCTTTGTTCGAACCTAAGTGGTAGGGAGCCGGTACTCCTTTCCCCCCATTTCTTGCAACAGATAAAAATTTGTTAAATCGATTAAATCGAAGGAAGCAGTCGTAGGAAAAATTGTCAGAATTTTCTGTCTGTTTCTTTCTTATTCCGTCACCTCCATTAATGACTTTCGTTAATACAAAACTTCTCTCGATCGAATTTTTGTCACTTAAGCGATGCATAAAAATTGGTATCGTCAGCAACATCAGCATCTCCAGGGTGATGCTACTACCCCTCATTACTGAATGACGCAGATTACAGAAAAACAGTGAACTTAGAAATCACAAGTCAGATAATCTGATAAAAGGTTCAGCAGTGGAAGCTGGACTAACTACAAGTTCTTCAAGATGTTGGTTTCCCAATGATTTGGAGAAGTAGTTTAATGCATCGACTTCTAAGAAGTCCCAAACTTCAGATGAAAAATATGGGCCCCTTACTCCTACTCTTTCTCTTACCACCTTTTTATTTTTCGCCATAGTTTTTTTTTTCCATATCATATTAGGTCTGAGACTATTTATCTATCTATTCTCCATATTTATTATACCGAAAATTTTGAAAATTTCAAGATGGGATGGAAAAAATTTCTCAAACGAGTCTAGTTATTTCCGTAACTAGCTGCATCCAAAACTGGAATGAAATTGGAAATTCTCAGATGTTATTGTCGAAGAGGAAGAGACCCGCATATAGCCCATCCACCTCAGCAAATTATCTTCGCTCTAAGCAAGCGGAGGGGTAGTATTGAGTTACCCGGATGGGCGAACGACGGGGATTGAACCCGCGCGTGATGGATCCACAATCCATTGCCTTGATCCACTTGGCTACGTCCGCCCCCTTTGTTATTTGTTTTTTTTTTTTTTTTGTTAAAGGGCTCCTCGAATGTGAACAAGATCCATCCTTTAAGCTAGATAGATTCTTCGATTGATACACATCCATATTAACTGTTTGTATATAACAAGATAACAGAGAATCTGTAAAATGAAAAAATGTAATCCCAACTCCTTCTACCCAAAAGATTCAAAGGTTACAAGCATTCAGCGAATCGGAATAGTAACTCTTCTCGAGAGTTAAATATCAGAAGGATATTCCTTCTATTTTTTTTCTCAAAAAAAGGTGGGAAACTGGTGACCGTGAGATTGTCACAGGCCGTTATTCTCCCCTCTTTTCGTTCTACCGTAGGAATCTTCCCTTTTTTATTGGATACCAAACCCCATCTTCCGAAGTTGAAAGGTTTGGTATCCAGTTGTGCTGCATAACCAGACGGCTATTATCCGTTTATAGAAGGGGCTTCGACAGAAGCTAAGTCTAGGGGGAAGTTATGAGCGTTACGTTCATGCATGACTTCCATACCTAGGTTGGCGCGGTTTATGATATCAGCCCAAGTGTTTATAACACGACCTTGACTGTCAACCACGGATTGGTTGAAGTTAAAACCATTCAAGTTGAATGCCATAGTGCTGATACCTAAGGCGGTGAACCAGATACCTACTACGGGCCAAGCAGCTAAAAAGAAGTGTAGAGAACGAGAATTGTTGAAGCTAGCGTATTGGAAGATCAAACGACCGAAGTAGCCGTGAGCAGCTACGATGTTGTAAGTTTCTTCTTCTTGACCAAACTTATAACCTGCATTGGCAGACTCATTCTCAGTAGTTTCCCTAATCAAACTAGAAGTTACCAAAGAACCATGCATAGCACTGAATAGAGAGCCGCCGAATACGCCAGCTACACCCAACATGTGGAAAGGATGCATTAGGATGTTGTGCTCAGCCTGGAATACGATCATGAAGTTGAAAGTACCAGAAATGCCCAGAGGCATACCGTCAGAGAAACTTCCTTGACCAATTGGGTAGATCAGGAAGACGGCAGTAGCAGCTGCGACTGGAGCTGAGTAAGCGACAGCAATCCAAGGACGCATACCTAAACGGAAGCTTAGTTCCCACTCGCGACCCATGTAGCAAGCTACACCAAGTAGGAAGTGAAGAACGATCAGTTCATAGGGACCACCATTGTAAAGCCATTCATCGACGGAAGCTGCTTCCCAGATTGGGTAGAAGTGTAACCCAATAGCTGCAGAAGTAGGGATGATAGCACCAGAGATAATGTTGTTACCGTATAGCAAAGAACCAGAAACGGGTTCGCGAATACCGTCAATATCTACAGGAGGAGCTGCGACAAAAGCGATGATAAATACAGAGGTTGCGGTTAGTAGGGTGGGAATCATCAAGACACCGAACCATCCAATGTAAAGACGGTTTTCGGTGCTGGTAATCCAGTCGCAGAAGCGACCCCATAGGCTTGCGCTTTCGCGTCGTTCTAGAGTTGCGGTCATGGTAATTTTTGGTTTCCGAGAAGGAGTTAGTGATTCCCCAGGCTAGTAAGCCTGTTAATTTGTAGTGTATCACAAAAACCTATCTGTGTCAACCAAAATTGATTGAGTCTCTAGAATTCTTGGATACAGAAGCTTTTTCGTCGTATCTCCAATTTTTTTTTGTTAACTATTTCACAACCTGGATTCCCTAAAACAAAGGAAAGGGGAGAAATAAAATTTTCCTACTACGCGATGCGCGCCCCTCATCAAAATTGGTCTCTAAGAAACTAATTCTGCGTCAAGCCTTTCTACGAACGAATCACTCCGCAGATTTGCATCGACCAACGTATTACAAGTATTGTAATAATTAACGAACTGAGGAGGAAGTAGTCGTCAACCCCTCACTCATTCATTTCTTTTCTGCATAGTGTTTTTTTCGATTCCCCGATACCTGCGCCCCGATTCCAATCCACAACGAAAAGATTGTGGATCGGAACGAATCTAAACAAAACTAACGAAAGTGGGCAAAAGCTTTGTTAGCTTCCGCAACTTTGTGAGTCTCCTCCTTTTTCCGTATGGCACTACCAGAATTTCTGGCGGCATCCATCAATTCATCACTCGATCTTAAAGCCATACTTCGACCTGAGCGTTTTCGACACGCGATCAATGACCACCGGATGGCCGAAGCTTTTCCTTTTGCAGGTACTACTTCAACGGGAACTCGATAAGTGGATCCACCTACACGTTTGGTTTCTGTGACTACATCGGGAGTTACCCCACGAACTGCCTGTCGCAAAACAGACAGCGGGTTCCTATTTGTCTTTTATCTAATCCGCTTCATAGCCTGATAAAAAATCTGATAAGCAAGTGATTTTTTGCCGTTTTTGAGAATACGATCAACTAGCATGTTTACTAATCGATTGCGATAAATTGGATCCGATTCGATATTTCTAATTTTGTTCACTACACTGCTCCGATGTACCACGAGTTTACAACTATGTCAAACTTCAACCAATTTTTTTTTTCCGGCGCTGTCTTAAGCTACTATTTTGGCTTCTTTACTCCATATTGTAGAGTGGATCCGCCGGTTAGTGGGGGATCTCCCTCCAAACTGCACGTGCGACTTTCGCCGAATACAGCTTTCCATATGATTGAATAAGAACTACCCAAATGGTTTTCAACCAATTTTTTTTCGTTACGCAAATCATAATTACTCATTGCACATTGAGCATCCGTTTCCTTCTCTTCCACCGAGAAAGAAGAAATAGGTACGGGAAGGAAAAATCTTGCAATTCAGTTATCTTACTAGTAATGTCCGTAGGTTTCTCGATCCAATCGGTACATATATACAAAGTCTCCGCCGAATCTCCGTAGTCGTAACCCGAACCTGTTCCGGAAGGAAAAGACTTTTTAGGTGGGAGTCCGGGTAAAACTCAACTTAACCTATTGGAGTAAAATACCTTAGACACCAAGTTGTTTCACACAAATAGACGGGTAATAGTCAATCTTTGTAGTAGCAGGCTTCAGTCCCCCGGCAATACTGGGTCGGCTACACATTTAACATATCAGAACAACTGATACGGAATCATTGCGATGATACGAGTTGTGACAATGCTCTGCGACGCACTGGAACGCCCTTTTTTACGATCCTTAACTCCTACAGCATCTAGGGATCCTCTAACGATGTGATACCTAACGCCGGGTAGGTCTTTGACCCTTCCGCCTCTCACGAGGACCACCGAATGTTCCTGCGAATTGTGGCCAATACCTGGTATGTAAGCTGTTACCTCAAACTTGGAGGTTAATCGAACCCTGGCGACTTTACGTAGGGCAGAGTTGGGTTTTTTCGGTGTAGTTGTGAAATAGTCGACAGCTACAACGTCGCTATACAAAACCGTACGTGAGATTCTCACCTCATACGGCTCCTCGTCATTCAATTACTGTTGGAGGGATAACTCTTCCCAGTCGTTTCTCACTACAAGTACAAAAATCAATTTACGAAAAAAAAATCTCATCCTTTTTCCTTGCAAATTTATTTTCAAAGTTTCGCCTTTGCGCCCCACTAATTAGCCGGATTGCAAAAAAGCGACGCAGAGAGAGAGAAATGAAAAATCTCTCGAATTGATGCGCGGGTTTCCCAACGCAACGAGTTTTCTTCCTGCGTTCGCGTCAGTAATAGGAGGCGGATTGAATAGGGAGGAGATTGACGAGTCGGTATCAGCTTATCCACATCATTAATCATCTTTCAGGAAGGAATTCATTTTGAAATGAAGGCAATTTCAATATCTTACTCTCGTTCTTTATTTCGTTCCAACGAGGCTACCTGAGGAGGATTCGGCAACCTAACGAACTACCCAATAAGTAGGTGAACTAAAAAATGGATCCTTAGAAAATGGAAGGAATCTGACGACCATTTGGAGGTTAGCAGCGATGACGACGCAAAGGTATCAACGAAAAAAAAACCGGGGATCTGAAAAAAACAAGAAAAAATAAGTTAGTAGGTTATTTATTTTGGTGGTTGTGGCTTAGTTAGCTTGTTCCGCGACGAGCCACTAGTCAAGCCCCGTTGCACTCCCCCCCCCTTTTCCGCGAGCCAAATTAGAAGTCTGGGATCCGGAGGAAAAGGATTGTACCACGCGAGCTAAGGGAGGTCAAGCTGCCTCTGCTACTAGTTGCTACTAGCAACCCCACACTTCAAAGAGTAGAAATAGGAGAGACCAAAGGTATAACAGAAAAGGAGCTAGTATTGGCAGGACTGAGATGCTGGTATACCAGGCGCGGCGGGGTTAGAGACTGTATAAGTATAGGGTTACAAGAGTATTGGGTATGCGTAAAGGCATCCTTGACTTCCTCGCAACATCAAAAGATATTTTCACCAATTGAATTTGAGGACTTGCCACATTGAAACTGCTTCCCAGTTTATTTTCAGGTGGAACTAACAAAACAAAGCAAATAGGCCAAGCACGCCGGGTAATTGATTACCTCTGCTCATATCCCATCCCTGTACTGTAGTGCGGGGACCCGTAAAAACCGGGAAAGAAAGAGAAGAAGGAAGCTTCGTCCGTGACCTGTATCTGCTTCCTCGTGCCTCTTTCGTTTCCTCCAATTACGCTGGGTGGTTTGAATTGGATAAGGAAAGCATCTTGGGACTGTTTGTTGGTAGAAGCATTTTCTCCTCGGGGCTACCGGCTTGGAGTCATCAATTTGAGCCTAAGTTCAGCTTCTCTAAACTTATTCTAGACATAATTGTCTTCATCCTTTTCGGTTCAAAAATATGTAAGAGGCTTATGGGATTGACATGACTTACCAGTAGGGGATACACTCCGAGTGAGCTTCGAGATATGAAGCGAAGAAATCCAAGTTGTGCCTAGAACTAGAACAACTTTCATCCAGCTTTTTCTGTGTCTTGAAGAAGGTATAAGTGATGTAACTACTAATCTCTTGGAGAGTTTGATCCTGGCTCAGGATGAACGCTGGCGGCATGCCTAACACATGCAAGTCGGACGGGAAAGATCTTCGTGGTGTTTCCAGTGGCGGACGGGTGAGTAACGCGTAAGAACCTGCCCCTGGGAGGGGGACAACAGCTGGAAACGGTTGCTAATACCCCATAAGCTGAGGAGCAAAAAGGAGGGATCCGCCCAAGGAGGGGCTTGCGTCTGATTAGCTGGTTGGTGAGGCAATGGCTTACCAAGGCGACGATCAGTAGCTGGTCTGAGAGGATGATCAGCCACACTGGGACTGAGACACGGCCCAGACTCCTACGGGAGGCAGCAGTGGGGAATCTTCCGCAATGGGCGAAAGCCTGACGGAGCAATGCCGCGTGGAGGCAGAAGGCCCACGGGTCGTAAACTCCTTTTCTCGGAGAAGAAGCAGTGACGGTATCTGAGGAATAAGCATCGGCTAACTCTGTGCCAGCAGCCGCGGTAAGACAGGGGATGCAAGCGTTATCCGGAATGATTGGGCGTAAAGCGTCTGTAGGTGGCTCCTTAAGTCCGCTGTCAAATCCCAGGGCTCAACCCCGGACAGGCGGTGGAAACTACTGGGCTGGAGTACGGTAGGGGCAGAGGGAATTTCCGGTGGAGCGGTGAAATGCGTAGAGATCGGAAAGAACACCAGAGGCGGAGGCACTCTGCTGGGCCGACACTGACACTGAGAGACGAAAGCTAGGGGAGCGAATGGGATTAGATACCCCAGTAGTCCTAGCCGTAAACGATGGATATTAATCGCTGCGCGTATCGACCCGTGCAGTGCTGTAGCTAACGCGTTAAATATCCCGCCTGGGGAGTACGTTCGCAAGAATGAAACTCAAAGGAATTGACGGGGGCCCGCACAAGCGGTGGAGCATGTGGTTTAATTCGATGCAACGCGAAGAACCTTACCAGGGTTTGACATGCTGCGAATCCTTTTGAAAGAGAGGAGCGCCTTCGGGAACGCAGACACAGGTGGTGCATGGCTGTCGTCAGCTCGTGCCGTAAGGTGTTGGGTTAAGTCCCGCAACGAGCGCAACCCCCGTGTTTAGTTGCCACTATCAAGTTTGGAACCCTAAACAGACTGCCGGTGACAAGCCGGAGGAAGGTGGGGATGACGTCAAGTCAGCATGCCCCTTACGCCCTGGGCGACACACGTGCTACAATGGCCGAAACAGAGAGCCGCGACCCCGCGAGGGCAAGCTAACCTCAGAAACTCGGTCTCAGTTCGGATTGCAGGCTGCAACTCGCCTGCATGAAGCCGGAATCGCTAGTAATCGCCGGTCAGCCACACGGCGGTGAATCCGTTCCCGGGCCTTGTACACACCGCCCGTCACACTATGGGAGCTGGCCATGCCCGAAGTCGTTGGCTTAACCGCAAGGGGAGAGATGCCTAAGGCAGGGCTAGTGACTGGAGTGAAGTCGTAACAAGGTAGCCGTACCGGAAGGTGCGGCTGGATCACCTCCTTTTCAGGGGGAGTCAACGCTTCTTTGATACTTTAGTCTTGTTCATTTCGAAACCTGAAGCAAGGAAGTCCATTCATCTAACAAATGAAATCCTTCTCGGCTGAGAAGCAAGACACCAAGTTCATGAGCTCATTTCCCTAGGTCGGAACAAGCTGAAAGCAATCCTAGGATTTCACCTCTTTTTGAGCCTTCGAATAGAAGAAGTGCAAGAATCAAATAGGGAGGGGGTTGGGTTCCCCCGCTTCATTGCATGCAGGCCTCCCCCCGGTGGGAGGCCTGCATGCAATGGGCTATTAGCTCAGCGGTAGAGCGCGCCCCTGATAATTGCGCCGTTGTGCCTGGACTGTGAACTTTTTCAACACACGGATAGTCTGATGTGATCATCGTCGCCTGACCCAAAGATTTGTATCATCCAAGGGACGTTAGCATGGCGTACTCCCTCCATTTTTTTTACTGGCTCGATTCTCAGAATCGGGTTACAAAAAGAGATAATTACAGGAAGAGATAGATGAGGCGACTCAGGTGAGATCTAATGAGGATTCAACCTCCGAATCACTCGTGGGATTCGGGCGATCCAGGGAGGACCAGCAATCGTAATCGCTAGCAGATCCTCTTTTCTCGGGAATCTATTCATTCCTTATCAGTGTATAGATGGCTATCTCATCGAGCACAAACTGATGAACATCGGGCCAGACGTGAAAGACGGAGCACCTGATGACGCGTATTCACAAACCAGGAACTGCGGGATTACCCTTATTATTCAGGGTAGCGGAGGGATCACACTATACGAGCCTCTTCTGTTTCTCCTGGAGGTCCATAGAAGCAGCAATCGACAAAAAAAACTTACGTATGCACGCAGGCAGGGTTCTAAATCTCCTCAATTCGAGGTTTTTTTTTCTCTGGGGAAGAGGTAAGTAAGAAATACCGACTCAAACATGAAAGGAATGCCAGAGGAAGCAGGAAAAGTGGATCCACGCCACGGTATTTACCCCAGCCCCCTAATTGGCTATTCCCAATAGTCTCTAATCCTATGTGTATGTGCCGAGACGCCTCGGTTCTCCCCCAACGGTAGGGGGAACAGGCTCAATAAGAGATCCTAGAGTGTACGGGGTTAAGTTAAGCAAAGAGAATTTCTCGACGCCTCCTTTTCCCTCCCTTCGATCAAATGAAGTCTATTTCTGTAAAGGTATTGTCATTGCCCTCAGCAAAGAGATGGAACAAGGACACTCGGAGAGCGCAGTACGACGGGGAGTTGTATGCTGCGTTCGGGAAGGATGAGTCGCCTCTAGAATAAAAAGTCTATTAATTCTCCACTTCAATGAGATACTAAATAGTGTAGGTGCGATTATTCACTTCACGGGCGAGGTCTCTGGTTCAAACCCAGGATGGCCCAGTTTCGCCAAAGGAAATCAAGAGAAGCATCTGGTCAGTTTCAGTTCACGTATGCTTTGCTTGTACCAAGCACAGGGGATATAGCTCAGTTGGTAGAGCGCCGCCCTTGCAACTGGGTCGTTGCGCTTACGGGTTGGATGCCTAATTGCTTAGGCGGTGACAAATGGTAGTATCTTCCACCTGAACTGGTGGCTAACTTCTCCCCAGGAAGGAAAGGAATGTGGGAGGAGGACCGAAACATGCCACTGAGAGACTCTACTAGGACAAAAATGGGCTGTCGTGTAGGGCGGGGTAAGATGGGTCGTTGGTTAGATCTATTATGGATCGTACATGGGCGGTAGTTGGAGTCGGCGGCTCCCGCAGGGCTGCCTCTTTTGGCGGATCCCTGGGGAAGAGAATTGAGCTGGCCCTTGCAAACAGCTTGATGAACTACCTCTCCTCAACTCTTCGGGCACGATGTAGGAGAAAAAATCGAGACCCGTGGACCGACCCCATCGCCCCCATCCCGTAGGAACTACGAGATCGCCCCAATGGATGCTGAAGGCATCCGGGGGTCGCAGACCGACCATATAACCGGATTTGAGAAGCGGAACGAGCTGCCTCGTTCCATTGGTGGGAAGGGCCGGAGGGGACCAACTACTTGGTATTGAAACCGAATCGAGCAAGAGAGAAAAGCGAAGAGAAATGCCTCTCTTGTTTTTCGGTCCCCAATTTTGGGGTACCCAGCTGAAAAATAACCGAGCTAAATTATTTCTCTGCCTCTCCTTATTTTATTCGGGGGTAGTTGTTCCCTCGGAGAGCACGGTACGATGAAAGTCGTAGGCCGTGTTCGGGGGGGAGTCATTGTCTATCGCCGGCCTGTGTGGTAGAATCTCTCGGGTAGGACTGAGAGACGGTAGCTTACCCCGTGGCGGATGCCAGCGGTTCGAGTCCGCTTATCTCCAACCTGTGATTCCAAGTCCATGGAATCGCACACACTAGTATTATGGAAGAATTTTGGGAGACTCTTGATCTGCCGGTGAGCGGGCCACTTTGACCCACAACCAATTCCCTATGAACGTTGATAAAATCCCGCATCAAGTAGCACGTCGAAGTGGCGCAGCAGTCAACGACGAAGTTCAAACGACAAAAGGCTTGCGGTGGATACCTAGGCACCCAGAGACGAAGAAGGGCGTGGCAAACGACGAAATGCTTCGGGGAGCCGAAAATAGGTATAGATCCGGAGATTCCCGAATAGGTTAACCTTCTAAACTGCCTGCTGAATTCATAAGCAGACAAGAGACAACCCGGCGAACTGAAACATCTTAGTAGCCGGAGGAGGAGAAAGCAAAAGCGATTCCCCCAGTAACGGCGAGTGAAACGGGAAGAGCCTAAACCGTGAAAACGGGGTTGTGGGAGAGTGATGAGGGCTTCGTTTTACTAGGCGAAGCAGTTGAGTGCTGCACCTCAGATGGTGATAGTCCAGTAGCCGGAAGTACAGCTAGCCCACGCTCCAACCCAAGTAGCATGGGGCACGCAAAATCCCGTGTGAATCAGCGAGGACCACCTCGCAAGGCTAAATATTCCTGAGTGACCGATAGCGAAGCAGTACCGTGAGGGAAAGGTGAAAAGAACCCCCGTCGGGGAGTGAAAGAGAACATGAAACCGCGAGCTCCCAAGCAGTGGGAGGAGAATTAGATCTCTAACCGCGTGCCTGTTGAAGAATGAGCCGGCGACTTGTAGGCGGTGGCCCGGTTAAGGGGTAGAACCCCCGGAGCCGTAGCGAAAGCGAGTCTTGCTGGGGCAATTGTCACCGCTTATAAACCCGAACCTGGGTGATCTATCCATGACCAGGATGAAGCTTGGGTGAAACTAAGTGGAGGTCCGAACCGACTGATGTTGAAAAATCAGCGGATGAGTTGTGGTTAGGGGTGAAATGCCACTCGAACCCAGAGCTAGCTGGTTCTCCCCGAAATGCGTTGAGGCGCAGCAGTTGACTAGACCATCTAGGGGTAAAGCACTGTTCCGGTGCGGGCTGCGAGAGCGGTACCAAATCGAGGCAAACTCTGAATACTAGATGTAACCTTCAAATAAAATAAACGAGGTAAAAGGGTCAACCAGTGAGACGATGGGGGATAAGCTTCATCGTCGAGAGGGGAACAGCCCAGATCACCAGCTAAGGCCCCTAAATGACCGCTCAGTGGTAAAGGAGGTAGGAGTGCAAAGACAGCCAGGAGGTTTGCCTAGAAGCAGCCACCCTTGAAAGAGTGCGTAATAGCTCACTGATCAAGCGCTCTTGCGCCGAAGATGAGCGGGACTAAGCGGTCTGCCGAAGCTGTGGGATGTCAAAACACATCGGTAGGGGAGCGTTCCGTCCCAGGTGGAAGCGCCAGTGCAAGCAGGTGTGGACAAAGCGGAAGTGAGAATGTCGGCTTGAGTAACGCAAACATTGGTGAGAATCCAATGCCCCGAAAACCTAAGGGTTCCTCCGCAAGGTTCGTCCACGGAGGGTGAGTCAGGTCCTAAGATCAGGCCGAGAGGCGTAGTTGATGGGTAACGGGTTAATATTCCTGTACTGCCCCTTGTTGGTCCCGAGGGACGGAGGAGGCTAGGTTAGCCGAAAGGTGGTTATCGGTTCAAGGACGCAAAGCTAATGAACCTATTAAGGAGAATGAGCGGTAGAGAAAATACCTCGAGCCAACGTCCGAGTACTAGGCGCTACGGCGCCGAAGTAACCCATGCCACACTCCCAAGAAAAGCTCGAACGACCTTTGACAAGTGGGTACCTGTACCCGAAACCGACACAGGTGGGTAGGTAGAGAATACCTAGGGGCGCGAGACAACTTTCTCTAAGGAACTCGGCAAAATGGCCCCGTAACTTCGGGAGAAGGGGTGCCTCCTCACAGGGGAGGTCGCAGCGACCAGGCCCAGGCGACTGTTTACCAAAAACACAGGTCTCCGCAAAGTCGTAAGACCATGTATGGGGGCTGACGCCTGCCCAGTGCCGGAAGGTTAAGGAAGTTGGTGACCTGATGACGGGTAAGCCGGCAACCAAAGCCCCGGTGAACGGCGGCCGTAACTATAACGGTCCTAAGGTAGCGAAATTCCTTGTCGGGTAAGTTCCGACCCGCACGAAAGGCGTAACGATCTGGGCGCTGTCTCGGAGAAAGACTCGGTGAAATAGACATGTCTGTGAAGATGCGGACTACCCGCACCTGGACAGAAAGACCCTATGAAGCTTCACTGTTCCCTGCGATTGGCTTCGGGCTCTTCTTGCGCAGCTTAGGTGGAAGGCAAAGAGGGTTCCTTTCCGGAGGGTCCTGAGCCATCAGTGAGATACCACTCTGGAAGAGCTAGAATTCTAACCTTGTGTCAGGAATTACGGGCCAAGAGACAGTCCCAGGTAGACAGTTTCTATGGGGCGTAGGCCTCCCAAAGAGTAACGGAGGCGCGCAAAGGTTTCCTCAGGCTGGACGGAAATCAGCCTCCGAGTGCAAAGGCAGAAGGGAGCTTGACTGCGAGACCTACCAGTCGAGCAGGGACGAAAGTCGGCCTTAGTGATCCGACGGTTCCAAGTGGAAGGGCCGTCGCTCAACGGATAAAAGTTACTCTAGGGATAACAGGCTGATCTTCCCCAAGAGTTCACATCGACGGGAAGGTTTGGCACCTCGATGTCGGCTCTTCGCCACCTGGGGCGGTAGTACGTCCCAAGGGTTGGGCTGTTCGCCCATTAAAGCGGTACGTGAGCTGGGTTCAGAACGTCGTGAGACAGTTCGGTCCATATCCGGTGCGGGCGCTAGAGCATTGAGGGGACCTTTCCCTAGTACGAGAGGACCGGGAAGGACGCACCTCTGGTGTACCAGTTGTCGTGCCCGCGGCAAACGCTGGGTAGCCAAGTGCGGAGCGGATAACTGCTGAAAGCATCTAAGTAGGAAGCCCACCCCAGGATGAGTGCTCTCCCACTCGTACTTACTCGGGAGGCTTTGGACGCAAAAAAAGCCGAGGCAACGACACCCCGCGCGACGCAACAAAAGTCTCCGATTCGAGAACCCGAGGTAAGGTCACGGCAAGACGAGCCGTTTATCGCTACAATAGGTGCTAAGTGGAGGTGCAGTAATGTATGCAGCTGAGGCATCCTAACAGACCGAGAGGTTTGAACTTTGTTTCCGCAGAACTTGATCAAATTGATCAGGCAATGCCACCCCTATTATTCGATTGTGTGACAGCATCAGTCTCGAAACTACTTTCCCGGTCTGAAATGAAATTTCGTACTGCTTCTCTGTCCAAAGGATGGACGGAGAAGCAGTCCAGGAGATTGTTCGGGAGGTGCACCCTCCCCTCTCCTCTCTGACGTGTCTTTCTTCCGGACTGGATTCGTAGATTCGAACTGATGAGTTTTTATCTAATTTATGCGTATCCTCTTCAATCTCAGAGATTGATATTCTGGTGTCCCAGGCGTAGAGGAACCACACCGATCCATCTCGAACTCGGTGGTGAAACTCTACTGCGGCAACAATACTGCAGGGGGGGCCCTGCGGAAAAATAGCTCGACGCCAGGATAAAAAAAAAAAAAAAAAGTGGGATGCCCTTCCGTAGGCTTTGTCTCTATGCGGAACTCCATCTAGCGATCTAGCACATCCTTCTTCCCACTCCTGACTGGGTGAGGAAAGAAAAAGTTTTTTCAATGAAAGGGAGTCTTGAGCTTATGCGTCTTTCCCAACAGAATAGATGGAATGGATGGGGGTGGGAGGGGGGAAGAAACAATTTGGTTCTATTCCAGTCCAAGCGGATCCCGGAACGGATCCAGTAGAGGCGGGGCCTGTAGCTCAGGGGATTAGAGCACGTGGCTACGAACCACGGTGTCGGGGGTTCGAATCCCTCCTCGCCCGCAATCAATCGAAAGGAATCTCCCTTCTATCTCGCTTGGGTTTGGGTTGGTACCTTGCATTTTCCCTCGGGATCGGGAGGAGTCGGCGTGGGGAGTACGCCGAAGCCGAGTATAGCTCTATCTCAATTAGAGATGGAGCTTTTTATTCACCTACTGCTCGATGAGATGAATAATTGAAACCATTCATTCTAAAAATTGGGAGGGAAACTCCGAGTATCTGGTTAGGGGTATCTAACCAGATACTCGGTCGGTTTAGGAATGGCATTTTGAGTACCATCTCAAGGATTTTGAGTCCTTCGGAAACAGGGAAAGGGTGGGTTTACAAAATCCCATCCCCTGCGTGTTTGATGAAATACTAGGATTTTTGGTCCATCTCATTCCCATTCGATTTTTTTTTGAGAAACGAATCACATCCGTCTATCAGTATCCGCCGGCCCTTTCTTTGTCCCTCTTTTTTCTTTTTATTCTGTAAGACTATTCCTTGAGTACTGTATTGGGTGGGGCGAGACCCAATATCTTTGGTCGCCTCATCCTTTCCTTGGTTTGGAAAGATAAAAGGTGGGGCTTACGACCTTACCTACCTATCAAACTCCATAGAATGAGGAGATAGAGTCTTAGTAATCAACAATCCAAGGATTTACATTCCAGCTTTATGGATTGGATACTAGGGAGTATGAAATTTCCCAAGGATTTCATTTTATTTTTCTGCTACGGACGCCTCGCGGGGATTCGAACCTCCGTACTATGCATTACTCCATTTCGTGTCTGGTGTGCCTACCCTTGTTTCGAAGCAAGGGAACGTGATGGAGTTATGTGAACCGATTCAATTGTACGAATATATCTCCAGTCCTGTCAACCGCTAAACCGAATTTTCATTCCTTTTTCCCGGATTTAGTAACTGGGAGACTTCACTGAGATTGAAACGAAATCCACAAACCTTTTTGATTATTCATTGATTCTTCGGGTAGTGGTAAGATTCCAGTTCATACTGACTATGGCCAAGGGTTCGAATCGAGTCCTGCCCGCACTCAATCATCTCTAAAGCGGTGTTCGATTCCCTCCTCGTACAGAAACCTTTTTTTCACGGCCTGACAAGGCCACGCTTGTCTCACAGGCAAGTCTTTTCACCAATATCAAGAAAATAATAACATATGAATAGATAAAAAAAAGGGGGGGGAGGGGGCATTCTCTTTTCGCCTAAATACTCGGTTGGATATAACGGCGTGGGTTGTTACTGCGCAACTCCAGCTGTGCACTGCGCGGAAATACTTATATCTCCTCCGGAATAGACAAGGGATCATTTTCCTAGCAAGTGATTTTGGGTGCGAGAAGACAAGTACAAGCTAGATAGGAGAATGCCAGGATCAATTCCCGAAGAAGATATAACTATTTCGTAAGTTGCATAGACGGACTAGTTGGGATAGCGGAACCAGCTTTTAATACAAATCATTTGAAGAGAAAAAATAAAAAAAGAAGTTTCGTACCACAATTCGAAGTGGGTCTAAAAGAAGGTATTCCGTGTGATTTCAATAATGGGATCTATGAAGATACCCGATAGGGTTGATGCTATTGCACGAATGATCATAACTATTTCAAGAGAATTTTTCGAAATCGAATTTGATGGAGAAACTAATGAATTTTGTCTAGAAGTTATCGGTGTGTCGCTCCTCCCACTCTTCCCGGTGAACATTGATTTAATTATTTTTAGATAGTAATAGATAGAAATGACACTTGTAACGAGCGCCACCGGAACTGATGGGTACGAACCAGCTTTCCATCCATGCCAAAAGAGATAGAGTTTACCGAAAAAACCGGATGGTGGAGGCATACCCCCTAGGGATGGTGAACGTAAAACCGGAGAGAATGTTAGAACAGGATCCTTCATGTATAATCCCGCGTAATCCCTGATATTATCAGTTCCGGTTCGTAAACCAAATGGGGTGATACGAGCAAAAGTTCCCAAATTCATGAATATATAGATAAACGTATAAGTTATCATACTTGCATAACCGTTCCCCGAATCTGCAGCAAGTACCCCAATCATGATATATCCAATTTGGCTTATAGAAGGATAAGCTAGCATACGTTTTATGCTTCTTTGAGTAACGGCAATTAGATTTCCTAATATCATACTAAAAGTAGCTAATAATCCCACCGCGGCATGCCACTCATTAGATAAGTATGGGAAAATTAGACCGAAGAGTCTTGTAAATGAAGCTGGAGCTGCTACTTTAGAGGTAACGGAAAAAAAAGCAACGACTGGTGTAGGAGAGTCAGAGTCGAAAAGAAGATTTTCGATCTTTCCGCTCATTCAGAACCGTGCATGAAATTCTCACCTCACACGGCTCCTGGTTCGGGAGAGAGTCATAACTAATATTGCTCCCAGAACCTTCCTCGTGTATGTCTCAAATCCATTTTTCCTTAAAAAATCCAGAATTACTCGATGCAAAGAATAGTTGTTAACTTCTCGAGGAATCCCTCATCGTTTGTTTCTATCTACCGCCAGGGAGTTTCGTCTCAATGCTTGTTTGTCCTTCTTCTTTTTTCAACGGAATCCTTTCAACAGCTTTTGATAGGCCCATGCGACAGGCGGAAGAGACAAATTGCGACTTTCTTCGTTCCCGATAGGCACAAATATTATCTTA
>202419
TTTTTTCAACGGAATCCTTTCAACAGCTTTTGATAGGCCCATGCGACAGGCGGAAGAGACAAATTGCGACTTTCTTCGTTCCCGATAGGCACAAATATTATCTTAAGGAGAGTTTCTGGTTACCAAATATTAACACTTACATCGAATACGCTTTTTCTCACTTTTTTAAATACGGTTTGAGAGGGCTCCGCGATTTTTTCTTCCGTCAGGAGTTTTAGGAAAATCTGTAGAAATAGATTGAATTCCCAATTCGACATGTATTTCAAACAAATCTACCCTTGATTAACAAATTGTGCAATAAACTATTTTATATAATAAAAACGGAAGGACATAAAATAAGACGCTGATTTGCTAAAGTTTGTAATTGTACTCTGTTTTGCTCGTATGAAATTTATCATGAAATTCATTGGAATTTCTAATACAGCAAGAGCCCATTTTTGATACAATGACTGAATTTGAGAGATTATATATATATTATATTCCCGGATGCCCACAGGATGTAACGAAAATAAAATGTCACGATTGCTTAATATTCCCTAATTATCTGCAATGAGTACATAATTTTCCGGATTTCAACGAATCACACTCCTTCATATACATCAGGAGTCCATTGATGGAATGGAAAGAGGGACAATTTGAAAGCTGTTCCAGCTGTAATAAACGCAGCAGAAGTGTAAGTTACAGAAACATTTTGATTAAGTAAAATTTTACCAACTGTTTCATTAAGCTGAAGCTGCCCGCCAGAAGGTCCATATAACGGAGAAAAACCATATAATAAAGAAGATGAACTCGCTCCACTCATCGATAAAAATTTCATACTTGCTTCGTTGGATCTTACATCCCGTTTAGTATATCCGGATAAAAAGCAGGAAGATAAGGATAACAATTCCAGAGACACATAAATAGTTACCAAATCATTTGCACAGCTGAGAACCATTCCCCCCAAACCTGCAGTCAACTTAAATAATAAAAATTCGGCCAAAGGCACTTTTGAACAAAGTATGTAATCAACCGACGAAGAGACAGATAACAACGAACAAATGAGTAGTAAAAATCTGAATATATTACTGAAATCACTCGTGTGAAAACCTTCAGAAAGGATAGAAAATTCCCATTGACATGCTAAAACCACCGCGCCGACAAATAAAGATACCAGAGAAATTTTATAAAGTAAAATTGTATTTTTACCTTTGTTCAATAAGTCAATCGCAATTATTGCAATTAAGTTTAGAATCAAAATAATTTCTGGTAAAATTGGCAAATTGGTAGAAGTGAAATTTAATTTTGGTAAAAGAAGGTTGATATCATTCGTGATAGAAATCGAGGTAATGTTTGAAGGTGGGTTATTTCATGTCACACTTTGTAAATAAAAAAAGATCAGCTAGGTAAAAACTTCCATATCTATGGAACTGCGTAAACAGCATTGGCAAGGTACAAAACAAAAGACTAACCGATGAATCAATTTGGTATCGATTTTAAAACAAGATGAATTTATGGAAAATTGCCAGGGAAACCTTTACGAACACCATATTTATAATATGGCAAATTGCACTAAGACAAACCGGATCAAAGTTGAACGCCAAACCCTCCGATTATTTGACGATTCAGATTTGGTAAACACAAAAATTTGATTTAGTGTTTCCAAATTGAGTCTATGCCGCAGGAGACGTATTGTACTCCTGTGTTTACTGGCTAACGTTTTGTCACACGAAACCTTTAATATATATTTCAACCTACGTAATCTATCCTGATTCATTGAAGCGCCGTAATAGAGGGAAAAATTTTGCCAAAGTTGTACATATCCATTCAAAATCTGATCATCTGTTAAAGTAGCCCAGGCTGCTTTAACAACCGGACGTCCACTCATGTTACAAAATTTACGTTTGGTCGAGATCTTAGTTATTACTGAATTTGGAATTTTGGGATGATATTTATTTAAATCCAAAATACTAATGTACAAACCTGTCGAGACTCCAATACGGACGCTTTTTGAAACTAATCTGGCAGTTGATATATAACCCAGGAATGAGACACAGCTGGTCGATAATAATTTCAGACTTGGTTTGTCAAATTCGATCCGGTAATGAAAATGATGTTTAAGAAGTGTCGAGAAGTAGTAAAACCATTTCTTCACGAAGTAGCGAGTTCCCTCGAATACTATAATAAATTTGTTCCTATATCTTCCGTAGTGAATACACAAACTTTGAGTGAAGTAGGGATCGATGCCTGCGGTATCCAATTTGAATTCATATGCAGAACCATGTCTTTCTTTCCGAGTAATGTTACATCGATCAATGGGTGGGGAATAATGGACTCGTGACTTACAGACCTGCTTCAATGAAATCAACAAAAGTAAATCAATCTCAGAGTTATAGAAATTTTGAAATACAAATTCAATATTTCCCTCTTGCCCCTCCTTATAGGAATAAAGAGTTTTTCCACGAAAAATTTTATATTTATAAAACACTATCCTTAGGAAATGCAGAAATGAGACATCTTTAATTTGTTGTCGAAACAATCGAATCAGCGTTTCCAAATGAAATTTTTGTGAAAAGTCCATTTCTAAAACATGATTAGATTTCGGAAATCTATCTTCCATAAATAGAAATATCGAATGAATGGACTGTGACATCTTTAAACTACTACTTAAATTATCGTCCATTCGAGGGAAAAAAGATATGTCTAAAGTTAGACATATTATTTTTTTAAGTAAATAAAAATAGGAATCTGCGTTTAATCCATCAGTTTAGTTTCGAACAAATCCTGAATTAACAATTTTCAAATAATTATGGTCACGCATGCTACAAATTAAACGTTTTATTGCCACTGTATTCCGTACCCCAGAAACCAACATCCTGTCTTGCTTACGTGCTCGCCGTTTACTCTCCATCAAATAAAAATTTTCCTCAAAAAAAATCGGAGAGGAGTGTAATAGACAAACTTTCTTGGTGTTAAGCTCCTTATTCGTTTGTAACGCACCAGATTTGGCAAAAGATCCGTAAGTGACTTTCGTCGCAATAACTCCCAAACAAGCATTGGTATGTTTAATAGATAAATTTTTTTTTTTCGAAAATGAAATCGTCTTCCACAAAATGGAAGATGGGATTGGCAAGTATCTTCCAATATGGAAGATACTTACTATCTTGACTTTCGTCTGAAAGACATTTTTCAAAAAAAAAAAAAAAAAACCTCAAGGGAAATATTTCTCGACAAGTTGTCAAATTGACGAGCGACCTTTTCCAGGAAAGAGCCGTGCCGATTAATCCCTATCATTAAATATAAACACATCTGCAAACTTCCCAACCCAAATAGAATTCCGAGAAAATATTTGTTTTGAAATTAAACATGTCATTTGATGAAACTAACTATCTCCTATTTTCCCCTCCCCCGCTCCACTTTTTCATCGCATTATTAAGAAGTTCTCCAACATCAGTTCTTTCAAAATATGTTTTGATGGAGAACCAATAGTCTTTCCTAAACACTCTGCTTCTAAACGGAATAATGAAGACGACATATAGGTAGAGTACGAGGAAAAGAGAAGGATAATACAAAAACATCTGGAAATATTTGTAAATTAAGCCCGTTAAATTCTCCTCAATTATTAGATTTCTCAGATTTCACTTTCTACTTCCTGAATTAGGTTCTGACTTATTAAGTAATTTTCAAATTTTCTCGTTTGAAAATATCGCGAACAGTTTTTGTTAATTGAGCCCCGCTTTCACAAAAAGCAGTAATAGCCAAAATATCTAGCTGGGTTTCCTCCTTACGGGGGTTGTAAAACCCAACCTCCCTAGTTACCTTCCCTTCTCGCCGGGATTGGGCGTCAATTGCGACTATTCGGTAAGTCATTTATCGAGATAGGTGCATGCCGAAACTAACCCCCTCGCCAAACCGCATGGGAAATTTTTAGTTCATTCGGCTTGAAGCATAACTCAGGTTAAGCAAATTAATAATTTTTATCTTTCCCTTCAAGGGAAAAAAAAAATTGGAAGAAAAAGTACTTCTCAGGCATAACATCTGGCGCGGAAACTATTTTCTGTATTGAGTTATCTTTTTACGAATCACTGCCCCGTTAAAAAAAAAAATTACTATGGAATGGGGAAAGGGCCAAATCCCTACTTCCCTGTTTCCGTCTCCTTATCCATTCGTGGGTTCGGGTAGATATTCGACATACCCTCGTTCATAAATCGATTTTATTGATCTTTAGGTTTAGGCCTAACCCCAGGGATTTTTACATTAAGAATTGGCAGCAACAAAACCTTTCTCGATTGACCCCTAGATATTGAATAATTTATTTTTTATTCATACACGTAAAAAAAAAAGTAAAACTCGATTAGAACTGAGTACTTGACTTATTTAATCTCAGTGCTACTGAGTCAGTCTCATAAGAATTTAGTTTTTACCTTTCAGTGAGAATATTTTTTTTTTTCCAACTCAAACAAAGCAAAGAGAAGTGGTAGTCTGATGGAGCTTTGCTGCTCTATTTTGCCAAGATAACCATAGATAACACTTTTCTCGGGATATATAGATAAACTGAAGTAGATGTGTATCCTTCAAGTTGCATTAAGTAATGAGTTTTAATAAATGTCGAAGTGAGAACGTCTCGCTTTTTGAAAAGAACCGGCGGTTATCAAATTCCGCGAAAACGACTTCGGTACTCGAGTCACCCGTTGCTTCCTACCATATCGTTTCAAGCGTAATTTTACCATAATATCTAAGGACCAAAAATTTCTTATTATTATATAAAATAACTCCTATTTTAGTATCGTCAAAATTTCGTGCCAACTTTTCAGTGCATTTCGGACATGAAATAGAGTTAAATGACCTGAAACTTTCTTGAAGAAGTACTTGACTGATTTGGCGAACTAATCTAGAGGCTCGTTTTTTCCTTAGCCGCATACGTTACATCAACTGTAATTTCCGAAATCTTGTTTTGTTTTGCGAAAACCTCGGTATTTCTCTTAATTTTTCCCCTCACAAATCCGGGGATCTTTTTTGGTTCCGACTCAGCTTCAGGGGCCCAGTCAATATTTTTTTTATCTCTCGAGAGGGATTTGGTGCTTATTTCTTTGGTGTCGTGTCCTCCAAAAACGTCTGATGAGTGATCTTCCATACCCAGATTAAATGAGTTGTATATTAGATCTGATATTTGATTGGTTCCCTCGTAACCCAAAAAGGGTCGATATCCTGGAGGAAAATTCTGAATATGAACTGGTGAGGAAATGACCCCACAGGGAATGTCGATACGTTTACCGATATGGCGCTCCATTTGAGTTCCAAATATGGCAGAAGGCTCGATACGGGCTATTGTATCCGCAACTTGTGTATGATCTTCTGTAATTAGTATTTCATCACACAAACCTCGAACCTGCTCGTTAAACCGTTCTGCATCATGCTTGCAATACGTGCCTGCGCAACTCACACGAATTCCCATTTCTCCGACAAGTATCTTTGTAATAGAGGCGGCATGAGTTGCATCACCAAAAACCGCCGCTTCTTTTCCAGCCAAATTTTGACAATCGATAGATTTGGAAAACCAAGCTGCTTGAGAAACAAATTTGGTTTGATTTTCGACATATAGCTCGTAATTAACTTTTTTTCTTAATAGTACGGGAGCCCATAAATTTACAAGTTTTCCGATCTGTCCAATGAAGTCAGCTGTATTTGAAATACCTATTGGAGTTGTCGATAAATAAGGCAGTCCATATTCCTTCTCCAAGAAAGTTGCTGCCATCAAACCCATCTCTCGGTAAGGGACTATATTAAACCACGCTCTTGGCAAATCCTTAAGATTTTTGAGAAACTCCCCTTCTGGAATAATTTGATTGATTGAAACTCCCGATTCTCTAAGTAAACGTTTCAACTCGCGACAGTCATGTTGATTGTGAAAACCTGGTGTGGGAATTCCTATAATATTTGCCGAAGGTGCATCCGTCAGGGACCGGTTAGAGATGCCTTCTTTGCAAGCTCTATCTAAATAATATCGAACTATTTGTTCCAAAGTTTTATCCGAGGCTTGGAGCTCGTTGACTCGGTAGTGATTAACATCTGCGAGAATTACATCAGACTCGGAATACAAGGAAGCCCGATCCGCAAAATTTTGCAAATCCTCTTGTAATATACTAGAAGTACATGTAGGTGTTAAAACGATCAAATCGGGGTGTTATTCCTCATCTTTTCGGCTTATATTACTTACAACCTTATCCCGAGATCCACGTGCTAAAACGTGGCGATCCACTACACTAGCCGTTACCGGGGTAAAATCTCTTTCTCTTTCCGACATGGAACGCATTACGTTGAAGTAATCATCTCCCAAAGGGGCATGCATTATAGCATGTACATTTCTAAAGGAACTAGCTACCCGTAGGGTACCGATGTGAGCGGGTCCAGCATACATCCGATGAGCTAATTTCATAATTTACTTTCACCACTTTGTTGCTTCGCACCCCAAAGAAATCTATTGCTACATGTGGCTTATCATCATAATATAAACTGGAAGATGGATCAGAAAAGCTAGTTTTCATTCTGACACTTATTTTATTGTTTTGTAGAACCGGGATTCTACGCTCTCTTCCTCCTCTTTCAATCTGGGACGGAAGGATTCGAACCTCCGAGTGACGGGACCAAAACCCGCTGCCTTACCGCTTGGCCACGCCCCACAAATGATTGTTATATCAAATATCTCACAGCTTAGGTTTCCCGTCAACCGCTTTCTTTCACTTATAGACTCAGCTTTTTAAGTAAGAGCAATTGAAAAAAGTTGGAATTGATAAGAATAGCCAATATTTTGCAGAAAATAAAAAAAAAACTAACCGGAAGCCCATTCGGGTAAAGTTTGGTTCAACGCAAATTTGAATCTCTCAATAACTACCCATTCGGATGAAAAGATATATAATAATACTTAGTCATATACATGTATGTGAACAGAGATATGTAGATGTCCGAGAGGTTGACCTAATTGAAGGATGAAGTATAACCGCGTCGGAGGAAATCACTTGTTACATTATTGGAGAATAGACATGATAGTCTTGTACAGCATCTATTTAGAAAATCCTCTTCACTTCAACGACGTCTCTTTCGCCAAGTTACCCGAAGCTTACGCTATCTTCGACCCAATCGTAGACATAATGCCAGTAATACCGGTGTTCTTTCTCCTCCTAGCTTTTGTTTGGCAAGCTGCAGTTAGTTTTCGCTAATATTTTAGAAAATCAATTGGATGAATCGATTCCTAATACTTTTTTATATTTGGCGGCTCTCACGAGCAAGACAGCCGTTGGAACGAATAAAAGACGGAAAAAATGGGCAGTTATCGCCAATCAAACAAAAAAAAGGTTTCTCGCATGGGACATACATAGCGAATGTATAAACCTTGATGGAATGATGTCGTGCCGGAAATGGTCTTTCTCCTTCTTCCCTGTCGTATTCCCAGTTAACGGGCATCGATGAATTATTGAATCGAATATTTAAATGAGTTTTCCTACACTTGATGGAGTGAGGAAAAAAAGATGTGGTGTTAATCAAAATAATAAAAAATTTGCTAAACGAAACAACGTACTACTATTCACTCATTTATTAGTTGGGAAAAGAAAAGAAGATATATTTGTATTTTCAGACATATAGAAATGGATATATTAAAAATTTTGAGAAAATAAAGAATTTTATCTCACTTTACCCTTTCACCTTTAATTGTAAACATGGAGTTACGTCATGCTTACCCTTAAACTACTTGTCTATACAGTAGTCATATTTTTTGTCTCGCTTTTCGTTTTTGGTTTTTTATCAAACGATCCCGGACGAAACCCTGGTCGGAGAGATTGAGTGGGAAGTAGTGCTTGGTTTTATTCGTATAGCTGATAGAAATCGGCTACTACATTACTTAAACCAATTGACTAGTAAAGGAGAGAGAGGGATTCGAACCCTCGGTACATAGAAGTTGTACAACGGATTAGCAATCCGACGCTTTAAACCTCTCGGCCATCTCTCCGAAAAACTTGGAGTGTCTTTTCTCTTACCTAATTTTAACACGAGTTTGTAGTGTAAGTCTATGTGACTTATCGATTGTAACAAAGTGTTAATAAAAGTCGACTGATTTGATTACACATCAGACTCGAATTTTGTATTTTCTCTGAAATTGTATTTTCTCTGAAAAACTTTTCAATGATAAATGAATTGGTTAAACAAATTTTTTTCTTTTGTCAAACCCCTCTTTTGTTTCTCCATTTCTAAGTACAATATTAGAATAAGGCTAAAATAGCAGATGTATAGGAATATTTTCCCGAATAAAAATTTATAGAAGGAATCGCTATTTTAAGGTCCAACCAGATTCGACGTGAACAATTACCTTCTCCTTTTTAAAAGTCAAACTAAATTAATTAGCAATACTGGCCAATGGACAATCTACTTTAAGACACTAATAGAAATTTGGAGTGTTAGAAAAAGTGCCTTGCTATCTGGAGTCGATATCGGAGTTTTCCCCCGACTTTCTCTCCTTTTGAATTTGAATAGGCAAAAAATTCGATTAATTTATCATCGAGTACCAGCTTCACTTTAACTTCGAGTAACTACATACAGGGATCCTTGCTACCTACATCCCAATACATCCCAGCCCAGTCGAGTCCGAGAAACAGTTTACTATCAATTTGTTGAAGCGAAAAGTATTTATAGTCATATCTTTCTAAAGGATAGAAAAAACTTTTCGATACCTAAATCTATTCATGAGAAAAGTAAAAAAAAGGAGATATCATGAATCTGGAAATAATTACGCAACTTGCTGTCCTAACGCTGGTAGTTGCATCAGGACCGTTAGTAATTGCACTATTGGCTGCTCAAAAAGGTAATCTCTGAAATTATTCCACAATTTAAGGCTTCACCGCACAAAACAATTCAATTTTTTGAAAGGATAATCAAAAGAGAGGGGGGGGGCTCCTCCTACACCAATGCAGATAAGATACGGAAATCTTTGATCCGTTTCAGCAAACAATGTACAAATAATTGGTATAACTAATATAATGTAGTTGCAGTTCAGCGGGTATAGTTTAGTGGTAAAAGTGTGATTCGTTTCACAGCGATTCTGGTAGTTAAGGGATCTTTCAAATCGAATCTCGGCCAAATCAACTGAAAAAAAAAAAACTTTATTTTTCCAAGAGTAAATCTGTGTCTTTTTACTAATTTTCTGGCATTAGGGGGAAAATTTTTCAATCCCGTCACTCATCTATTTTGGAAAATGAAAAAGTTGGTGACGAAGCAGAATTGTTGCAGTACCCCGATAAATACTTGAGTCAAGTTTTACCCCCAGGAAAGAAAAAAATCTATGGGTAGACGTCTAAAATATCTGTGTCATCGTCACTGAACCTTGGAGAAAAATCTGAGAGAAAAAGTTCAAATGGATTAATTCTGGTTTGCCAGGATTGTCGAATACTTACTTGGTTGGGCAGTATCCACTGCTTCAAGGACTCGGTGGGAAATATTTTCCTAAGGATTTTTTTATTATTTAAAAATATAAGGAACGAATTAAGGGGAAGGATCTGTAACACTAAATTTCTTCCCAAGGGATTATCTGAGAAGTATATCTTTGGTATATCGCATACCCTCGGGATGCATACAAAACCGACATAGATGCTATGGGCGCCTTTTGCTTTCTAGAAACGAAATTAGTTATTTCTCACCTAGTTGGGAAAAAGAGTCCAGTCCTTGCAAAACGCGAAGTCTGGAAACCTCATGTTTCACACGGAAGTAGGCGAGTCGATCATAGTTACTTACGCTCATTTCAGTTAAATGAGCGAAAGCAGCCACCGCCCCAGCTCTTCTTGAGCTGGTTCTACTAATTAAGTAGACGTTTTAGGCAAATCCCAACTAATTTCGAATCAAATTTATCCAATAAAGGAGCCGAATGGGCCGAAACGTCCAAGTTCGGTTCTGAATTAGCGGCGCCATTACCTTTTGTTGGCGTCGACTATAACCTTTAGCCTTCCAAGCTACTGATGCGGGTTCGATTCCCGCTACCCGCTAGTATTTAATGCTGGTAATACTGCTATGATACAGCAGCCCCTCCTCTGTCGAGTCTCATGTACTTAATTTATGAGTGCGCCGCCTATATCGTGAAAAGCTTTTCATCTGTTCACGATATAGGCGGCGCACTCATAAATTAAGTACATGAGACTTTGGAAAGCGGCGGGGGTAGGTGAAAGAAAAAGACGTCCATCGTCTAATGGATAGGACAGAGGTCTTCTAAACCTTAAGTATAGGTTCAAATCCTATTGGACGTAATACTGTATCGAAAACAAGTACGCCCTTGTCCAAGGAGAGTGGTTGGGTAGTTTGTCAAATTGATTTTGTACTGTGCAATATGCAGATTAATCAATTATCTCTCTTGTAGTAAAAAAAGTTCCGTTGACTCCTTAATTGCTTCTTTCAAAATTGCTTCCGCTTGTTCCGTAGACACCTTTGTGGAACGAATAATTTCACCAAAACTAGGTTTGTTAGTTGTTATATACTCGCGCAGCTGAACCAAGAATCGTTTCACCTGTTCAACATTTAACACATCTAAATATCCATTAACTCCGGTGTAAATGGTAGCTACTTGTTCCTCTACGGCTAATGGGGCTGACTGAGATTGTTTGAGAAGCTCGCGCAATCGTTGTCCTCTCGCTAACTGATTTTGAGTAGTTTTATCTAGGTCAGAAGCAAATTGGGCGAAAGCCTCTAATTCTGCAGATTGCGCTAATTCTAATTTCAATTTTCCAGCTACTTGTTTCATAGCTTTGATTTGAGCCGCCGAGCCTACCCTAGATACAGAAATACCTACATTAATTGCCGGTCGAATCCCAGCATTAAATAGATCTGCTGATAGAAATGTTTATCCATCGGTAATAGAAATAACATTGGTAGGGATATAAGCCGAGACATCTCCCGCCTGTGTCTCTACGATGGGTAAAGCTGTCATACTGCCTTCTCCTAATTGTAGACTCAACTTAGCTGCCCTCTCCAAGAGACGAGAATGTAAGTGAAAAACATCTCCCGGATATGCTTCTCGCCCGGGTGGTCTTCTCAATAACAGAGACATCTGTCGGTAAGCCTGGGCTTGTTTGGAAAGGTCATCATATATAATCAAGGTATGCTGTTTACGATACATGAAGTATTCAGCTAGAGCTGCTCCTGTGTACGGGGCGAGGTATTGCAGAGTGGCTGGAGAATTTGCAGTTTCCGAAACTACGATGGTGTATTCCATGGCGCCGCGCTCCTGGAAGGTATCGACTACCTGAGCTACAGAAGAAGCCTTTTGACCGATAGCTACGTAGACACATATAACATTTTGACCCTTCTGGTTCAAAATTGTATCTGTAGCTACTGCCGTTTTGCCTGTTTGTCTATCCCCAATAATTAATTCCCGTTGACCACGCCCAATAGGAATCATTGAATCAATAGCAATCAAACCTGTTTGTAGGGGTTCGTATACGGAGCGTCTTGAAATAATACCCGGAGCAGGAGATTCTATCGATCTAAACTCAGAAGCTTGGATATGTCCCTTACCATCGATAGGTTGGGCCAACGCATTTACGACACGGCCTAAAGACGAGTCACTAACTGGTATTTGGGCGATCTTCCCCGTTGCTCGTACAGAACCTCCTTCTTGTATAGTTAAACCATCGCCCGTCGGTACAGCCCCAACATTATCAGATTCCAGATTCGAAGCAATGCCAACTGTACCGTCTTCGGATTCCACCAATTCGCCAGCCATTACTTGGTTAAGTCCATGAATACGGGCGATTCCGTCTCCCACTTAAAGTACAGTGCCGATGTTAACAACTTTCATTTCTGGGACATATCCTTCGATTTGCTTGCGAATGATGCTGCTAATTTCGTCAGGTTGGATATTTATTACCATTTTTGCCGAAAAGTATTACTGCGAAAGGGAAAAGTAAAAATGAAACCTTTTTCATGAGAAATTTGGGGTCTGATAGTTGCAATTAAGCAGATTTGTTAACAATGGCTCTGAACAAGCCAATATGATAATCAATCATTTGCAGATGCAGCTCATGAGTTAAACGACTATTTAAACTTTCCAAAGCCCTTTCGGACGCTAGTCGAGAAACTTGCTGCCGAACTTGCTCAATTGCTCGTTGCTTCTCAAAACGAATTGCATAATTTTTACTATCTTCGAGTCCTCTTAAATCATTGTCAGCTGCATCGACGAGATCTCGCCGCTCCTTATCCATCTGTGTAAGTCCACTGATACGAATTTCATCCGCCTTTATTTCTGCTTGTTGCAATCGAATACTAGCCCTCCGAAGTTTTTCAGTCGCTTCAGTATGACGCTCCTCTGCATCTCGAATTGTGTTTGAAATTGTTCTCTCACGATTTTCTAAAAAATTGATCAATGAAAGTGGATTACAAATCTTCAATTTTCAAAGACTAATGATCTCTTCCCAAACCGGACATGGATCTTTCAATCCATCCGGCTTTCCTGCCCGTCTCTCACGATGAATTGAGTTAGGAAATCTAACAGACAATCCTACGCGGGCCTGCTTCCCCCTTCTGTCTCGACTGGTAGGATTTACCCCGAATCAGTTCGGAAAAAATAACTAATACTTGGAAAAGTAAAGAATTGGTAGCTCTTCCAAAAAATTATTCAAATTAGTCGGAAGCCGTTTCCTCCAAGTGGTATTCGTCTTGGATGGGTTGTCCATTCAGCAAATTGAGCGAGATCAAGATAAATCAACTCCGATATATTTTATTTAATATATACCTATCCAGAAAATTCTTTCGAAATGTGGAAAAAGTTGAAGCATTCCCGATACGAGCGTCATATAGCGAGTTATGCATTCTTGACTGCGACTTTATTTATGCGACAGGGAAAAGAAAACCCCAAATTTGCTAAGACTTCAAGCTATTTGGCTTTAACCATATTGACAAAGTCCCGAGAATTGGTCGGTGAGAATCGGGGTTTCACCAATGGCACGGAATGCTCTGGTTCTTGCATAACATTTATTTGCAGGTAATTCGTCGGGTTTTGCACCTCTTCCCGCCCAATTATTTTTTTTTTAGGTGCAACTGAAGAAATCAATTATCCCACTTAGATGTACGACTCGCACACACCCCCTTTCCGTAATAAAACAATATACCTAGTACCAAGACTAAGTTGATCAGGTTTATCTCAAATATATTAGTATTTAGGCCAATACTTCCAGCGGGGGCCCAATAACTCGAGGGAGTGACGATCTCACTTATACTTCTCGTATTCCTTTCCCTCCTTGAAGGTTTTACGAATTTGGGCAACTTCTGGTCCGGCCTAGTAAAATTTGACAAATTACGGAACGGGAGGTAGAAAAAAAATCACATAAGAGATGTGATTCTCCTTCTGAGTCATTCACTTCGGCAACGAAGTGTAGTTTTTCTAAGTTTATTGAAAAAGTTCTACTTGGTAGAAAGCGGGGAATAAAAAAGTTGAGCAAGCGCTTGGCCATATAAAGAAGGAGGTGACTTCTCCCCCTTCCAAGCCCCCTAAAACTAAAAGAAGAAAAATAAATTTAGTAGTTTATTGTTGACTTGGAAATGATTTGATTTGAAAACGGAACGGAGGGGGAGGGGTAGCAAATGGTCGATATATCCAATTAATTTTTTTTTTTTTTTTTTCTAACAGAAACGTTTTAGACAAGCGGATTTGCAAATGACGGGGCTGGAGCTACGACTGATCCATAAATTGTCAAAGCTTCCATGAAAGCCAAACTCAACAATAAAGTGCCTCGTATCTTACCTTCTGCTTCTGGCTGTCTTGCTATACCCTCGACCGCCTGACCTGCAGCAGTGCCTTGGCCGACACCGGGTCCGATTGAAGCAAGACCTACAGCTAACCCAGCGGCGATAACGGAAGCGGCAGAAATCAATGGGTTCGTATTAGTCTCCTCCTATTTCATTTGTGAAAGTCAAATTTGCGTATTTCGTCGAGTATCAATAAAATCTGATTTGACAAAGATATTTGAATCAATAAAAATTAGAAAATTCATTCTTTCTCTATGGAATTCATCAGGACTGGTAATGTGGTCCAATACTCGCGTGCTTGGTTGATGTTCAAGTGAAAACAACGTTTGAACAGGAAAGCATCTACTTCAATTCCAGCTAGATGTCGGTCAGTAAGATTTCTCGACTGGCACGAATATGCTAATCGGATCAAAGGATTTTTGGTATTTGATATTAATACCAATCATTTATCAAACCGTGTCTATCCCAACCCTAGTGTCGGTAAAATCCAAGAACTTCTAACTTCATCTATCGCACATTGATATCTAGCATAACCGGCTCGAATGAGAAACATAAAAACAATATTAATCTACCGTATCCCCCCGTAAAGCATTTTGGTGAAACATTTGAGCTCGATCACTACTTTTTTTATTCTACCTAATTTTACTTTCTTTCCATTTAATACCTTAAACGGTTCAATTCAATTTGTGAGTATGTATCTACAGGGGGTGGGGTGGGGGGGCCGGCTCCTTTCGAAACTACTAGAAATTGCGAAAGGGAAAGAAGGGAGGCGCGGTTTTCGTACTGTAAGATCATGATACCACATAAATGGTCTTCTTTGACTACAGCAACCCGCTAAATTATACTCAAAAAGTATTTTGTGTAACTAAATTAGAGTTATATTTCAACCCATTAATGATGACCTTCCGTAGATTCCCCGATATAAGCTGCAGCTAAGGTAGCAGAGATTAAAGCTTGTATGGCACTCGTGAATGATCCCAAAGGCGTCGTAGGTACGGGAACAATTAAAGGTACTAGGGAGACAAGAACAGCTACTACCAACTCGTCAGCCAAAATGTTTCCGAACAATCGGAAACTAAGTGATAGTGGTTTGGTAGAGTCTTCCAAAATATTGATAGGTAATAATATCGGAGTTGGCTGTATGTACTTGCCGGAGTAGCTAAAACCCCTCTTGTGCAAACCCGCATAAAAATGTGCTACTGATGTAAGCAAGGCTAGCGCAACGGTGGTATTAATATCGTTCGTAGGTGCAGCCAGTTCTCCATGAGGTAACTGAATGACTCGCCAAGGAAACAAAGCACCTGACCAGTTGGAAACGAAAATGAATAGAAACATCGTCCCAATAAATGGGACCCAGGGGCGATATTCCTCCTCCCCCATCTGAGTCCTGGTTGAATCTCGAATAGATTCAAGAACATACTCGATAAAATTTTGCGTACCCGTTGGTATCGACTGCAAATTCCTGGTAGTCACGGCGGGTAGAGCTAGCAATATAGCGATAACGACCCGAGAAGTTATAAGAACCTGCGCATGAACCTGAAAATTTCCTATTTGCCAATATAAATGTTAACCTACTTCTACACTCGATACTTGATGCAGATTACCAATTTCATCAAATTGCAATTGCTCCATTTGCGTAAGACCCCCCCTCCCACTGAAGAGCTAAATTATCTAAAATATTTATCATTACATAAATTTTCCAAAAAAGAAAAGGCAAATTTTTCCATCAAAAATTTATGATTTTCCGAATCGCCTCATTTTCCGAACTACTTTGTTGCAAGTCGTCGAGGTAATTTTGGTATGCAACTAATAGCCTTTCTGTCCATCAAGTTACCTCCGGAACCTTCATGTCCGAACGACCCTCCTGAATAGCTAACGCTGATTTATCCAATATCCATCGGATCGAAGATCTAGCATCATCGTTACCGGGAATTGGAACGTCTACAAGATCCGGATCGCAATCTGTGTCGACGATACAAATTGTAGGAATACCTAAAATACTGCATTCCCTGATAGCAGTAGATTATTCGTGTTGATCGGTAGTTGTCGCAATATCGGGTGAATCTGACATATATTGAATCCCACCTAAACATTTTTTTAATCTGAACAATTATCCCCTCAAAATCGCGGCCTCCTGTTTTGGAAGTCGATCGAATCCCCCTCTATCTTCTTCAGTTTGCAAGTATTGAAACCTGCGGAGACGTGTTTCTGTAGTGACCCAATTTGTTAACATACCACCTAACCATTTCTCATTTACATAATGGCATTGAGACCTTAGTGCAGCCGATACTATCAAATCAGTTACTTGATGCTTTGTACCCACCATCAGGAACTCCTTCCCCTCCGCTGCTGCATCGAATACCGAGTCACAGGCTTCAGATGAAAGACGGGCAGTCTGAGTTAGGTCGAGAATATGAACACCCCTACGTTCCGTAAATATATAAGAAGACATTTTGGGATTCCATCTTTGAGTTTGATGTCCAAAGTGAATTCCTGCCGCCATCATTCCTTCTGAGTCAATATTCCGATTTTTCTGTTGCATCTTCCCCTCATTTATGAAAAGAAATTTGAATTCGTCTCATTTTAACTAAATTTAGTAAATTATTACAATCCAGTGATCTGTTTCGCGTCTCGAAATGGACGATAAAATTTTCTACTACCAAAGAATTTTCTATCACATTTCAAGATGGAGACAAGAAAAAGATCGACTCAATTCTTTTTGAATAACGAAACTGGGATTGAAATCCTGCTTTTTGTGGTGACCGCATAGACTACTTCCTGTCTCCCATTTTGAATTTTTACTATCTCTATTTTCTGAATGAAACTCCTTTTGTTTATTCACTTTTAATTGACAAGCAATTTCCGGACTACCCGTTCCGACAGGAACGGCGTCACCGAGAACAACATTTTCTTTCAACCCCTTTAGCCAATCGATTCGGCCGCGAAGAGCGGCTTTAGCCAGTACCCGAGTAGTTTCTTGAAAACTCGCTTCCGCCAGAAAACTAGTAGTATTAAGAGAAGCCTTCGTCATTCCTAAGACAATAGGCTCGTAAAAAATAGATCTCCTTAGCACGCGATTCATACGTTCCGCCTGTGACAGCTCAACAAGCTCTCCGGGAAGAAATACGTTAGTTACCCCATCTTCGGATGCTACGACCCTCGACGTCAATTGGCAGACAATAATTTCTAGATGCTTGTCACATATTTGTACTCCTTGAGACTCATAAACTTCTCTAATTTGATCGATGAGAACTAGTTGGCAATGCTCCAAACTTCTTCCAGCACTTAGTAAGTGACTCCAGGGATTCCCAATTAATTTGGTAATACTTCGGCACCACCTTCCAAAAAGATTTTCGATTCCTGCTGGAATCGAAGCAATGGAACGGGACTCCAGGAGCTGTTCAACCTTTGGTAGACCCTGAGTAATGTCTCCAGATTTCAACCTATCATAGGGCAATGTTATTAGTGTATCTCCCTCTTCAATAATGTCCCCAGAAATCTTGTGGGGATTTGCTCCCCGGGTTACCAGAAGAGGTTTACCCGTTCTGACTAATGAATAATTCTGGTGAACAGCTATGACCTGACCGGACTTCATACATGCACAATCTTTATATAGATATCGACCTTCACTGATCGGTAGTCCCAGACTAACTAACATAATTTCTCGACTAAACACTTTTGGCGGTAAATAAAGAGGTTTGTCCAATAATTTCTTTTTGAACAATGGGTTTCCGAGGCATTTCAATAGTAGTTCTTTTTCATCAATCAGATAAACATTTTGATGTGCCATATTATCTGTTGAATAATTAGCAAAACAATTTTTACTAAAAAAAGCTTTGAGTGAAAAATGGGGAGGAATCGATAAGCAAGAAATAGGTCGCGAAGTCCCCACTAGACCTACCTGCTCAGCTTTTCTTTGGTCGAAGTTATAACTCGTTCTTCTAGTATTAACCCATTCCCCTTTAACATTTGGGTTTGCAAAAATTTTTGAAATAGATTTATATTCAGAATTCAATGAGATAGTTTTTTCATTTCCGCGAATACGGGCGAAACCACTTCCCCCCAGTTTTGCTCTGTGAAAGTATTCCGCAATTTCTTTCTCGTAACCGCTCCCGCTTGAACCAGCAAATGAATCATTACGAGAGAAATTGAGCTGCGATAGAATCAGGAATGACGCAGCCGATTCCGGAGCCAGATGAATAATACTTTTATAGTTGACAACTGAGTCAGGGCAACTGTTAGATGTATCAAATTGAGCGGTAGATTGTTTGCTGGAAGGCGTTGATTCTTGGCAAAGCTGATTGACCCCGACTTTTCTTCGTGTGGGGGTAGACATCATTGGATTTACCTGAAGAAATGTATTGAGCAAATAGCTTATTTTCACGCTGATAAGGGATAAATAGTTTCTCTTTCCAGGAAGAGTTTCGTGCAGATATCTTTGCCACTCAATCATTAAACAAGTTCGAATTAATTGAATAGCTGTATGATTAATTACTTCAAATTTTTCACCGTTTTTGTAACAAATGACTGGAAGGGTTTTGGCTTTTGCGCGTCTCTGTGTCTTCGGTTTGTCGAAGCCGGATGGTACTTGTGCAAAGGATTTGCTAGATACGTCGTATTCGGTGACTGGTGTCACCAGGACAGAGGTTTTCCTTTTTCCGCGAAACATAAGCGGTTTAAGATAAACCCAATTTTTGACTTTAATTTCATCAAAAAGCATATTGCCCGGCGCTATTAATGTATTATCTCGCCGCAATATATTAGCTAGCTTTTTCGGATTGTAAATAGATCCAGGTAAAATTTTTTTCGTAGTAGCATCTGCCGATGTCTCTCTCAATCGACTCAATCCATCTGCTTTGGCAGTAACATTGCTAGTTATCCACGCACTTTCTTCGACACTAGCTTGATTTGTCACCAAAATAGACGACGGGGGTTTGTGCGTAACAGAAACCTTTTTGGGAATCGAAAAAAAATTTCCTAATTTTATTATACTATAAAACAAACATGAACTTTTTATTTCTGTCTCACCATCGAAATGTAGGCTCTTTCGATTGATGGGTTCAATTTCTATAGTGCCATACTTCATAGCCCCCGAAAAAGTAGTTCGATACTCGAAGTTTTCGTAAGTAGCTGAAATGTGACCCTTATCCAAAACATGGTTTAATTGAACATTGATATTTACGAAATGTAACCCATTGAAATTTATTTGGCGTCGTTCAAGTAACAAGGAAACCGACTTCCCCACTTCGGTCCGCTCTACTCCGATATTTGAAAGGATGTAGTTGGATTTCGGTCGTTTTGACCAATTTGAAAAACATTTTGGATCGGCTCCAAATTCTTGAATACCTTTTTGAAGACCTACGCAGTTGTTGGCACCGGTTTTTGTCTCAACAATCTTTTCTGGGTGATTGTGTCTTTTCTCAATCGGGTGAGGTTCAATACCAACTCTATCTTGATCTTTATGGAAAAAAGAGTTTTCGTCAAAATTGCTAGAAGATCCCGAAAGAATCCATATATGACTTGCCTCTCGTACAAGACGAGAGATATTGCAGATGGAATCGCGGACTTGCCAAACAAATTTACTCCAGTGAATTTCTCCCTTTGAATTTGGATAGATAGGTTTTTGAATACGTTCTTTTGGGGGAAACTCTCTGGCTCGTACTTCTGCGATGATTTGTTGCGACTCAACATACTGACCATTTCGAATCATAAGCAGACTCTGGGCTGGGATGACAGAGTCGTGTGTATCGCCGTAACTATCAATAATAAGGGGTAGATCATTTTGGCACATCCAAGCCGGATGTCCGTGCCTCGTACGCGTTGGGTGGACTAAATTTTCGTCGGAATTAATAAGTCCATTAAATGGAATTCGTACGTACTCCGCAATATCTCCAGTAAATACCCCGCCCGTATGAAAAGTCCTTAGCGTTAATTGAGTTCCCGGTTCTCCAATGGATTGACCTGCAATGATACCGACGGCTTCACCCAATTCTACTAAGTCGTAATGAGCAAGACTCCAACCGTAGCACAACTGACAAATCCGGAAAATGCTTCTGCATGTCAACGGAGATCTTACATGTATTGGTTGCAACGACGCTACCAAGTTACTAGCCACTCCGTCACTGATATCTTGGTTACGGGCGGCAACACATCTGGCCTCCCAATAAACATGATCTGCTAACACACGTCCAACCAATCCTTGATGTGACATCCTTCCAATAAATCCTCGTGTTTGTTTGCCAATATTTGGAAAAGCGATACTTCTAACAGTTTCACAATCCTTTTTGCGTACAGCAATGTGTTGAACAACTTCGACAGGTCTACGTGTTAGGTATCCAGCGTCTGAGGTTCGCACGGCGGTATCCACCACCCCTTTCCGGGCCCCATAGCAAGAAATGATATATTCTGTCAGGGATAAGCCTTCGCGAAGATTTCTTCGGATGGGTAAGTCAATTACTTGACCTCGTGGATCCGACATTAATCCCCTCATGCCAAGCAATTGATGAACCTGGGATATAGTCCCTCGGGCTCCCGAAAAAGACATCATGTGAACCGGATTCAAAGAATCGATTATTTTGAAACTTGGATTCATTTCTCGTTTCGAACATTCACTTGTGGCATACCAGGCTTCAATCGATTGACGTAACTTTTCTATGCCATGCAAACTTCCGCAGCGATAATGCTGCTCCGAGACGTAACCTTACTTCTCCGCGTCTCGTACAAGCCAACCTCTGGTTGGTACTGCTGAAAGGTCGTCGATACCCGGTGAGACAGATACTTTTGTAGCTTGCTGAAAACCCAAAACCTTAACTTGATCCAAAATATTTGTCGTGGACGCGATTCCAAAACAAACGACTAACTTGCCGATGAGTCGCTTCATCGCAACCCTATCCATCGTTTTATTGCAAAAAGGTAATTCATTTCGTTCCATCATTATGAAGACCTCAACTTCATATATACATATAATATTTCACGACATTTAGTAACCTTCTTTTTAGTAACTGATTTATTTACTATTGAATGTGGCAAAAGACTTTTTCATTCCTCATTACTCTTACTAGACGTAACCAGTATCGACGTACTCGGCATAGACGAGATGGTGTATGGAGAAATATTTTTTGACACACCTTGCAGCGCTTCTTTCATTTGTTGATTAAATAAAATGCGACCGGTTGTCGTAAGTACATACATACTTGAGATAGATTCGTCCTTACATTTTTTTATCTGATAATTTTCGTAAATATGAGAAGAAATTCCTAAAGATTCATATTGAGATTCAAAAGGTAATTCACGTATTTTTGAACTAATAATTTGCAGATCGATTTCCCATCGAAGCCATAAGAGGTTGGGGAAATCAACTTGTCTTGATTCCTTGGCCCGGATTAAGTCGCAGTAACTACCAAAATAGGGTATTTTAGCGGAATATACGTCAGTCTCGTCTATAAAAACGGGATGTCTGTTTTTATAAATTCCTTGCCTATTTTCAATTGTTAATGCATAAAGACCAAGAAGCATGTCCTGACTCGGCACAGATACGGGATCGCCCGTAGCAGGAGATAATAAATTGATATGTGAAAACATCAGGAGACGAGCTTCAATCTGAGCTTCGAGAGATAAGGGGACATGAACGGCCATCTGATCCCCGTCAAAATCTGCGTTAGACCCCCCACAAACCAATGGATGCAGACGAATAGCGCGTCCTTCTATCAAGATGGGCTGAAATGCCTGTATGCCCAACCTGTGCAAAGTAGGTGCCCGATTCAGAAGTACAGGATGGCCTCGCATAACTTCCTGAAGAACTTCCCATATTACGGGGTCCCTCTTTCGTATCATGCACTTAGCAGCTCGTAAATTACAGGCGAGGTGTCACCCGATCAAGTTGCGGATTACAAAGGCTTGGAAAGGTTCAATTGACATTTCTCTAGGTAATCCACATTGGTGTAATGAAAGAGACGGGCCCACAACAATCACAGAACGACCTGAATAATCGACCCGCTTGCCGAGCAAATTCTCGCGAAATCTACCCTCTTTGCCTTCAATAACTTCCGAGAATGACTTGTAGGGTCGATTATGGATGTCCCTCGTTGGTTGCCCGCGTATACCACTATCGATAAGAGCATCTACAGCTTCTTGAACAAGCCTTTTTTGGCAAACAATTAATCCTTCTGGTGTAAATTCACTGCCCGATAAGAATTCAATAAGAGTATTATTTCGATAAATAATTTTCCTATAAAGTTCGTTAAGGTCAGAAGTAACCAATTCACCTTCATACAATTCGACTATTGGTCTCAATTCAGGGGGAAGAACCGGTATGAAATCCAAAACCATCCATTCAGGTTTTAATTTAGTCCGTAAAAAATCCTTGGCTAATTTAATTCGTCTAATCAAAAGATCTTTTCTTCTTTGAATTGTTCGATCTTCCCATTCAATCCCAACTGGTTTCTGTCTCGCTGACACCTGCCACTCTAAATACGCGCGATCTAGAAAACTTTGCAAATCTAAGCTAGCTAATCCTTTTTTAATAGCGTCTCCCCCAGTAGCAATTTCGTTTCTCTGAAGTGTTTCATAATTTCGGGTAGAAAGAAAAGTAGGAAGTATGTTTCTCCAGGATCGGTCTTCGTAATTGAACAGACCCCGCAGTCTTAATATGGTGGGCCTCTCGGCCACGGGCCTAGCTAGGAAAAGATTGGGATAGGTTGGCTGACCCCCCCCCAGAATCGGACACGAACGTTTCCCCTCATCCGGCTCAAATAACTATTACCAAATTTCAAACCTGGCTATTTAAATGCTTTCGAGACACAATATTTTGTCTCATTGGAGATGAAATAGTTATTCATTACTCAAGTTCCAATTTCTTTTTTTTGAGTAGTCTTGATTCCCCCATTTTAGACGATTCTGTAGGACAGGAAGTAGCTCCTCTCCGTCATAAGTTGGAAATTTTTTCCTTGTTCCTAATGTGATCACTTCCCCCCCTTTGGGTTTCCACTCCACTTCGATGGCTAGCAATTCATTTGGAAAGTATATGCGATGATTAGCTTCCCATAACCATCTCTAGAGTCTCTTCTAACAGCAAGGAAAAGGACCCGAGGGGTCAAAAGCACTTCACTTTAATATTCTTTTACCAACTAAACCAAATAATTTATAACGAAGCCTAATTGGTGGATTCTTTTTCTTTCCTTTATCAGAAAATAACCATGGGGGAGATTCTAAGGTTTGTACGCAATATATATTCTCTTTCCCACCGAGTTGCACGATACTCCCTTGGGTCGAGGGACGCGTCGGTTGGAGGCCTCCCATTCCCAGATGAAATGATAGATTGTATCAAATCTATGCTGATCAACACGTAAAGTCGAGTCACACATCGCAATATACTGGGCTTTCCAATTCTTTAAGAGGTTTCGCAAGTAGATTTGCAATATAACTAGGGATTCGTTTCAAAAACCATACGTGGGTTACTGGACACGCGAGTTTGACGTATCCCATTCGATATCTACGAACTCGGGAGTCAGTAAACTCGACTCCGCAATGCTTGCAAAATCTAGAATATTTCTCCTCGCTATTGACAGAGCGGTAGTTTCCACAAGCACAGATTCCACTTCTTATAGGCCCAAATATCCTTTCACGAAATGGCCCATTTCTCTCTGGTTTATGAGTCTTGTAATGCAACGTATAAGGTTAATCGACTTGCCCGACGACATCTCCATTAGGTAACTCCCTCTCGGCCCAACTGAGAATATGTTCAGGAGAAGCCAGTCCAATTCGAAGTTGTTGATAATTAGTTCGATGAATCATAATAAAATCTTGATTAATTTTTCACAAAATAAAATTCGGTAAAAGATCAGATATTTTCAAATTCCCTTCCCAAATTTTCTTCAGTTAGAAAATTGCGCTCTAAATTTAAGCCCATACGTCGTAACTCTCGAACTAGCAATCGGAAAGACTCTGGAACAGTATTGGGTTTGTGAACGGGTTTTCCAGTCATAATTGCACTAGGTACCTTATAACGAGCCTGAATATGATCTGATTTAGTTGTAAGCATTTCTTGCAACGTGTAGGACACGCCGAAACCCTCCGAAGCCCAAACTTCCATTTCCCCAACCCGTTGTCCCCCCCGTCTTGATTTCCCCTTGAGAGGCTGCTGCGTAACAAGCGCATAGGGTCCACTCGATCGTGCATGAATTTTATCATCAACCTGATGAATAAGTTTCATTATATAAGCCTTCCCGGTTGTAATAGGTTGTCCGAAGGGATCACCCGTTCGTCCATCGATCAATCGACTTTTTCCGGGATGACTGGGTTCGAATAACCATGGATTATTCGTCTTCGCACCAGCTTCATTAAGTTCGGCAAATACTAGTTTTCTGGAAGCTTCTCGTTCATATCTTTCGTCGAAGGGTACTATACGGTAATGAGTTTCTGGAAACTCCCCAGCTAACCCCAATAGGCATTCGAAAATCTGTCCTACATTCATTCGTGAAGGTACTCCTAAAGGACTTAGTATCATATCGACGGGGGTACCATCCTGAAGGTAGGGCATATCTTGTCTGGGTAATATTTTTGAAACAATACCCTTATTTCCATGCCTACCGGCTATTTTGTCACCCACTTGTATTTTACGTCTTTGCAATATGTAAATATGAATTACTTCTGAATCATTTATGGTATCGTCTTCGGGGTAGACCCACCTGACATCAGTGACGCGACCTTTTCCACCAATAGGTACTTTTAGAGAACTTTCTCTTGCGTTAACCAGTTGTATACCAAAAATGGCTTGTAATGATCTTCCTTCTGGAACACGTGATGAACTCGCCCCTTCTTGAGGCGTCAGTTTACCCACCGAAACGTCTCCGGCCTCTACCCAAGATCCCAATTCAACAAGCCCATTATCGTCGAGGTGTCGAAGTGCATGACTATCCACTTGAGGTATTTGCTTGGTAACCCGTTCGGGCCCTTGATTTGTTGCACAAATTTCAACCTCATGTTTCTCAATATGAAAAGATGTGAAAATGTCTTCGTATATCAGGCGTTCACTAATCAACACTGCATCTTCAAAATTGTATCCTTCCCACGGCATATAGGCTACTAAGATATTTCTACCCAGAGCTGGTTCTCCCCTAGCAGTTGCTGCCCCATCCGCCACGATTTCCCCGCTTCTCAATAGTTCTCCCAGCGAAACCACGGGTTTTTGATGCATACAGGTGTTGCTGTTAGAACGCTCATATATTTTTAATTCACTACTTATAATAAGGGGATCCGATTCCTTGCTTCTCGCTTTGTGGAAGGGAACTAGTTCAATTTTATTACCATCGATATATTGAATTTTTCCTCCCCGTACAGATATGACTACACTTCCCGAATCCGAAGCTACTTGACTTTCTAACCCAGTTCCCACTATGCATCTCTCGGGCTTAACCAGCGGAACCGCTTGACGTTGCATGGTGGAACCCATCAAAGCACGGTTTGCATCATTATGCTCAATGAACGGAATAAGCGAAGCTCCAATGGAAAAATAATGTAGGGGATGAATGCTTCGGAAATCAACTTGTTCCCGAGGGACACTTAAGAATTCTTGTTGGTAGCGAACTGGTATAAGTTCCCTTTCCGAAGCTCTCCAGTCAGGTAATAAAAAATTTTCAGTTGCTATTCGGTAATAATCATCTTCAGCAGGTGATAAATCGACTAACTGCTCTTCACCAGACGAATCCGACATTTCAAGGTAAGGGCTCTGCAAAGAGCCCGAATTGCTAACTCCTGCTTGAATAGCTAGTGAGGAAATCAGGCCAGCATTCATGCCTTCCGATGTTTCAATTGGGCAGATGCGGCCATAATGACTAAAATGAATATCTCTAGCTTGAAAACTGGCGGTTCGACGTGTTAACCCACCGGGACCTACAGAGCTTAATCTTCGTTTATGAACCATTTCTGATAATGGATTTGTTTGGTCCAAAAATTGCGAAAGTGGGTGTGAACCAGAAAACTCCTTGAAAGCTGCTATTACTGGCGCAGGCGTCACCAATCCTCGAGGAGTTATTGCACGTTTGCGTCTAATGGCTCTAGATAAATTTTATCGAATCGAATTCTCCAAACGGTTTGGAGCTAGTTTCAATTGTTCCTGAAGCAAATCTGCTACGGATCGAACACGTCGATTTTTCAAGTGATCTATATCGTCAAGTTTGCCTTTCCCGTAGCTTATTTCTATCGAGTGATCCGCGGCTGCTAATATGTCTTGAGGGAGCAAGAAATACTCTGTTTCGGGTACATCCAAGGTTAGCTTGATGTTCGGGTTTCGTCGACCAATTCGTCCCAATTCGCATCTATGCTGAAAAAACCTCTTTTACAATTCCTTGAATATGGATTCTGAAAATGATACATTTGTGTCTGCGGCGGAGTACGGGTGTTTGTAAAGCTCTGCTATGGCATCTTCGGGTGATTCAATAATTTCTTTTTGCTTCTTCAACATATTTAAAAAAATTTTTGGGTAACGGGCGTTTCGTAGAATATCTTTTTTATCTAACCCCATAGATACTAATAGAATTAAAATGGATATTTTTCTTTTTTTGCTAATACGAACCCATATTTTATCTCTCCTGTCCATCTCTGGTTTAAATCTCCCTCCCCAATCCGAAATTACGGTGCTAGTATATGCGGGAAGTCCTTTCTGATCCGATTCACGATTGTAGTAAATACCCGGACTCCTCAATATTTGATTGACTAAAACTCTAGCAATTCCGTTAATAACAAATGTCCCGCTAGAATTCATCCAAGGAATAGACCCAAGCCGTACATCTTCTTCCTGTACTATTCGATCTTTGCTGCAAATCAATTAAACTGGTACATATGGATCGGCAGAATACGTAATACATTGATACGCGGCATCTTTTTCTTCGACTGAAGGTTTTGCCAATTGGTATCGATTACCAATAGATCAGAATTCGACTTCCTTATCTGTATCTTCAATTTTTGGGAAATTTTCGAGTTCCTCAATCAATCTTTTATGAACAAAACGGCTAAACCCTTCGAATTGAATTCGTGCAAGTTCTGGTAGTACAGGCATACCTTTATTTCCTCCTGACGATATGATACATCTAGACCTATTTCCAAATAAAATTTTACAGATTTCATTTCTGTACTTTTTTTTCCACATTTTTTATGGTATGGAGATGCATTATATATATATGTATATATGTAAAAATAAAAATAGATATCTATTTTTATTTTATGGGGGGCAAGGAACAAGTAATAAAAAATTTCACCCACATACTCCGAAGAAAATTTTTGCACTAAGGATTAAATTTATTCGACGATCTCCAAAATGAAAACTTAAGCAAAATCCGGATTTTGCGAACCTAGAGTTAAAGCGCTAATTTTGTGACAAATTTATTTGATAAAAATACTTACGTATTCGGAAATGAAAGAGCGATTGACGCATAAAGAGACAATATCTAGGGGTAAACAAATAGGTATTTCATAATTATATCACATTATTAATTTTGATTGCCAAGAAAACCTAAAGGTTGGAAAAAAAAAACAGGAGGATGTTTTCCTAATAATTTTTGGATTATTAATATTCGACATTTCACACTCCTAACCTGAAAAAGCTATTTGCCAAAACACAAGTGGTGGAGATTAAGAAGAGCTTCCTTTTGGAGCGAGTTATTATACTAGAAATGCCTCTGAAAAATAAATCGATTTGGATATTTGCTGCGGTTTGAAATTTTCTAACTAATTATTCTATGACGGAGTCAAAACCACACTGTCTTTATGTCCAACACATTTTTTCATATGTCCAATAATTTTAAGGGCTAACTTTATTACATCATTAATTGTTGACTCCGGTACAATTGCTAATTACACTCCATCTAAGTTAATTCTTGGGATTGTAGTTCAATTGGTTAGAGCACCGCCCTGTCAAGGCGGAAGTTGCGGGTTCGAGACCCGTCAATCCCGATATGATAAACTGTCATTAAAAACGTCGGAATTCTTTTTCTTTCCCCGACCTCCTATCTCTTTTCCGTGTCATTCAGTTTTTGAACTTGCATTCGCAACTTTGAGCGTTTGATTGGGTCGAGCTGGATTCGAACCAGCGTAGGCGCCGCCAGCGGATTTACAGTCCGTCCCCATTAACCGCTCGGGCATCGACCCATAAGTTGAAAAATTTTTGGCTTCTTTTTATCAAAGGCAATTATCGATTGATTAATCGACCTATTTTAGTAGGTTTCATTAACCTATTGCTCATTTGCCGTCAGATTCGTCAATAGGGTAAAAAAAAAAAAAGTTTTCAGAACTTAGATACCCCCAGGGGAATTCGAATCCCCGTCGCCTCTGTGAAAGAGAGGTGTCCTGGGCCTCTAGACGATGGGGGCTGGATTACCCGATAAAAGCTTAAGCTATTAAGCTCAAGTTGTCAATCGAGAAGAATTGGAGAGACTGGAAAACTATTTATTTTAGCGACACCAGATTAAACTAATCACTTGAATAACTTTTTATTCTATTTTCTTTCCCTACGTCAAATTGTAGCACTTAATTGATTAATTAAAAGCTGAAACGGCAAAAGTAAACCATTTGTCAAAATGAAAAGTAGCTATTCCCGGGATCTATTTGTGTGATATACTACATAATCGATATCAAAATTAGGCTTCAATACCTTTTTAACCAAAAAAATTATATTCGGTCAACCCGATTAACTAGAAATAGATGGTTCATAACGGAATTCGAGAGTTCCTTCCAATAGGACCCCTCAAGCTATTCTCCAATTAATGATTTGAACTACCGATACGGAAGTAAACATTTTAGCGTTTGTAGCCACCGCACTTTTTATCTTAATTCCAACAGCTTTTCTACTTATTCTTTACATTCAAACAGCCGCTCGGAATAACGAGTAGTTATCAACTAATTTGATTACTAACTTACCAGTAGTTTTTTGCATATGAAAACAACTAAGAAAGAAAAGATGGGAAGAAGTGAAAATTTATCCACAACATATGGTAAAACAAAAACAGGTATTCTGGATAAAGTTTCGGAGCTATTATATGGCTGCTACTATTATATCCACAAGTCATTATTAGCCGACAAAGTCTCGTAGTTAAGTTTCTCTATGTGAATCACAATGGTTCTTTTCTTTCATTTCTTCATCTTTTTGGCATATATTGCCCGCTACTCCTGAATAGAATCGTCAAAAATTGATAGATCAAGCACTGATCTATCAATTTTTCATTTTCGACAAATCGTTCCTACTTTCGGAGAAAGTAGGTCCCCCCCCCACAAGGGCGGGTTGAATTTTTAATTTAGTATACTTCCATACCTCTAAAAAAATATATATATATATCATCTCAAACAAAGTCGAGTGAGTTATCCGAGAACATGAACTTAGCTACATTTCAAATAATAAGTTTAAAAATGCTTTTTTTTCTTTTTCCGGGTGCAATTGTAACTTCAGACAAGATATCTGCAGTTTGAACCAATAGTGAAGTAAACCACCAAAGCGAGGGAAAAGTAGGTGGGTTCTGGTAACGCCGAAGCAAGGGATAAATAAGTTTCTTACTACAATCATTTACTTCGTCATATCAATTTTGAAACAACGGGTTGAAACAATGATGTTAGCTTCTTTGGAATCCTTCAGAGAATAGCTTTCCCTACGGAATTGAACCATACACCTACTTCTGCTTAACCTCCCCATTTCATCACGAGAAACAAATTTTTACGCGAAAAAATTTCTCTAATTATGCTTGTTTATATCTATGCTATGCACGGTGTATCCTCTGAATCTAACGAATGAAAAATCCACTAGCCCGTTCGCACACGTCACAACCCACTTCTTCCCCGAACTACAAGCGAGAGGGAAAACGTAAAAATTACCGTCAAGGCAGCCCAAGCTATAGTCACTAAGTCCATAGTTATAATTCCTATCTTTTCACTTTCTAATTTTTAATTAGAACTAACTATTAACTAATGAGCTTCAAACTCAGATCAATTTTTGAAAAACTTTTAAAAACGTAATGAAAATCAGATATCTGTTTTTACAGGATACCATCCTAGTGGCAAGAATTGACGAATATGAAAAGACCCACGGTCTCTTTGTAAATGTTACTGATTTTATTTTTCTTTTTAGAACAGTCGTCAAATTTTTTCAATTGACTCAATAGTGGTATACTTAATCGGGATTGTCCATGCGTGACGTATCGAGACATATGGAATGTGACAGACTATAACAAACTGTAGAGCAACTCAACCAGTATCCGATTTCGGCGCAACAAACAATCCCCGGAAAACCTTAGGCAAATCGGTGAATAGAAGTCTATGATTTTGATTTCAGAAATTGTTCTGTTTTTCCAGGCGACACCCAGATTTGAACTGGGGAATTAAGGATTTGCAGTCCCCCGTCTTACCACTTGACTATATCGCCTCGTTCCAAGGATCTTTCTCCAATCTGTCAAAAAAAAAAAAGCATCTTTGAGCTAAGACGTTTACCAGAAAAGTATATAAAATATATCATAACTGAGTATACTACTGAGTTGGGGCACTGACAAGTACTTTCCCCACCGTACCAGCAGCTTCACAGTTTCAGATGCATCTACGTTTGAGGCAACAGCCTCAATGCGCTCTACAAAAATTCGAACGAAAGTTTTGAATCTCAAAAACAAGAAAATTTCTTGGAAAGATTTTCAAACGTTTTTCCATCTGGAATCAAATCTCTATATTATATTCAATATAGATAGGCGGATAGCGGGAATCGAACCCGCGTTATCTCCTTGGCAAGGAGGTATTTTACCACTCAACTATATCCGCGTAATCTGGTACTTCATTTTACCAAGTAAATTGCCTATACTTTTAATGAAAGTATTGACGTGTATACTTTATATGATCTTTAAAGAGCTAAATGTACCTTCATGACTTCATCCCTTTTTTTTTATTGATAAAATCAACTAAAAATAACTTTTGTATTTCAAATCCCTCTGACAGGGAAAAAATATGTTTGTCTCGTATGACACTTGGCGTCCCCACCCGTAACGGTAAGTTACGAGAGGACGAACCGAAGCGGCGGCGCAGACTCCTAAGAAATGAAGGAATTGGGTATACCTACCGAAAAGACTAATCCAATCCATAATGAAGCCCCCGAAAAAACAATATTTTTACTGCTGGACCATCCCCCAGGAGATGCAAACGCGACGGGCACACCTACAACTAGTAGAAATGAGGTGGCAATTAATGCAAATAAAGCAAATTGAAAAGCGATAGTCATAGTTGTGATTCCTTCCGCATAAGGAATTGATTTTTTGTACCACCTGATCCCCATCTGACGAAGGAACTGTCACAAAGTTTTCGTTTGTAAAAATCAAACGGCTTTTCATGGTACTAACTTTCCAAATCCCATAAGACACTTTCCAGGTAGAAAAATTAATTTAACCCCGCTATCTAAGATGTTTATCCATGGCAACTACGCAATGATATTTTCAGTCCGCATCTATCGTAGTAGTGGTATAGAAGAAAAGACCTAATTTCTATACAGATAGATCTTCAAATCAAAAACCTTTTTGATTAATTAGTCTCCGACTAAATAATTTCTCAGTTGGGAGACTTGGTTTAGAGTTCCATTTGGGTGTCGGAGAAAGGATTTACTTATTTGGGAGAGATGGTCGAGCGGTTGAAGGCTCCAGTCTTGAAAACTGGCGTGGTACTAAGATGCCATCGAGGGTTCGAATCCCTCTCTCTCCTAACATTTGGATCAGACGAAGAGAAACAGGAGTTACCACCAATGAAGAGCCTTTTTTTCCATCATGGAAAACGGCATATTACTCGACTCGCTGATGACATGAAATCTATCTATCCAACTAGATAGATAGATTTCATACAAATATGACAAATTAAGCAATGAGGGAGCGCTGTCATTAGCTACTCACTTGCTCGCCGGTAAGAAAATCTTTAATTATTTTCTCTTTCGATCATTATCTAAACATATTTTTTAGACTAACTAAGGGGTGTCATGGAAAGAACTGGCTCAGTATCGCGGTCAATTCCTTTTTCAAATCCGGCTGCGGCTGCACGAGCTCTACCGGCGTGCCAGAGATGACCCACGAAAAAAAAGAATCCTAGAACAAAGTGGGAAGTGGCTAACCAACTTCGAGGAGATACGTAGTTCACGGCATTGATCTCGGTAGCTACTCCACCTACGGAATTTAGAGACCCCAAGGGTGCATGAGTCATATATTCCGCGGATCGTCGCTCCTGCCACGGTTGTATATCCTTCTTCAACTTACCGAGATCTAAGCCGTTTGGCCCTCTTAGAGGTTCTAACCAAGGAGCACGAAGATCCCAGAAGCGCATGGTTTCGCCCCCAAAAATAATTTCTCCAGTGGGGGAACGCATCAGGTATTTACCTAAACCAGTAGGTCCTTGGGCAGAACCTATGTTGGCGCCCAGACGTTGGTCTCTGACAAGGAAAGTAAAGGCTTGAGCCTGAGAAGCTTCTGGACCGGTGGGACCGTAAAATTCACTTGGATATGCTGTGTTGTTAAACCAAACGAAGCAACAGGCCGTGAAACCAAATATGGAAAGAGCCCCCAAACTATAGGATAAATAAGCCTCCCCGGACCACACGAAAGCTCGACGAGCCCAGGCAAACGGTTTCGTCAATATGTGCCAAATTCCACCGAAAATACAGATGGAACCTAGCCACACATGTCCCCCGATAATATCTTCTAGATTATCTACACTTGCAATCCATCCTTCTCCGCCAAACGGAGATTTCAGGAGATAGCTAAAGATGATGTTGGGGTTTAGGGTAAGATTCGTAATCTCTCTTACATCTCCACCGCCGGGTGCCCATGTATCATATAAGCCTCCGAAATAGAGTGCTTTGAAAACCAGGAGAAAGGCGCCCAGACCTAACAATATTAGATGAATACCCAGAATTGTGGTCATTTTATTTTTATCCTTCCAAGTGTAACCGAAGAAGGGAAAAGACTCTTCCAAAGTTTCAGGGCCGATTAAGGCATGATATATGCCCCCAAAGCCCAAAACTGCAGAAGAAATCAAATGCAACACTCCGGAGACAAAGTAGGGGAAGGTATCTGTTACTTCCCCGCCAGGACCCACTCCCCAACCCAGAGTAGCCAGGTGGGGGAGGAGAATTAGTCCCTGCTCATACATAGGTTTCTCCGAGACAAAGTGAGCTACTTCAAATAAATTCATAGCTCCAGCCCAAAAGACAATCAGGCCAGCATGAGCCACGTGGGCGCCGAGCAATTTACCAGACAGATTAATCAACCGGGCGTTCCCCGCCCACCAAGCAAAACCTGTGGTTTCTTGATCGCGACCACCAAGCGAGAGGGTTCCATTAAAGAGCGTTTCCACGGGGTAAAACCTCCTCGGGGAATACAAGATTTTCGTGAGGCTGATCTTGAGCTGCCATCCAGGCACGGATCCCTTCGTTTAGTAAAATATTTTTTGTGTAAAAAGTCTCAAACTCAGGATCTTCTGCTGCACGAATTTCTTGGGAAACAAAGTCATACGCGCGTAAATTCAGGGCGAGACCAACCACCCCGATAGCACTCATCCATAAACCTGTTACTGGGACAAATAACATGAAGAAGTGTAACCATCGTTTGTTAGAGAAAGCAACACCAAATATCTGCGACCAGAATCGATTTGCAGTTACCATTGAATAAGTCTCTTCGGACTGAGTTGGATTAAACGCCCGAAATGTGTTTGCACCATCACCGTCTTCAAATAGAGTATTCTCGACCGTCGCACCGTGAATAGCACATAGAAGGGCAGCACCGAGAACTCCCGCAACTCCCATCATATGAAATGGATTCAGAGTCCAATTATGAAAACCCTGAAAAAACAGAATAAATCGAAAGATAGCCGCTACACCGAAACTGGGTGCAAAAAACCAACCAGATTGTCCTAAGGGGTAAATCAAAAATACGGAGACAAAAACCGCAATTGGAGCGGAAAAAGCTATTGCGTTGTAGGGACGTAATTGCACGGACCTAGCCAGTTCGAATTGACGTAACATAAAACCTATCAAGGCGAAAGAGCCGTGAAGAGCAACAAAGGTCCATAAACCCCCTAATTGGCACCAACGTGTAAAGTCCCCCTGCGCTTCGGGACCCCACAATAGAAGCAAAGAGTGAGCCAAACTATTAGCAGGGGTAGATACTGCGGCAGTCAGAAAATTGCATCCCTCCAAGTAAGAACTAGCTAATCCGTGAGTGTACCAAGAAGTCACAAAGGTCGTACCTGTGAACCAACCTCCCAAAGCGAAGTAAGCGGTGGGAAAAAGTAGTAGGCCCGACCAGCCCACAAATACAAAACGATCTCTTCTGAGCCAGTCGTCCATACTGTCAAATAAATCTTTCGGTTCTTTGGAAGATTTTCCAATGGCAATTGTCATATCCGTCCTCCACTAAGCTCCTCAAACCACTTTTAGGTTCCTCATTCTTTATTCTTCACTCCACGAATCGCTAAAACTTTCTCGAATATGAGTTCACGAGATCGTCGGTGTAAAAGAAAAGTCATTTTGCCAAAAATTATCGTGCGAGAGGAATACTCATAAGATTTTCATCGGTAGTTTTTGACTTTTTTTTTTCATTTTTATTTTAATTAGTATTTTTTTTCTACGTTTTTTGTTTTGATATATTAATCTTGCTTGTCTTCAGGAAATTCCTTTGGCTACGTCATCTATTTTCTTGAGAAGTAGGTCAACCCCCCTTTTCTTCCAGGACTTTGTTAAACATTTTAACACGTCAACGAACCCGAACCAACGAAAGAAAAAATTGTCTCCAAGAATTTACAAGGAGATAAAGACTAAATTTCGTAGTATGAAAAGTTCCCAAAGGTAGATACGTAAAACTGGTACCTTTTTTGCACTTTTATGTACTTCAGGGATATTTTGGTACTTCTTCCACTAATCTCTAGCGAACTCCAAAAAATTTTGGCTTCCAATTGCGCAGGTGGGTAGCAAAATATCACCGCTCATCTCCCAACGAACGAAGAGTTTATCAAAAAATTTTACATTGAAAAATAGAATTACGTCTCCACTTCAAGTCCTGTTAGTACAGTCACTTTTTCGACTACTTGGATAACGTGGCAATCAAAAGTGTCGAAGATTCGGAAGAATCTTCATAGTCATTGGGAAATTAGTTTTATAATACAAAGAGTGGAGAAGAACTACTATCTATACCCTACTCTTTCTTCCGCATCTTTTTTTTTTCCTAATTTTTTTTTTAGAAGTCTAAATGTATTATATATAGTATATATTTGCAATTGATTCCCAAGGTAAGGATAACCAAAACATCTATGGTACGAAAAATTATATCCAACTAATTTTTTAATACCGTAACAGGTGACGCAGTATTCTTTCCGCGTAACAATGTAATTCTAGAAAAAAAATTACAGCAGGAAATAGCTGAGGGATAAATTTTATTTCTCTCCCCCGGGGCAAAAACCGAAATGAACCCGATTTTTTTTTGCCGAGCCGAAGACTACTGGATACCCGGATTTTACACGAGTACTCGATCAGCCCCTTGTCGGATTTGAACCGACGACTTACGCCTTACCATGGCGTTACTCTACCACTGAGTTAAAAGGGCTTATTTATCATTCTTTAATCTAGATTAAAGAATGATATAGAAGTGGGATTTTTGTTTCGTTGATCAGACACAACTTAGCTAGATTCATTGGTAAAACTATCAATAAAACAGAAAGGAAAAACTGATTGCTTTCAACCATTGACGGAAACAAAAATACCAGTGCATTGAAAAACAATTGGCAGTTGACTTTGCGGAGACGGGATTTGAACCCGTGACCTCGAGGTTATGAGCCTCGCGAGCTACCAAGCTGCTCTACCCCGCGCAGTTAATGCCTTCAATGTAATTATTATACATTCCCTGAATAATTACATTGAGCATAAATGATAAAAATGAATGAATCCAAGTAGTTTGAGTCAAAATAGTATATATATATATACTATTTTTTAGTATTTCAAATCAGAATAAAAATGGAGGGGAAATTAGTTTTTCTACCAACTCGACTTTGATACTCCAGGCAAAACACAAATGTGTGCCATTTCGCGAAATACGTGTCTAGAAAAACCGAAATCTCGATAATTGGATCTGGGGCGTCCGGTTAGGGAGCATCGGTTACGGAGACGAACAGGTGCACTATTGCGTGGTAGAGATTGCAATCTTTCGGAAATAATTAGTTTTTCCTGGATACGCAAACTATTTTTGATTTGTCGTTTTAAAGATTGGCGAATAAATTCGTATTTTTTCACCAATCTTTTTTTCTTTTTTTCTTTTTCAATAAGACTTTTCTTTGCCATAATTGCCGGTTTGATAAGCGGAATTTTATTACTACTACGAAACAGGTGGGACTTGAAGCCGAAACTGTTTTTTACCAAAAACTTCGAGAAATAAAATCCTATTTATGCTTATTAGGTAAATAGTTTTATAGGTAACTAGCCGATATCCCGTAGAGGCTAAGGCTAACACGGGAAGGGTAGTGAAACGAAAAAGATTAACCAAATTTACCTGATGTAGACGCTATTAGAAAAGCTGCGTACGTAAATACATAACCCACAGAGAAGTGAGCTAATCCAACCAATCGTGCTTGAACAATAGAAAGGGCAACTGGCTTATCCCTCCACCGTATTACGTTTGCTAGGGGTGTCCGTTCGTGGGCCCAAGCTAGAGTTTCGATGAGTTCTTGCCAGTAGCCGCGCCACGAAATTGAAAACATAAACCCGGTAGCCCATACGAGATGCCCAAATAAGAACATCCATGCCCATACAGATAGACTATTCATACCAAAAGGGTTATAGCCATTAATAAGCTGCGAGGAATTCAGCCGTAAATAATCCCTCAACCATCCCATTAGATACGTAGAAGATTCGTTGAATTGAGCGACATTGCCTTGCCACAAAGTAATATGTTTCCAGTGCCAGTAGAACGTGACCCATCCAATAGTGTTCAACATCCAGAAAACAGCTAAGTAGAAAGCATCCCAAGCGGAAATGTCGCAAGTTCCGCCTCGCCCGGGTCCATCGCAAGGAAAACTGTAACCAAATTCTTTCTTATCTGGCATCAATTTGGAGCCGCGCGCATCTAATGCACCCTTCACCAGAATTAGTGTAGTTGTATGCAAACCCAAAGCAATGGCGTGGTGAACCAGAAAATCCCCGGGACCAATTGTCAGAAATAGCGAATTATTGCTACTGTTGATAGCATCCAACCAACCAGGTAGCCACAAGCCCCGACCGGCATTACTTGCCGGACTATCTGCCGAAGATAGAAGCACGTCAAAACTATATAAAGCTTTACCATGAGCAGATTGGATCCACTGAGCAAATACGGGTTCAATAAGAATCTGTTTTTCTGGAGTCCCAAAAGCTACCATTACGTCATTGTGAACATAAAGACCTAACGTATGAAAGCCCAAAAATAAACTAGCCCAACTTAGATGAGATATTATTGCCTCCTTGTGTTCTAACATTCTTGCTAAAACATTATCTTCATTCTGTGCAGGATCGTAATCTCTAATAAAAAAGATGGCTCCATGTGCGAAAGCTCCTGCCATAACAAACCCAGCAATATATTGGTGATGGGTATATAATGCGGCTTGAGTCGTATAATCCTGCGCTATAAAGGCATAAGCGGGTAGAGAATACATATGTTGTGCAACAAGGGAAGTGATGACCCCCAAAGCCGCTAAAGCAAGTCCCAATTGGAAGTGAAGAGAATTATTCACCGTATCATAAAGTCCCTTGTGTCCGCGTCCCAACCTGCCTCCTGGGGGAATATGGGCATCCAGAATTTCTTTCATACTGTGTCCAATACCAAAGTTAGTTCTGTACGTATGGCCGGCAATTACAAACACGACGGCTATTGCGAGGTGGTGATGAGCAATATCAGTTAACCACAAACTTTGAGTTTGTGGATGAAATCCCCCCAAAAAAGTTGGAATAGCTGTTCCTGCCCCTTGAGTGCTATTGAATAAATGAGTATTAGAGTCGGGATTTTGCGCGTAAACGCTCCACTGACCCGAAAAAAATGGTCCCAATCCCTGAGGATGTGGGGCGGTAGTCAATAAGTTGTTCCATCTAACATGCCCACCCCTTGCTTCGGGAATAGCTACATGAACCAAGTGGCCTGTCCAAGCCAAAGAACTCACTCCGAATAATCCCGAAAGGTGGTGATTAAGCCGAGATTCAGCATTTTTGAACCAAGAAATGCTTGGTTTCCATTTGGGTTGGAGGTGTAACCAGCTAGCTAGTAGGAATGAAGCAGCAATAACTAGCAGAAAAATAGATCCAGTATAGAGATCTTGGTTATTGCGCAGACCAATAGTGTACCACCACTGATATACGCCGGAATAAGCAATATTGACCGGACCAGCAGCCCCCCCTCGGGTATAGGCTTCGACCGCCGGTTGACCAAAATGGGGATCCCAAATGCTATGGGCGATCGGTCTCACATGTAATGGGTCCTGTACCCATGTTTCAAAGTTGCCCTGCCAAGCTACGTGGAACAAATTACCAGAGGTCCATAAAAAGATAATAGCTAACTGACCGAAGTGAGATGCAAATATTTTTTGATAAAGACGTTCTTCGGTAGTATCGTCATGACTTTCGAAATCATGCGCAGTGGCTATACCAAACCAGATACGACGAGTAGTTGGGTCCTGGGATAGACCCTGGCTGAACTTTGGAAATCTTGATGCCATAATGTTTCTCAAATCCTCCTAGCCATTATCCCACTGCAATAATTCTCGCCAGGAAGAATGCCCAAGTTGTGGCGATTCCACCCAGAAGGTAATGAGTTACTCCCACGGCACGTCCCTGTATAATACTCAGAGCTCTGGGTTGGGTGACAGGAGCAACTTTCAATTTATTATGAGCCCAAACTATAGATTCAATAAGTTCCTGCCAATAGCCGCGACCGCTGAATAGAAACATTAGACTAAAGGCCCAGACAAAATGAGCCCCCAAAAATAGAAGCCCATATGCAGACAATGAAGAACCATATGACTGGATGACTTGAGAAGCCTGTGCCCACAAAAAATCTCGCAACCATCCATTAATTGTTGTTGAACTTTGTGCGAAGTTTCCCCCAGTGATGTGATTCACTGCTCCCTGTTCGCTTACACTCCCCCATACATCCGATTGCATTTTCCAACTGAAGTGGAAGATAACTACTGAAATGGAGTTGTACATCCAAAACAGTCCCAAGAAGACATGATCCCAAGCAGATACCTGGCAGGTGCCCCCTCTCCCGGGCCCGTCGCAGGGAAAGCGAAAACCGAGATTTGCTTTATCGGGTATTAGGCGTGAGCTGCGTGCGAATAAGACGCCTTTCAATAATATTAATACAGTAACATGAATCGTAAATGCGTGGATGTGGTGCACCAAGAAATCTGCAGTCCCTAATGGAATCGGGGCTAAAGCCACCTTGCCGGCTACGGTTACCAAGTTGCTCCCACCCCAGGTTAAGCTGGTGCTTGCCGCTGCGTTAGGTGCAGTCGATCCAGGAGCCAAGGCGTGAGTATTCTGTACCCACTGGGCAAATATTGGTTGCAGCTGGATGGCAGTATCTGAAAACATATCTTGGGGACGCCCCAATGCGCTCATGGTATCGTTGTGAATATACAGACCGAAGCTATGAAAACCAAGAAAAATGCAGACCCAGTTAAGATGTGAAATTATTGCATCACGGTGACGAATAACACGATCTAACAAGGTGTTGTATTGAGTAGTTGGATCATAATCCCTTACCACAAAGATAGCCGCATGGGCAGCTGCTCCAACTACCAAAAACCCCCCTATCCACATGTGATGTGTAAACAAAGAAAGTTGTGTGGCATAATCGGTGGCTAAGTAAGGGTAAGGGGGCATGGCATACATGTGATGAGAGACAATAATTGTTAAAGATCCCAGAAGGGCGAGATTAATAGCTAATTGAGCGTGCCACGAACTTGTCAAAATCTCGTAAATACCCTTGTGTCCTTCACCCGTGAAAGGTCCTTTATGAGCTTCCAGTATTTCCTTCGTGCTATGTCCAATACCCCAACTTGTTCTGTACATATGACCAGCTACCAAAAAGAGAATTGCAATGGCCAAATGGTGATGTGCGGCATCAGTTAACCATAAACCTCCTGTTACCGGGTTCAATCCACCACGAAAAGTCAAGAAATCCGAGTATTCCGACCAATTTAGAGTGAAAAATGGGATTAATCCTTTTGCAAAACTTGGATACATCTGAGCCACAAGATCGCGATTAAGAATGAGTTCGTGGGGAAGGGGTATTTCTTCAGGGTCGACACCTGCGTCTAATAACTGATTAATGGGGAGCGAGACGTGTATCTGATGTCCCGCCCATGCTAGAGACCCCAATCCCAATAGACCGGCCAAATGATGATTCAGCATGGATTCAACATTTTGGAACCAAGACAATTTGGGAGCAGCCTTGTGGTAGTGAAACCAACCGGCGAAAAACATCAATCCGGCAAAAACTAAAGCCCCTACAGCTGTGCAATAAAGCTGTAACTCACTAGTTATTCCGGAAGCTCGCCAGAGTTGGAAAAATCCGGACGTTATTTGCACGCCCTGAAACCCACCGCCCACATCTCCATTAAGTATTTCTTGACCCACTATTGGCCAAACGACTTGGGCACTGGGTTTCACGCGGGTGGGATCATTCAACCATGCTTCATAGTTGGAAAAACGGGCTCCATGAAAATACATGCCGCTCAACCGAATGAAAATAATAGCTAATTGACCGAAATGAGCACTAAATATCTTACGTGATATATCCTCCAAATCGTTGGTATGACTATCGAAATCGTGGGCATCGGCGTGTAGGTTCCAAATCCATGTAGTGGTACTGGGACCCTTAGCCAAATTTCTTGCGAAATGTCCAGGCTGAGCCCATTTCTCGAAAGAGGTTTTCACAGGATCCCTCTCCACCATAATTTTGACTTCTGGTTCTGGCGAACGAATAGTCATTGGGAATCTCCTCTCTTCGGGCAGGGGATAGCAACAACCTACCAACAGGAGATACAAAACTTCTAATAATTGAGGTTCTTACTAGCATGCAAGAATTCATTGCCCCCCCCCCTCCGAAATTGAATTATGATCTAGAGGTTATGCGGGGTAGGCTTTTGATAGTATTATTACACGACTTAGCGGTGCATAATGGACTTGATTAAATGAATTGTCTATTCGGAGGGGGGGGGCGATGTCTAACAAGCTAAAGTTTCTATTTATTTGTACCTCCTAACTTAGTTTGTCATATGTTTTCCATTATGTTGTTCCGTTTCTCCCACCCATGAGCTGGGGAAGAGCGTCCCGTAATTTTTGGCCGATTCTGTGCTTCAGCATAATTGTCGGGAGAAAGTGCTATTGCCCGTCTCCAATACTCAGTAGCCTGATCAAACCAAGCTTCCGAAATCTCCAACTCTCCTCGCTGAATGGCTTGTTCCCCTCGACCAGGATGGATGATTTTTTCTTGGCAACCTCCTCCTTTCGAACCGAACTTGGGGGTTTCCCGGCCCATACGGCTCATATGACTGCGCTCTTGGCTTATTGTTTCCTCACCGGGATATAAATACTAGTTCCGAAGTTTGGAAAAAAAGAAATAGTCAGGTTTTCAATTTTATTCGTCCCGAATAAAACCCTTTCCGTACTCACAGTTATTAGAGAGAAAATAACGATCTCTCCCGTCACTAACTACCCTACCCGAACAAGAATCTCTTGAAATTAAAAAAAGTTTTTCCTTTGGGATTTGGTACTACGCCGTGTCTCGCCACTTAGTGTTTTTCAACTGTCTCTGCTACATAAACAAATTGCATAAGTTTTTTGATGAGGCAGTCTCATTGTATCGACCCAGATTTTCAATGATAAATCCTTACGACGCTGCATTCTCCAATTTAGTTAATTATCCGTGGGACGGTTAGGCCAGTTACCTCCTCCAAACCCGGATTGCTTTGAAGGGGGCTAAATCCCACAGCTCGTGGCAACTCCTGTCCAGAAATATGCTTGGGGGAAGCCTTTTATCTCGGTTGAGTAGTTGTGAACCGAAGAGTCCTGAGGCGTAGGTAGTCACACGTGGTGGCGGATCACAGCCATATTATTAAAAGCTTGCGGCAAGAAAGAATTGCGCTCTAGCGCCTGGAAGTAGTATTCCAAAGCTTTTGCATGTTTCCCATTACTTGTATGAATAAGACCTACATTATGGAGGATGTAACTTCGATCGTAGGAATCAATCTCCAAACGCATGGCTTTGTAGTAACTTCGCGGAGCTTCTGCATATTCCCCTTCCGATTGGGCCGACATCCGTTACGGTTGCTTACGCAGAAAAGCCCCGCTTCAAAACCGCACATGAAACTTCCGTATCATACGGCTTCTGCCGCCCAATTTGCGAAGAAACAATTTGGGGAGTATATTACTTTCGTTCCTAACAAAAATTGTAACTAGGCGGGGGTTAGTGTCTCACGAAACTGGTATCTAACCATCCTTCTCGCGAAGAGTTTTTGTTCTACCAGATTGATTGCCTCTTCACAAATAAATTACTGGTAGCGACAATTAACTCTTTGGCGATTTCTTCGTTCCCAATGATTTGCTTCTCGGGGGTTGTTTACCCCGGCAATCTCCGATGATCCACAGGGTATCCGAAATACAAACGGGATGGCTGTTTGTTACCCCGATCACAATTAATCGTTATCGCGACTCCGGAGTTCTCAAAAGTTCTCACAAACATGTAATGCTGTAATGTTTATCAAAGTCAGAGGTTGACGAAGATTTTGTATTGCCAATTTCTTTACGTGGTGTTTGCCCCCCATCCTACGCTTATTCCCGAAATTTTAATGTATCATATGTCAATTAACAAGTTTAATCTCCTGCTTGCTTGATAGCCAGATCTGCGGGAAGCCGGATCCATAGCTAGCGGAGCTGCATCAATCGTGGATACACGACCGAAGGATTTGTTCGGCAATCGAAAAATACCTTTACCAATTGTGGGTTTATCGAAGTGGTAGTTTTTAAAACTAATTGGCAATAGTTCACTTCTTTTTTCGAATCGCACCGTCCCTGTAGTATATAGAAGCTTCCCTCTCCCTTTTAGTAGTAGGTAGAATTTGTGTCAGAATATCTGCTAGAATTGTGAAAGTTTTATCGATAAAATTATCGTTTCTCTGTGACCTAGGCGTAATCTAAATTAACTCCTTGTTTTTCTTTTATCAATTCACCTATTATTAGTCGACTAATTGAGATTGCGAAAGAAGAGAAGTAATAAATTTCTTCGGATAACACATTGAAAAATAGAAGTGATGGAGTGAGAAGCTGTGTTGAAAACTTTATTATTGGGTTCTCAGATCTATTTCTAAGAGCAGTTATTGACAACCGATACCCGCAAATCACTTGTCATTCCATCGGTGAAGTCCTAAAATAAAATTGAATGTTTTACTGCTGAAAGTTATTAGACCCTGGGAAGGGTGGCCGAGTGGTTTAAGGCGTAGCATCGGAAATGCTACGTAGATTTTTATCTACCGAGGGTTCGAATCCCTCCCTTTCCTATCTACATTCTTACTACCCTGGACATCTCTTTACCTATCTCCCATAATCTGGTTAACTAGCTGTTTCTGAAAGAAATAGATTCAGAATAAGAGTTTTCATCTGTTTTTCAAAAAATAAAAAAGTTAAAAGACTTTTTCATTAAAAAAAAGAAAGGCTAATCCCTTCATCCAATTCGATGTTAGATGCATTAAAATAGCACATTACTAGAACTTGAAAATGACATCGTTAGCAAAATTAATTTGTTTTTTGAAAATGAAAAAAGTTTTTAAAGCCTTTCTACTCATCTGCTTTTTTTATTTGTATCATTATTAGTTTTTTGATAGTCTTCTCACAGTAAAGATCTCTGAAGATTTTGGTTAAATCGAGTGACACCACGTTATATTAAGCTTTTCGGGAATGATACTCAACAACTAACAATTCATTTATATCCAAATTGACGGATTCTCGGTTAGCTGTATGATTGACTAATCCTGTTGGCTCGCTCGTTTTTGAAATAGACAGAGCTAAGTGATCTGGTACTTCGCCCCTTCCGAAAGATTTATCTTTTGCTGCATTGTAGGAAGTTAGTCGGTTCCTAATAGTAATAATATCCTTAGGTTTACATCGGTAGCTCGGTATATCCACAACACGACCATTCACTAAAATATGTCTGTGATTAACCAGTTGTCGGGCAGCGGGAATTGTGGAAGCCATACCTAACTGGAAAATAATATTATCCAGACGCATTTCCAGCAGTTGCAGCGGTACTTGACCTGTCGAACCCCTAGTTCGTCTAGCAATACGGACATAGTTGAGTAATTGGCGTTCTGTCAATCCATAATTAAGACGTAATCTCTGTTTAGCCTCCAAACGCACGCAGAATTGAGAAATTTTCTTCGAAGCTGATTGGTCACCAACAACCCGAACTTCGTCCAAGTTGGGCGCATTATTTTTACCAGCAAGGCCTGGCAAATTTTTCAGACGACGCATCGATTTCAAACGAGGTCCTCGAAAGCGAGACGTAAAAACTCCTTTTCTATAAAATACTTTTTTTTTTAAGTGAAAGAACCCTTATCTTATATAGGATCAGCTCAGAGATATTATCTATCTCCACCGCCAAATTTGATAGAAATTGATCAAAACTAATATCTGTGGAGATCATAACATATGGATAGAAACTGAGAAATATTTGCATAAAAATAATTGAACGGGGAAATGGGAGGGGAGTAGGCGGAAACTAACCTAACCACTGGCGCATCCGAAAATTTGTACCGAATGAAACGAAAACATTGTAGCATATACATTTACATAAATGTATTTACGTAAATGTTCTAGAGGATAAACTCCAAAATATTCATGTGACAGATGTATTGCTTCAACTAGTGTGTTCATATATACTTACCTTAACAGTAATAGTGCAAGGAAAAATTTTGAAAGACGAATAATTCTCAAGCGACAATTTCTATTACACACATTCTCTCTCTTAACGAGTGAAAAGTAAGACTGGAAAAAAAAAAGAAGCGCGATTTTTTGTTGGTTGTGGAAGCAGAAGAGAAGACTTTAAATACGTTAAAGTGTACGTATTTGTACATAGATGCTAAATTTACCGCATCTATTTTAGATGACTGGAATGGGATTAATTTAAGTAAATTAGGAAATATGAGTGCACCAAAAATATTTAATTTCAAAAAATATCGGGAGTGGTTAGATATCTAGGTCTTTTCCTTCTCAGTTCGTTGGGGCTTAAAGGCGGGGATATGGCGAAATGGTAGACGCAGCGGACTCAATCGGATTGAGCCTAGGTATGGAGACGTATCAAGTGACAACTCCCAGATTCAGGGAAACCTAGGATTATTCAGCAGGCAATCCTGAGCCAAATCTCGTTTCATTTTATGAAATATTGATCGGATCAATAAAGCGAGATAGGTACAGAGACTCGAAGGGAGTTATTCTAACGAACAAACTATTAGTGACTGGTTTTTGAAAAAACCAAATATCCAACCGTTTTTTATGAATTGACTGCATGAATTAAAGTATGTCAAAAAGTTTATGTGGAGCTGAGAAGAGGGAATTTCAGTCTTTGAAACTGGACTCATTGAAAGTAATTTAGAGGAAGTCTTCATCCGCAGAATTACGTCAAAACTCTGCCCCTCTCAATTGAGGGGACACTAAGTTAACTTTTCTTATCTCATTACTTTGGATTCTCTCTCATATATATCCTCTGCCTGTTTTAAGGTATCATTACATTTCATTGGATACTTTCCAATGAATGAGCTGGTAGCAGGTAATAATTTTATTGCGAATGAAGGTAGAGCCCCATTCTACGCAGTTACTAGTAATCTAGTAGCGACGCAAGTTGCAGTAGAAAGAAAATCCGTAGGTTTCGACCGTGAGGGTTCAACTCCCTCTATCCCCAGCGAGACACTTAAACTATTTCATTCCAATAAAACTCAATTACTTTTAATATACTGGCGATAAAAAAAAAGGTAAACCACTTTAAACCCCTTGTCTCACATTAGCAAGATGTTTTGCAAATTAGCCATTCAGGCTGTTCAAATACCTGAATGGCTCAATCAATCGGTCTTAAGTTTTTCCCTCGGCTTTTTTTTTAGTACAGATAGCATGAGACAAGTCAGCAGAAACGGGAATGCTCGTTTTATTGGATAAAAAAAAAACAAAAAAAAAAAGTGTCCTAACCCATTTTTTTTGTTTGCAGAACAGTTGTATCCCTCAATAAATTAGCCGGGATAGCTCAGTTGGTAGAGCAGAGGACTGAAAATCCTCGTGTCACCAGTTCAAATCTGGTTCCTGGCAACTAAGAAACAAATTGTTGCACCAAATAAAATATTTGTAGAAAATTTTGTTTGAACCTCCTACCTATGTAATAGGAATAGAACCCCCCGGGAAAAGACTGGATAGAAACTCTTAAAAATTTAATTTTTAAGAAACCCGAGTGAGTCATTTCAGTTCCGCTGGGTAAATTGCTTTGGCAAAAATCGGATGAGGGATTCCGCGTGGAGAAGTTCTAAGACTAAGTTATTTTTTTTGCGTTTCTATGCAATCTATATGTAATTTAGTAAGCATCTTGTAACTCGTAGAAATTGGGTACCACATAATCCTTCCGGAGAGGCCACCCAATCCAACTTTCAGGCATTAGTATACGCTTAAGGTACGGATGTCCCCGATGATTTATTCCCAACATGTCATAAGATTCACGTTCCTGAAAATCAGCACTTTTCCGAACCCAATAAACCGAAGGTATTTCAGGATTTGTTCTTGAAACAAAGACTTTTGTACATATCTCCTCGGGTTGATTTAAGCGGTCTTGCATCTGAGTTAAATGATACACACTGACTAAAGACCCTCCTGGTGTTGCGTCGTAAGCACATTGAGATCGTAGGTAATTGAATCCATAAGCATATGGGGCAACAGCTATAGACAACCACTCTTCCGACTTGACCTGCAAAATCTCGACACCCCTGTAATCGTAACCTAGAGGTCGGTGTGAAAACTTGTGTTTTGTCAACCAGACAGATAATCGACCCCGCGTCTCTAGATTAAACTTATCTTTATCAACGGTGTTCATATTAGTTAATACCTCACCATTTTGTTTCACTGATTCCACAAAAGAAGTAGAGCTAATCCTCAATTTGCTGATATTGAATCATTGTACTCATCTACAAACTTCTCAAAATTTTTTGAGAAATTGGTTAGCACCAAATTTGTATCGCAATTATTTATTTCTCGATTGTATTTCCCCGTATGAGCGCTTGGTACAAAACAAAGTTGGTGGTTTAGACTAGAGTATCTCGCTCGGGTAGGGTAGGACGCCGCTTGTTTTCTAAAACTGTCTCGAGCAATTTTTTTGCGGAGTTTTGTCACGGCATCAGTAATAGCTTCGGGTTTAGGTGGACAACCCGGTAAATGAATATCGACAGGAATTAATTTGTCTACCCCACGAACGGTACTGTAGGAATCTGTACTAAACATGCCTCCTGTAATGGTGCAAGCTCCCATAGCAATTACATACTTCGGTTCAGGCATTTGTTCATATAATCTTACTAAAGATGGGGCCATTTTCATTGTTATGGTACCGGCGGTGACAATTAGGTCTGCTTGTCTAGGACTGGATCTAGGTACTAGGCCGTACCGGTCAAAATCAAATCGAGAACCAATTAGGGAAGCAAATTCAATAAAGCAACAACTGGTGCCATAGAGAAGTGGCCATAAACTGGATAATCTGGACCGATTAGAAAAATCACTGATACTAGCCAAAAAAATTGAATCTGACACATTCTGCTGAAGAGACAACCGCGCCACTGAATTGGGTAAAACGTCTTTACTTTCGTATTTAATTTTCCTTTTTTCAAATTCACCTAAATGTTCGGAAGTTAAGACCATTCCGATGCTCCTTTTCGCCATGCATAAACCAAGCCAACGACTAGTATGAATATGAAAACAATCACTTCGATAAAAGCGAATAACCCCAATTTATCAAAAGCTATAGCCCAGGGATAGAGAAAAACGGTTTCAACGTCGGAGACCGTGAATACCGAGGCAAACATATAATGACGTATCTGAAATCGAATCCAAGTGTCTCCTTTTGGTTCAATACCTGACTCGTAACTCGCTAACTTCTCTGGCCCCTCCCGAGTGGGGGCAATAAACTTGGGAATCAAAAAAGCCAAAAATGGAATAGATATAGATACTAACAAAAAAATCCAGAAAGAGTCATATTGGTGAAACAGAAACATCCACACACTCCTTTCGTCTCGACAATCACCGCCTCAATCCACTAGAACAGGTTTATCATCTAGAACCTTTCCGGAGAAGTGGATTGGAGTTGCGCCCCGCTTCTGTTACCAATTACTAAAGCTAGTAATTACTGAATTGCAGACAAGCCAAATAGGTGAGATAGTCTCACTATTTTGGTTTCATTTTGGATCGAAATACTGGTATACCCTTTTGTTTTGTTGGGTAAAAATACAGGCATACACACACAGTATTCCAAGTTGATTATATGCGCAATCCGGTTGACAACTAACCCCATGAAGCAATTAAATGAAAATTCTTTTATCTTTTAAAATGGGCGTAAATTATATTTCCATAAATAAGATTGAATAATTAAATTACTGGAATAGACGAGTCAAACTGAATTTGGCCACGCTAAATTATTTTGTATTATGGTTTTTTTTCTCAAGAAGAAAAATTGAAGTTAGGGCTATACGGATTCGAACCGTAGACACTCTCGGTTATGCAGATCGGAAAATGAAAAAAAAAAGTTCTTGAACTGCTCGGTGAACCCAACATGCCGCTTTTACAGCATTGGGCTCTCTAACCAACTGCTCTCCAATCTAATTGGAGACGAACAAGTGCTGATGTACCAACTTTTGTTTCAAAAATAAATGGAAAGAGGTGGTTCCGTGTGCCCAAACAATTTTTTATTTTTTTTTTCAAGTATTCCTTTGAATACTATTTGAAAAAAGCTACATGAATAAGAAATTATATTAAGCAATCCCGAAGTATTTAATAAAGATTATTGGCTACGCGTTGACACAGGTTTGCCTCTATTGGGTAAAGATCTATCTCGCGATCCAAAATAGTCTCTGTCGCTTGAAAAAGCTAGCTTCCTGACACTTTCTACACCCGAAAGTTCGTGAGACGAAGAAGAGATTTTGTTTTGGCTCTCGTGTTGTCCAACCCCTTTAGCATCGGATAAAATAACTAAATTATCCACCATATCAACTTTTTGATATCGATTTGCAGTCGACTTATCTGTCATGCTATTGTTCTTTTGTGGAAGGGAGAAGTAAGACAGAAATATGTCACGCAACAAAGTCTTTTTGCGTGAGTCGTTGAGTTTCGACGAATCTTTCTAAAAGAACATCGGCGCACGTGTAAACGAGGCGCTCTACCGCTGAGCTATAGCCCTTGATCAAACTGATCACTTAATAAGTAGTTTAAGTGTAATAATTCACTTTTGTCAAGTCAATCAATCGACTGGGGGGAGGAAATGTACAACCACCTAATTTCTGCTACTATAATGTGAACTTGCTTTCAGCTATTTATTAGACATATAATAGATATGTCTATACAAACAAACCCGTACCTATCTATCTATATCTAAAGAGATATATGCGAATGACACACCCGGATATATTAAAATCGTAGCATTTAACGTAGGTAGGGAAAAATCGCAGAGACCTACTTAACTCAGCGGTTAGAGTATCGCTTTCATACGGCGAGAGTCATTGGTTCGAATCCAATAGTAGGTAACACTTATTAGATACCGCGACTACTCAATCGATATTGAATCGGTACCTAATAAGATAAGTTTCGATGTGCGCAAGACTTCCGGTACGTGTGGCACCAAAGTACGAGTAAAATACGGAAATTTCGCGCCGATATCGGGCTCCTCCGGACTAACCTAACTGGTAGTTGAAGCTTCTAATCTGGCTTTAGCTCGTTTAAACGCCAAGTTGGCTTCTATTAGTCTTTTCTTGCCTTCTGCTGTAGCTAACTTGGCTTGAGCCGTCTGAAAACTTTTTTGAGCTTCATCAGGATCAATTTCGCTAGCTCTTTCCGCTTCGTTGACTAATATTGTTACCCGATTATTATCTATCATGGCGAAGCCACCCATCGGTGCCATTGCGGACCATTGCCCATCACTACGTATTTTTAAGACCCCCATATCCAAAGCTGTGAGAAGGGGCGCATGGTTAGGTAATATACCAATCTGACCACTATTGGTAGATAGAATAATTTCCCAGACCTCAGAATTCCAAACTATTCGATTAGGGGCCATTACACGAAGACTCAATCCCATACTTCTCATTAACCTCCCGCCTGTAAAGCTACAGCCTTTGCCGCGGCTTCGTCAATATTGCCAACTGAATAAGAAGCTTGCTCGGGAAGATTATCCAACTCTCCGGAAAGAATCATTTGAAATCCCTTAATTGTTTCTGTTAAACTAACATATTTTCCTGGAGAACCGGTGAAAACTTCCGCCACAAAAAAAGGTTGCGATAAGAAACGCTCTATTTTTCGAGCTCTAGCTACCGTCAAACGGTCCTCTTCGGATAACTCGTCTAATCCGGGAATAGCTATAATATCTTGAAGTTCTTTGTAACGTTGCGACGTTTGCTTAACCCCCTGTGCCGTTTCATAATGCTCCTCACCTACAATCCAAGGCTGTAACATAGTTGAGGTCGAATCCAACGGATCCACGGCCGGATAGATACCTTTTGCGGCCAAGCCTCTCGAAAGCACAGTTGTAGCATCTAAATGTGCAAATGTCGTAGCAGGGGCTGGGTCAGTCAAATCATCTGCAGGTACGTAAACAGCTTGAATGGAAGTTATTGACCCCTCCTTGGTGGAAGTAATTCTTTCCTGCAGTGATCCCATTTCTGTACCAAGGGTTGGCTGATAACCCACAGCAGAAGGCATTCTTCCGAGTAATGCTGAGACCTCTGACCCCGCCTGAACGAAGCGAAAGATATTGTCAATGAATAGGAGTACATCTTGTTTGTTAATATCTCGGAAATATTCCGCCATTGTTGGAGCGGTTGGGCCAACTCTCATACGAGCTCCCGGTGGTTCATTCATCTGACCATAAACCAAAGCCACTTTTGACTCTGATATATTTTGTTCATTAATAACTTTTGACTCTTTCATTTCCATGTAGAGGTCATTACCCTCACGCGTACGTTCTCCTACCCCGCCAGATACAGATACACCTCCGTGAGCTTTCGCAATATTATTAATCGATTCCATGATAAGAACTGTCTTTCCAACTCCGGCGCCGCCAAATAAACCAATTTTTCCACCTCGACGATAAGGAGCCAAAAGATCCACAACTTTAATCCCCGTTTCGAAAATCGATAGCTTGGTATCCAATTGAGTAAATGCTGGGGCGGATCTGTGAATTGGAAAGGTTGTACTATTCCGAACAGGACCCAGATTGTCTACAGGTTCACCGAGGACATTAAATATTCGGCCGAGAGTAGTTTCGCCAACGGGAACACTAAGAGGAGCTCCCGTATCAACAGCGCCCATACCTCTCATTAAACCATCTGTGGCACTCGTGGCTACGGCTCTTACTTCGTTATTACCTAACAATTGTTGAACCTCACGAGTAACATTAATCTCCTGGCCCGCCGAGTTTTTCCCTTTGACTACTAGTGAGTTATAGATATTGGGCATTTCTCCCCGGGAAAAAGCCACATCCAATACTGGTCCAATGATCTGAGTGATGTACCCCACGTTTTTTTCCACCAATTCAGAAATTTCGAAAAGGAGAGAACTGGTTTTCGTAACTGTTTCAGTGTGCTTTCTTTATTTAATTGCTGAATCGATAGAAGTATTTGGTATTTCACCGCCGAGTGGTCGGTGATAGTAGAGGTTCACTCATTTTATTGTGACTTTGACTCCCCCCTCTACTTCTCCAATTTGCAGATGTGGCTATAGATAAATGAAATGAGGCAATGAAACGGGTCAGCAATTGAAAAGGCTTTTTTTTTTTTCACACGATTCCAATAATCACAGAATCGGTGCTCCATCTAATGAATTTTTATTATTGGGTCATGCGTCTTTTCCCTTTCCAGATCCTTAGACGTAGGGGACCAACACTTAGTTACTTCGGAATCCACGGACCAGTCTAACCACGAACGGATTCCCGAGTCAATGTATTGGAAAGGGGCGGAATGATCCTTCTTCAGCGGTTTATACAAAAAACTGTGATGATTAGTTGCACCTCGTACGAGACACGGTGTAAAATAATAATGTTCCATCCCCAAAGTGGATTCTCAAAAGACATAAGTATCGGGCGAAGGTTGAATTACTAAAACCCACTCAACGGCTCATGTCAAAATACTTTATCTATGCCGAGCAGATCTCCTCATTACAAGATTTACTATTTCAGTCATAGGGAGGAACAAACTCATGTCGCCACAAACGGAGACTAAAGCAGGTGTTGGATTCAAAGCTGGTGTCAAAGATTACCGATTGACCTATTACACTCCCGAATACAAGACCAAAGATACTGATATCTTAGCGGCTTTCCGAATGACCCCCCAACCTGGAGTACCGGCTGAGGAAGCTGGAGCTGCCGTAGCTGCGGAATCTTCTACGGGTACATGGACCACGGTATGGACAGATGGACTTACTAGTCTTGATCGTTACAAGGGCCGGTGCTACGATATTGAGCCTGTTGCTGGGGAAGATAATCAGTATATCGCATATGTAGCTTATCCTCTGGATTTATTCGAGGAAGGTTCCGTCACCAATATGCTGACTTCTATTGTAGGTAATGTTTTTGGATTTAAGGCCCTGCGCGCTCTGCGCCTGGAAGACCTACGAATTCCCCCTGCTTATTCCAAAACCTTTATTGGCCCCCCTCACGGTATTCAGGTGGAAAGGGATAAACTAAACAAATACGGACGTCCCCTACTGGGATGTACAATCAAGCCAAAATTGGGCTTATCTGCCAAGAATTATGGTAGAGCAGTTTATGAGTGTCTTCGTGGTGGACTTGATTTCACAAAAGATGATGAAAACGTAAATTCCCAACCGTTTATGCGCTGGAGAGATCGATTCTTATTCGTAGCGGAAGCCCTTTTCAAATCCCAGGCTGAAACAGGTGAAATCAAGGGGCATTATTTGAATGCCACTGCAGGTACGTGTGAAGAAATGTTGAAAAGAGCTGTTTTTGCCAGAGAATTGGGTGCACCAATAGTCATGCATGACTACCTGACGGGAGGGTTTACCGCAAATACCAGCTTAGCTTTCTACTGCAGAGACAACGGACTACTTCTTCATATTCACCGGGCGATGCATGCTGTCATTGATAGACAACGGAATCACGGTATGCATTTTCGTGTATTAGCCAAAGCATTACGCATGTCTGGTGGGGATCATATCCATGCTGGAACTGTAGTGGGCAAGTTAGAAGGTGAACGAGAAGTCACCCTGGGATTTGTCGATTTACTCCGTGACGATTATATAGAAAAGGATCGTAGCCGTGGCATCTATTTTACCCAAGATTGGGTATCCATGCCGGGCGTACTCCCTGTAGCTTCGGGAGGTATCCATGTCTGGCACATGCCTGCCTTAACCGAAATTTTTGGGGACGACTCCGTTCTACAATTCGGCGGGGGAACATTGGGACACCCTTGGGGAAATGCACCTGGTGCCGTAGCTAACCGAGTCGCATTAGAGGCTTGCGTACAAGCTCGTAATGAGGGCCGTGATCTCGCTCGTGAAGGTAATGAAATCATCCGTGAAGCTAGTAAGTGGAGTCCAGAATTGGCTGCCGCATGCGAAATATGGAAAGCAATCAAATTTGAATTCGATACAATTGATACATTGTAATTCAATGCAAAATTTCAAAGTTATTTGTTCCGGCACCTGTTTAGAAACGATTATAAGACATACTGATACTAGGAGTATTGGGAAATAATTTTTCTTCCCGATACTCTTGGTACCTCAAAACAAGATTGGTGTTTAAATGAAGGAAAGAGCGTGTTTTCAAATTGCAAATCCGAGGGTTCGAATCCCCACCAATTTATATCAAAAAACTACGAGATGAAAATTAATAACCTAATGCTACACCCAACGATTCACTGGGTCATTCAACTTCGTTTAACTTCATCATGTGTTATTTGGCAATAATATAATGTATTATTGCATCCGTCTCGTTGGATAATCAAAATTAAACATCTAAAATATGACTAAATTGATACATAATTTAGTCAATCTCCGATTTTATTTTTCCGATGAACTTGGAGTTGTTTCCGATTTGCTAGTCCCCGCTTCAACTGAACAAAGACTCTGCCACCTGGACAAATAAATTCGGGATTTGTTTTTTACATAAACTAAAGAAACGAATGAGGAGATTTTTACGTCTGTAATAAATTGGTTTGAAGATAAGCGAAAATTTGGCGGCTTAATTGGAGCTTTTCTCGAAGAAGCTACGAGAAGCTCCGCCCCAACTGAAATAGATAGACGAATAAGCGTTAACGCGAACAAGGGATTATGGGCTCGGTGTGATAACTGTGGAAATATGCTTCATGTGAAATTTTTGAGACAGAAGAAAAGTGTTTGTGAAGAACGCGGTTATCACCTTTCGATGAGTAGTATGGAAAGGATCGAACTTTCAATTGACCCCAACACGTGGATTCCCATGGATGAAGACACGGCTGCAAGAGACGTTTTAGGTTTTTCTGATGAGGATTCTTATGAAAATCGTCTACTTATTTCCCAAGAAAAGACGGGTTTAACCGATGCTGTTCAAACAGGTATAGGATATCCCAATGGAACACTTATTGCACCTGGTGTTATGGACTTTCATTTCATGGGGGGAAGTATGGGTTCCGTAGTGGGTGAGAAGATTACTCGTTTAATTGAATATGCCACAGAAAGGCTTCTGCCACTAGTTTTGATTCGTGCCTCTGGGGGAGCGCGTACGCAGGAAGGAACGTTGAGTTTGATGCAAATGGCTAAAATTTCTTCTGTTTTGCAACTCTATCAGACTCGAAAGAAATTGCTTTACATAGCCGTTCCTACTTATCCAACTACGGGCGGCGTTACCGCCAGTTTTGGAATGTTGGGAGATATAATTATTGCCGAATCTAAAGCCTATATAGCCTTCGCTGGGAAAAGGGTAATTGAATAAACATTGCGCCAAAAGATACCTGACGGTTTTCAAGCAGCTGAGTCTTTATTTGATAACGGGCTACTCGATTCAATCGTTCCGCGTAATCTTTTGAAGGGTGTTTTGAGCGAAATTTTTGAGCCCTACTTATTAGTTCCTTACAATAAAAATTGAGAATAAAAAAGAGAAAATTCAATTTGCTTCGAATTTTATTCGTTCTGCTCCCCGTAGATCCGCATTTTTTCTTTTAGCAAAAAAAAAAAATAAAGAAGTAAAGTGCGGAATGCTACCTTTCTGTCGATGTACTCCTTTTTTCCACGAAGAATTATGTGAAATGAAATATTCTCATTCGATTAGTTCTTTAGATTAAAAGCCCCTTTCCTTTATGGAGCAGAAGGAATATCATTAAGTACTAGAAGGAGTAATGGGACGGAGATACACTGTTGTATAAATACTTTTTCTTGCGAGGCAATTTAACCATGACAGCATCTTATCTACCTTCCATTTTCGTACCGCTAGTAGGTTTGTTGCTTCCAGCAGTTGCAATGGCTTCTCTATTCTTGTATGTAGAACGGGATGAAATTCTGTAATATCTTTCTTTCTTAAGATGAGCTATAGGTTTTAAACTTCTGAATTAAATTAAATATCTACTTCTAGCCAAAACCTAATCGGGGTGACCCTTGTTGACGGATATTCTCACTTGATTTTTTCAAGAGTCAAATACTATTGTTAATAGTGTCACAATCTATGTCTCATTCCCACTTCTAGTAGAATTGAGATATAGATTGATCATTCGTTAGGAAGTTAAATTTTTTTATTTATAATTTATGGAGTTGCTCGCCTACAGGCTTGAGCTGTAACTCAGTTTTTTATCCCTGGATCCAGATCTATGAAACATAAGTGAGAATAATGAATAAGCTGCGAACCAGAAGGGAAAAAGTCAATCCGGTGACGAATTTAATCCAAATCCATTTATGACGCAATTTGAAAAAATAATGATGAGTTCCTGCCCTAAATATATCCAAGTAGAGTTCATAAAAGGATCACGTACTTTTGCAAATTCGTGTTGGGCCTGTATCCTTGTTTGCGGCGCAACAGGTTTTTTACTAGTGGGGTTTTCTAGTTGCATTGGCGAAGATCTGATCCCCAGACTTTCGTCCAAACAGATTGCATTTATTCCCCAAGGTCTTGTAATGTGCTTCTATGGGATCGCCGGCCTATTTCTCGGGTTGTATCTGTGGTGTACTATTTTTTGGAACGTGGGGGGCGGATACAACTATTTTGATAGGCGGGAGGGTATTTCTTCCATTTTTCGATGGGGCTTTCCCGGAAAAAACCGTCGTATCCACGTTCGACTCATACTAGAAGATATTGAAGCCGTTGGTTTAAAAAGTCAAGAAGGCTTTTTTCCAAGCCGGGTGTTATACCTAAAGGTACGAGGTCGACGAAGTATCCCTTTAATTAAAATCGGCGAAAATTTGACTCTGGAAGATATGGAAGAAAAAGCTGCCGAACTTGCTCGCTTTTTACGTGTATCAATCGAGGGATTTTGAACTTCAGTCTAAAAATGCTATTTTTTGCGAGGATCTGTCGCGAGACAGTGTAGCATAAGGGGTACCGAGGAAGTAAAAAAAAAAAAATAAGTTTGGATTGGAAAGGTTTTAAAAAAAGAGGAGATAGCTTAATTACGAAACAAAGATTTCTCTCTGATGAGTCTCCTATTTTGCAAATTTTTTTTTTTCTACTGGTTGATGGGTAATTAATATATGAAATTGTGTCATTGGAAACGGAAAATTCTTCGGTGGTTTTTAAATACCCCACATCGTTCTTCGGATAGAGCTTATGAAGCTAGTAAGCATCTGCAGCCTGATTCACTGTTTTTCACGCAACTGAAGTCATTTTCCTCAGCAGCAGGGGATTCGTCACGGGCCCGAGCAGCTTTCAAAACTATGGTCTCCCAAAAATATAGATATGTAATATGTTGCAGTCTTCTGGAACACAAAATTAGTTTATTTCTTTCGGGAATCCGAAGGTATTCCAGTGTTTTTTTCCGGGCAGAGCGGCTTCGATCGTTTTTGGCAAAGCGCTGCGCATCTTATTTTAATTATGCAAAAGATTATCCGGTAGAAAGTTGCTTAGATATGTTTCCGCACAAGCTTTCCGATACTGCGATTCTCCAAAAAATATTTTCAGGGTATCGTTCTAATTATTACATAAATAATGAAGCGGTCGATAGGGTAAAAGGAGTCAGTGGTTTATCGGAATATGAACTCAAAGGAGATTCTGCCTCTGCAAGTGGGTTCATTTCTTACAAGTTGAATAATGTGGAAAAAATGAATAGAAAATTAGCTTGGATCGAAGCAACTTCAAATGATTTTCAGTTTCGAGAAAAAATTTGTTCCAGACAAATCTTTCCATTTCGAACTAAGAACAAATTGATTGAAGAATCGCTTCATTGCGAATTAGCAGTTTCTCGCCACAGTCCAGCAGCTTATGAGTCAATTAGTTTGGTACCTAGGTCTGTAACTCGGACCTTATCCAGGTTCAAGGCGGAATTGACAAATCGATCAAGTTTATTAGTACATAACGATTTTGATCTAGCCAAAAACCAAGCCTCGGTTTCTCTCCGATACGTCGGATTTTTTTTCCTTCTCCCCTTCTCGCTTCGAGTCGCTCTAGAAAATTGGTTCTTGGAACCCTGGATTAGGGGTTGGTGGAACATACTTCAAATTCAAGTATATCTAAACCCATTTCAAGAAGAAAAGGCTTTGAAACAGCTCCGAGAAGTAGAGGCATTAATCTGGTTAGACGATATGATTCGCAATTTAGCAGATACACAGTTGCAAAATTTTGACGCGGATGCGCGTGACGAAAGTACTCGATTAGCTATGATGTATGACGAACCAAATATTCAGCTATTGCTGCAGCTAGCAACCGACACAATTAGCGTCGCTATTCCATTTCTTGTCATTATATTGGGACGAAAAAGACTTGCGGTTTCAAATTCTCGGATTCAAGAGTCATTTTATAGTTTGAATGACACAATGAAGGCCTTTTCCATCCTTCTACTGACTGATTTATGTCTAGGGTTTCACTCGCCCCATGGTTGGGAAATACTTGTAGAGTCCTTTTTTGAACATTTTGGGTTAACTCCCGATAAATATGTAATTCCTCGCTTTGTCTCAACCTTTCCGGTTATTTTGGATACGCCGTTTAAATATTGGATCTTTCGTCATTTGAATCGAACATCTCCTTCGATTGTAGCGACTTACCATACAATGAGTGAATGACAACCTTTGCTTCAAATTTCTAGTTAGCAAGCTATCTCCTCATTTGAAATTGCCTCCCTCCGCCCCTACATTCATTATCGTTTGCTATCCAGTACTGAGAAAATAAATGTATATAAGAGAATAGAATTAGAAAAATAATAGACTTCCCGGCATTACGCAACGTTATAGCCTACCTGTACAAATATTTAAGACTAATCATCGATCTATGCAACCAATAACTACAAATAAATGGATGAGAAACTGGTGGATTTTATCACTTGCGGCATCGATCAGTTTTGGCGAATTAAGCTGTCCATCTGTCTCAGATGCATATCCGATTCTTGCGCAACAAAATTATGAAAATCCACGTGAAGCCACAGGTCGTATTGTCTGTGCCAATTGTCATTTAGCCAAAAAAACTGTTGATATTGAGGTCCCGCAATCCGTTCTTCCCGATACTGTATTTGAGGCAATTGTTAAGATTCCTTACGACACGTGGATTAAATAAGTACTAGCAAATGGGAAAAAGGGGGGTTTGAATGTCGGAGCCGTCCTCATTCTACCCGAAGGATTTCAATTAGCTCCTCTTAATCGCATTCCAATCGAAGTAAAAGAGAAATTAGGAAAAGTATCATTTCAAAGTTATCGACCTGGCAAGGAAAATATAATTGTAGTAGGTCCATTACCGGGCAAGTTATACAGCGAAATTGTATTCCCAGTTTTATCACCAGACCCCGGCACCAATAAAGAGGCACATTTTTTAAAATACCCTATTTATGTAGGGGGGAACAGGGGGAGGGGCCAAATTTACCCGGATGGCAGCAGAAGTAACAACACGGTTTATACCGCTTCAGCAACGGGAAGAATAAAAAAAGTTGTTCGAAAAGAAGGAAAGGGTGGGTACGAAATTACCATCGAAGAGTCATCTGAGGGTCGTGAAGCAATTGATATTGTACCTCCTGGTCCCGAACTCATTGTTTCAGAAGGTGAGTTCGTAAAAGCGGATCAGCCGTTGACTAATAACCCCAATGTTGGCGGATTTGGTCAGGGAGAAGTAGAAATTGTACTACAAGATCCCTTGCGGGTTCAAGGTCTTCTAGTTTTCTTCGCCTCAGTTGTTTTAGCACAGATATTTCTTGTGCTTAAGAAAAAGCAGTTTGAAAAAGTTCAGTTAGCAGAAATGAATTTCTGATTACACACTTTTACTGAGGACCTTCTCCTCGCAGCTAAATCATTTGACTCATTTTTATAGTGGGTGTAGTAAAAATCTGATTTTTCATTTTGCAACTCGATGGTTCCGGCGTGATATGTAAGGGGCTAACAGTAAGCCAGTTTGCACAACTATATTTAAACAACCGGAGGAAGAGGCGGCTTGAGAGTATGGAAGGTCATACCTGGCGGACAATTTGAGTTAAACGCATGGATAACCTCGAGAATGTTGGCGGGGTCAGCACCACCAACATTCTCGAGGTTATCCAAACATTCCCCAGCGCAATCGATTTTTGTCTTCCATTTATGTTGTTAACTCGATTACAACAAGTTTAAATCAGTCATTGAGAAATACAACGACGAGAATGAAATAATTTTGTTAAAAACAAAAAGTGATGCGCACTACTTGCCCGTCACTGAAAAGGAAAACCCCGTCTTCCGGTTTGTCGACATATTCTATTAAAAAAATTGCAAGGTAACCCTATCAATTATTGATGAAGTATTTTACCTAAAGTTTTTCAGAGCTATATACTAGAATAGAACTTTTTTTTTTTTCCACCGTATCCATATGTTTAGAAATCAATATGTTTAGCAACACATGGTGTAAGTGGAAGGAAGCACTCTTCTAGGAATCAGTGTTACTAGATTCAACCCTTACCGATTTTTCAAAAGAATAGAAAAGACAATTTTTTAAGAGGGGATGGATCGGCTCATTCATTCAAAAATGAGACGTATTATTACGTAAAATCCGAATACTACTAAACTAGGTCCAGTCGTCGAGTCGCATAAAACTACTGTGAAATCAATTTATTTTTAATTTGAGAAGTAGAAATATGCCGAATCAAACCATTTTTTTCTTCTCCTTATTTTTAGTTAGTTGAAAAGAGAAGAAAAACGGAAACTTCGCATGTGAAATTTGGTACAACTTTCCCGCTTAATCCGCAATTGAGGCAAGAAGAAGTATTCGCCGACTATTCACCGATTTATCCTTATACCAATTGTTATCGAAGAGATGACCCTAACCCCGAATAAGCTCCGTAGAAAAATACGCCCGACGAACCTATCACAAGTGTACCGGCTACAGTACCTACCAACCGCAAAGGAACCCTTCCAGTGGTATTTGTCATCTGCCACGCCTCCTTCCCGTTCTTTTTCTTCATATCTATTAACCGGCCGTGACTTTAGACATGAACGGTCACAAGTAATTGGGATCTTGATGTATTTCAGACAATTTTGTCTAGTTTCTAATTAAAAAAGTAATTAGAAGATGGAACGGCAAGTACGAAAATCGGCAATAGTCCCCGATAAAGGCTTGTACGATTTGGCTCCACGCTCTGTTTATTTGGATTTGGTTGTGTCGTAGATTCAGGGCTCGCCAAAAACTATCTCTGAATGAATTGCGTAGCTGATATGGACCCCAAGAAAAAAACCGTAGGTACAGCTAATCCATGGACGGCCAACCATCTAACAGTGAAAATCGGATAAGTTTTATCTAAAGCCGTTGGTTTCTCCTAAAAGGATTTCGTGAATGCATCAACTTGTTCTAGCGAGTCGAAGCGACCGGTTATTAAAGGAACTTCTTGTCGACTCTCTGAAAAGTATTCATTTGGGCGGGGGCTTCCAGAAACGTCGTAAGCTAAACCTGTACTTACAAACAGCCAGCCTGCAATAAACGGGGAGGGTATAGTAATGCTGTGAATGACCCAGTATCGAATACTAGTAATGATGTCGGCGAAGGGGCGCTCTCCTGTATTCCCAGACATGTTTAACTCCGTATCTATCTTGTAATACTAAAAAGACTTAATTGTTTCCCGAATAAAGGAGAAGAGGTCAAAGGAATGCTGGGAAAAGATGCAGAAGGCATCGGCAAAAACAAACCCCTTTGAATGAACGGGAATTAACCTAAATTAGGTTGTCACTTCTATACCGGAGGTATACTCAAAATATACTGGGTTAGTATAGCTACTTCACATACGATGCGGCAAGGTTACTTAGGAGATGGACATTTGATACTTGGGAATTTGTTAATTAACGAATCGCCACCAACCTAACCCGTAAACTAAAATAGAACCCGGCTTTCAAACGATTCAGTAAACCTGTAACTCTTAAAGACAAATTTTTTCGTCTCGTCTCCTCACCCAGTCCTTGCTCGATTTCGCGGGGAGGTCATCATTTATTTTAACTGAGTCTATGCATATTAGACCAAAGAAGTTGAATTGAAGAAGAAAGATAGTTCCAAAATGGGTAGGATTGCTTTCCTGACGGTTGCTTAACAACGTGAAGGGAGCAATTACGTAGTTCTCGGCACCAGATAAGGAATTGAACCACTAAGACGCGACTTCCCCGAATCAATAAAATAAAATTGAAAAGTTCAAATTCAAAAAAAAAAATAGACCTAATTGTGTCTAGCTTAGCGGAGATTTGAGTAAACAATTTTGATTCAGGGACTCGGGGTGATAAACTACTCAAGAAAGTTGTATACTAACCCATCTCTGAGATAATTTGGTATTCAGATATATGCTCACTTCATTAAGCTACTTCGCCTTTCTGACGCTCGCACTAAGTTTGACCCTAGCTATATTTATCGGATTGAACAAGATTCAGATTTTGCAACTCACTATTTTTTACCCTCCACAAAAAGAGAGGGGGGACGGGGGTAAAAACGAGAAAGGATTTTTCGCGGACAGCGCTTACTAATCCATCGCACTTACCAACAATAAATTATTAGTTGATACGCAAATGTACTTTGGTAAGTATTTGTATCAGACATCTACAAATCGAAATGGTTGAAGCATCACTATCCGGAATTGTGTTAGGCTCGATTCCGATAACCCTAGCTGGATTATTTGTAACTGCATATCTGCAATACCGACGGGGCGACCAATTGAATATTCGATGAAATTCAGCTAAAAATTGGCTTACCCAAGATAATAATTAAAGGGAAGGAAGAGAGAAGATTTGAAATATATCTGACAAATCCTTCTCCTCCCCTCCCTGGTTTTTTCCGTCAAAAATACTATTTTGGGAAATAAATAAATAACAGATGCGGGAGACCACTTTTTTAGGGACGACAATTAGTTATACATTTTAATTTCAGTGCACACCAGTTAAGCAATTTTTGAATATGTGATAATAGACACGCCCTGTAGGATTCGAACCTACGACATCGGGTTTTGGAGACCCGCGTTCTACCGGACTGAACTAAAGGCGCCTTTTCTTGGGAGGAATCACTTTAATCTCCAAGTTGAAATTGCAGCACCCCCGCCCTCATCGTACGTATCTGTCGAGGGAAAAACTACTTGATCTTTCCTCCCCTCAAAAGGGGAGAAAGCAAAAATCAAATGTGTGGGACAACAACCACCCCCCCTGCTAATTAATGCATGTATGAAAACTAGGGATGACGGGATTTGAACCTGCGACATTTTGTACCCAAAACAAACACGCTACCGAGCTGCGTTACATCCCTACTAAATTTGATTTGTGATTAGTTAGACCAATTCCCCGCTATTTTATTTAACTGATTATAATATTCCCTTACAGATACTGGCTACCACTGAAGAAGGAGGTTATTTCCTGGCAGGTCGTTATCCCCCCCCCCCCCCTCTACTCATTTTGACTTCCACTCTTCCTTTTTTCTATTGTTTCTTCACCTGGTCTCGTTGGGGTCGGATACTCGGAAATAATGAAGTCTCATTTCATTGAGATTTGAAAAATTCATTTGGGTATATCAAGTGTGTTATTCCTGAGAATAGAACTAAGAAAGAAAAAGATAAATGAGGGGAATTTTAAAAAATAAAAAAAAAAGGAGAATTCTGATGCAACATGTGAAAGTATATCTCTCCACGGCCCCTGTCGTAGCTACAATATGGTTTGGCTTACTGGCTGGTTCACTAATAGAAACAAATAGATTTTTTCCGGATGCTTTATTATTTCCGTTTTTTTAACTCTGATTTAAAAAGCTGCAAAAAAATCAGACGAAGCGGGGGGGGGTTGAAAGAATTTTAACATTTTGTTACACACGTAATAATAAATCAAGTCATTAATCAAAGGAAAGTGCCTAAATTTTACACTTTATCGGTAAAAATTTCGTGAATAGTCCGTTCATTTTGTTATGGATCTACGTGCGACCTTCTACCCCCCCTCTTAAAAAAGAGGAAGGAAATCAATTAAAATACATCCGAGTCAATGGCCAGAAGTAAAGATGTAAGGGTAACCATCGCTTTAGAGTGTACAAGCTGTATTCGGAAGAAGACTGATGGTAAATCCACAGGTATTTCACGATACACTACACGTAAAAATCGTCGCAATACACCCACTCGACTAGAATTAAAAAAGTATTGTTTCTACTGCCGCAAGCATACTTCGCACAAAGAGTCGAAGAAGTAAAAGATGTTTGTGGTTGGTTTAAAAGTAGTCGATATGAACACTGGTATGTATAGTTACATAAAAAAAATATCATGAATAAACCTAGACACTCTTCCCGTAGGCGTTCTCCATCCATTCGTTCTGATGAAACTGTTGATTACAAAAATACGAGCCTACTTCGTCGATTCGTGAGTGAGCAGGCAAAAATCTTATCAAAACGAATGAATAGATTGACCTCAAAACAGCAGCGTTTGGTAGCTACTGCCATAAAAAGAGCCCGCATTTTGGCCTTGCTGCCCTTTTCAAATAACGAAAGTTAGATAATTTTCATAAATTAATTTTTAGGATATTTTTCAATTTTGAAATAAATTATTTCCACGGAAACTATTTATTTCAAAGTAGTCCCCCCGTTGGGTCAAACTGATATCTACGAGGTAGTCTGTCTTTCTGCCCGTTTTCCCTTCTTTTCTATTTTTTCGCCGTGATAAATCTGCAACTCGATTTGGTTTCTCCGCCTCTCCGTCAAAATGACTTGGAGAGGCTTAAATTTAACGCCGTCGATCAAATTCTATTGTTGCTAACTTGTTGTACGAGCAGAGAAAAACAGTAAGCATCTAAGATAGCTACTTGAGAAAGTGTCTTGCGGTTCAAAGAAACTCGATTTTTGTACAAACTGTGAATCGTCGAACTGTAGGTAATTCCATTTCTCCGTGCTGCTGCATTAATACGAGCAATCCATAGACGGCGAAAGGACCTTTTGCGATTATTTCTATCTACATGAGCGCAAGCTAAAGCTTTTTCTCGCCGCTGTTTCGCCGTTCTAAATAATCCTGAATGAGCCCCCCGAAAACCGGATGCGGAATCAAGAATGCTTTTGCGATACTTTCGGGCCACGGATCCTCGTTTTACTCTGGTCATTATGCGTATAGCCTCACAAAAATACCAAAATTTTTCAATAGAAAATCTATTGATTTGTTAGTTCCTCTACTTCTTTAAATAGTTCCACTTGACTATCTCCTAATTAGATAAGTTAATTTAAGAAAATACGTGGTGACACCGTCAAAGCATCGCTATTGAAATAATTCAGTGAAAATTTTCAAACCTCGAACACAGATTTATACTTCTTCTGTCAAGTGTAATAACATTACATACCAAGTCTTTCTCAAGCTAGTTGTTGTCTGACGCCCTCTGGAAAAGGGTGTCAGGCACAGCACCTTTATTATCCTCTCCGTTTCCATCTTATGTAAGAAGTAGAGATTCCGGTGGCGTTCGCTATTCCGGCTTTCCCTTCCGTAAATACTCAAATATCTCAACTTTATCGCCAAAAAGCCAGACGTTGTACCGAAAATGTTACAGATTCCTACGTTTCCGTGGTCAAAATTTCTTGGCAGTCGGATCCCCCCTATATACCGGAGTCTAAACTTGTCCCGAGGTGGGGTAAATAAAACTACTGTTGGTGGTCCGTACGATCCCCAATATTTGACTCAGCCTGGTAAAGCTTTTTCAATTTGATTTCCTAGTCCTTAGGAGAAATCATATGTATAGTGTAGTAGCGGTATTTTAGGTCGGGGGTTGGCGTGATGGCTGACCCGTAATTGTACTGCCAAAGTAGAATTGACAGGGGAGGTATGGGGGTTGATACCACCAGCCTGATTTCGCTTAATAACTCAATTTTATTATTATCGATTTCTTTCTACCGTCCCAAATTGAAAAGATCGGGTTCGCACCGACTTCAACCACGAATTGCTATTTTCCACTAAAACAGGTGGATTATGAATTTCTTCCTACTTCATTTGGTAGATTATTTTGTGATATAAATCTCCAAATAGTTTAGGTTCCCGATCCAAACAAGTCACACATACACCCTAGTACATACTCCCCGCCGTTGGGGACACCCCCGAAGAGCAGGGGATTTCGTTCCACTCCCCACCAGTTGTCTCGCTTTTCTAATAAGTTGCTGATTCGTTGGCATGCTCGAAAACACAGAAGATTTCTACGGTTTGAAATATTCTCAACCAGTTTCTAAAATTTGTTGTACTTCTCCACCCCAATATTGATCTTTACTAGATTCTTTGTCGTATTAAAAATAATTTGGTAAACCCGCTTTTTTAAATGGTTGGGGCAATAACTACCTAGATTAACAGACGTTAAACTACAAAAAAAAAGGTTCACTTGCGAATCTCAATTAATTTTTACTTAGCAAATCCTCAACGTGAGACGTTTTCCAATGCCACGAGATCCGCTACGCCGTAATCCTGGGCTTCTTCAGCCGACGAAAATACATCTCTTTCCATGTCTTCGGAAATTATCCACAAGGGTTTACCAGTTCGTTGGGCGTAAACTTTGGTTATACAATCCCGTAGTTTCGATGCTTCTTCTGCTTCCATGACACATTCTCCAGCTTGCCCATCGTAATATGAACTAGCGGGTTGATGAATCATCACCCTGATTAGATGACTTTGATTAAGTTTAACCGTACAAGCAGACATTTCTGCATACGGCTAATTTAGACAATTGGCAGTTTAATTTTAATAAAGCCGGCCCAAATTTAGGCATCGATTTTTTATTTGCGTCGCAAAAATCCTCCACTTTGTTATCGGCCCTTCGCTGCTGCCATACTACGTATGGAAAATAGTATTGTGCGATTCTGCCATCCTTCCTTTAGGGTACTATGATGGTTCCGTCACCTCTTTATGTCCGCAATCCCAAAGTTTGATATGTATACCCTCGCTGGATAAAGGAATCAACTTCTTTGGAGTCCTAATTTTTTTTTCTACCAAAAGAAGTTGGGATTTTTATAGATTCTGTAAATCCAAAATTTTATATGACTTATGACGCTAAGATATATTTATTTTAATCGACGGAGAATTTAACACGAGTTAAAAAATTCTCTTGATTCCATTTACCCTTTTAATACTTTGCTGTCTCACTTCTAGATATCGATAAAAAAAATCGCCAAGTACAAATTGCCATGCTACTGTTACCTAAATCTAGCGAAGGCAAAACCCTAATTCACACAAATCATTGGCGCCAAGCGTGGGGCAGTGCTATACGTCTAGTAATCTCCCCTCCAGCCAAAATAGAAGATCCCATAGAAGCAGCGAGTCCCATACAAATGGTATGTACATCTGGTACAACGAACTGCATCGCGTCGTAAACAGATATTCCGGCTAATACCGCCCCACCGGGGGAATTTACATACAAATACATATCTTTGGCCTGATCTTCCCCATTCAAATACATCATGATACCGATAAGTTGATTGGCAATTTCGTCATCGACCTGTTGACCTAGAAAAAGAAGTCTTTCTCGATAAAGTCGGTTGATCGGAGTAGGTTCGTGCGATTCACGCCCCCCCCTCTGAAACCGTGTAGGTATCGTTAGAAACATACGGCTCTGGCGGCTTCTACGCAAGAAAATCTAAACAGAATGAAGAAGTGGTAAGGGATAGGTTTTCTCTTTTCCATGTTTTCAATTCTGCCCAAAATAGTCAATTCCGCTTTTTTTTTTCTTCGTTCAAGTTTGTCTGGCCCTTTTTTCACATATTGAACTACATTGTAACCGGCAGTTGGTGCATTGACTTTGCCAAAATGTTTCCTCCCCGCACCAGTACATTTCTGTTTGACATTGAAGCCTTTCGATACAAAGAATCTTTAGGCTCATCTCCTACCCCGAAGGAGAAAATTCCGACTACTACTCGCACATATAGAACAAGCAGTTTTCCTCTCCCATTATTTCATTTGTTTCCACATTTCATAGGTTCGAAAAATCAATCTTTTGAAATATGTTCTATTTTTGTTTTGCTTAATATTTCGCACGTATTTCTTTTACGATCAATATCTGGGATCAAGTGATTGGGGCCTAGACGACCTGTTCGTCTCAACTAGCCATGGATTCCGATAGCTAACACTATCATCGGCAGAGTCAAAATCTCTCACGCATTTGATTACTGCTAGAGTAGTCGATTTCAAGCGAGGTAGGTACAAATCGATCGGATACAAAATGGCGAAGACAGGTTTCACCAGGCTCGACGTACCTAACGAGTCGCACTATACGTCAACCCGAACCGCATCCTCTTCCCCAGGTAGTCGAAAGGGCACTTTTGGAACACCAATTGGCATGTGAAAAACCTTGAAACGTCTTGCAGTTAACTCCGATTTGGGGGCGTAAGTAGCAGCTTAATTGATAAAGATTAGCTTGTGTTACATTATAACACGTCTGACCAAGACGGTATGGATCAGTAGATCTCTTATTCTGACAGATATTTTCAGATTTTTTTTTAATTCCAATGGGACCAATCCCTACATTGTTACATGGGGGAGGGAAATGCTAAAATATCCATGTCTCCTCCCCTCTCCAGGGAAAAAGTTGTTGACTTGTTCGACATAGCTTCGTCTTTTCCATAATTGAGTCAGTGAAAGGAGAATAGACAATAAAAGGCGGTCTTCATCGAATACTTTAAAAATCGGCTGTTTCCTCCTGCCTATGTCGTCTCAATCAAAAGCCAGACTATTTTTTCACATGTTTCGTACAGCAAACCATATGTCACTTTTTTAGGATGTGATCTTCCATTGCGAGAAAGTTACGTGGTGATCATTCATCTCCAATAATCAAGAAAGAGGTTTTTCACGGGTTTGCCTTGGTATCGCGTTCACACCGTCGTATTGAACGACCCCGGTCGGCTAATTTCTGTGCATCTGATGCATACTGCTTTGGTCTCTGGCTGGGCGGGCTCGATGGCTTCATATGAACTAGCTGTCTTTGACCCATCCGATCCTGTTCTTGATCCGATGTGGAGACAGGGTATGTTTGTCATTCCCTTCATGACTCGCATCGGGATAACAAAGTCGTGGGGGGGTTGGAGTATTACGGGAGATACTGCAACGGACGCAGGTATCTGGAGTTACGAGGGCGTAGCCGCAGCTCATATCATACTATCGGGTTTGTTGTTTCTAGCCGCTATATGGCACTGGGTGTATTGGGATCTGGATCTGTTTCGCGACGATCGTACGGGAAAACCATCCCTGGATTTACCTAAAATATTTGGAATTCACCTATTTCTTTCGGGAGTACTTTGTTTTGCGTTTGGAGCATTTCACGTAACTGGTTTATTTGGTCCTGGTATTTGGGTCTCAGACCCATACGGATTAACCGGAAAGGTGGAACCTATAGAACCAGCTTGGGGGGCCGAGGGCTTTGACCCATTCATTCCGGGCGGAGTAGCCTCGCATCATATAGCAGCCGGAGTGTTAGGTATACTAGCCGGATTGTTTCACCTCAGTGTTCGTCCCCCCCAGAGGTTATACAAAGCGCTACGCATGGGAAATGTTGAAACCGTGTTATCTAGCAGTATTGCTGCCGTCTTTTTCGCTGCTTTTGTGGTTTCCGGAACCATGTGGTATGGTTCCGCCGCCACTCCGATTGAACTGTTTGGTCCCACTCGCTATCAATGGGATCAGGGGTATTTCCAACAAGAAATAGAAAGACGAATACGATCGGGCGAAGCTGAAAATTTGAGTTTATCCCAAGTTTGGTCCAAGATTCCGGAAAAATTGGCTTTCTATGACTACATCGGTAACAATCCCGCAAAGGGTGGATTGTTTAGAGCCGGCGCAATGGACAACGGAGACGGTATAGCTGTTGGTTGGTTAGGCCATGCTGTTTTCAAGGATAGGGAAGGCCATGAGTTGTTTGTACGCCGTATGCCGACCTTCTTCGAAACATTTCCGGTCGTTTTGGTAGATGGAGAAGGTGTGGTAAGAGCTGATGTACCATTTAGACGGGCGGAATCAAAATACAGTGTTGAGCAAGTAGGTGTAACCGTAGAATTTTTCGGTGGGGAATTAGATGGTGCCAGCTTCAGTGACCCTGCCACGGTGAAAAAATACGCTAGGCGTGCTCAACTAGGCGAGATCTTCGAATTTGATCGCGCCACTTTAAAATCAGATGGTGTTTTTAGAAGTAGTCCGCGGGGTTGGTTCACTTTCGGTCACGCTACGTTTGCTCTCATTTTTTTCTTCGGTCACATCTGGCATGGCGCAAGAACTTTATTTAGAGACGTCTTCGCTGGCATCGACCCTGATTTGGACGCCCAAGTTGAATTCGGTACGTTCCAGAAGTTGGGAGATCCAAGTACCAGAAGACAAGCTGTTTAGAGGATTTCCTCCTACAGAGACCGTCGAAATCAAGAAATGGTTTTTTTTTTCACAGTCCAGTCAGTGAGACTGACCCGATCAAAAAAAAAAAACTGGATCGAAAAGTATGTTTTATCAAAATTTAATGAATTATTTTAATTGAATACTTCTAACCACTTCGAAGTTAAGTTGAAGAAGGGAATTTTTACTCAAGTAATACTCTTCCAATTAGTACGAGAGATATTTTTAAAAACACCAATTTACCACCTAATCCATGGAAGCACTGGTTTACACATTTCTGCTGGTAGCCACTTCAGGTATAATATTTTTTGCCATTTTTTTTAGAGAACCTCCCAAAGTGCCTAACAAGGGTAAATAAAAAAAAAAATATTGTTCCATTCCAACAAATGAAATAGACATCTTTATTGTATTGACGACATCATTAATACAAATAAGATGAAATGAATTAGAGACCTTCCTTTTCAATTTTTGGAAGGAAGGTCTTCTGGTTTGACTAATCTTCATGTTCTTCGAAGGGATCTCTTAATTCTTCGGACGGTTGACCGAAAGCGGTATATAAGGCATAACCAGTAAAGCTAACAAGTGAACGGGATGGAAAAATAGCGACCAAAGTTGCGGTTTCCGTTGCCATGTGACCCAATATATTTTAATTCTCACCCAGTATACTAGTATACAAAGTCAGCAAACTTCAACCAATTGAGCAGGCTCTATGGCTACAAAAGTTATTGATGAAACTCCTAAAAATAAACCAAGAATCAGTTTTTTAGGAATGGTTTTGAAACCGCTCAACTCAGAATATGGAAAAGTTGCTCCCGGTTGGGGAACCACTCCATTAATGGGGTTTTTCATGGCTCTATTTGCCATATTTCTAGTTACTATTTTAGAAATTTATAACTCATCCGTCTTATTGGACGGTATTTCCATTAGCTGGTAGAAAGGCCCTGAGCTCCGCCGATGCCAATACCTGGGGACTTAGAATAAAACATCGAAAATTAACTTGAAGAGGTAGTCGAATCGCGTAAACTTCTTCTTTTTTATTTTTAAAATATTTTGTTAATATGGGTGTGTGATTCGTGGCAATTAATCCGATTTAATAAATAAGAAGTTCTCTATTTTATTTATTCAAATAATAATTTTTATACCGTTGATGTTTGGCCGGGTAGTCCTTAAATCATTAATACCCGAAACGCAAAAATATGTATCTATTGAGAAGTATCAAACTATGATTAATTTGCACCAATTTACCGTATAAATTTCGTGATGAAGTTGTTAGCTTATACGTTTTTGATTCGGTACTCAATCGAAAAAAAAAAAATTATAAAATGCTTCTTAATCAATCCTTCTCAAAGTCTGGAGGTGAAGAAAAGGGAAATCTGCGGGGCATCTACTGGTTCCTGTAATTCTGAAGTGGTTAAAAAAGATTTTGTGCCCATCGAGTCTTTTTGGACACCAATGAGGTATTTCATCGAGATGTAGTAAAAATCTAAGGTTTTTTGAGTATTTAACCAATCAGATTAGAACGAAGTAACCTCTATTCACTTATGTATTTCACTTTTTCATTTTTAGGGATAAATACGTCGATAAGGTGAAAAGATTTCCCAAGACGCTACTACTGGTTCTCAAATGAAGGAATAAAGGCGAACGTGAGATTAAGGCGGAATTTATTTCCGAGGTTTTCGGAGTTGAGTCATTGTCCCCGACCTGTCTAGCGAGGAGAAAGAAAAAAAGGGGGGGGTGACGCTTTTCTCAATGGAATGGACGGTGCTCAGAAAATATTTTCGTTCAAGCTGTGTGAAGAAAAATCTTCATGTACAGTTTATGAAGAGGGAGTCGAGGAGGCTGACCTATCTTGCTAAAGTATATGATTGGTTTGAAGAGCGTCTTGAAATTCAGGCAATTGCTGATGATATCACTAGCAAATACGTTCCTCCGCATGTGAACATATTTTATTGTTTGGGGGGAATCACGTTGACCCGCTTCTTGGTTCAAGTAGCTACCGGTTTTGCTATGACTTTTTATTACCGTCCGACTGTTACAGAAGCTTTTTCTTCGGTTCAATATACAATGACTGAGGTAAATTTTGGTTGGCTTATTCGTTCTGTTCACCGTTGGTCAGCAAGTATGATGGTATTAATGATGATTCCGCATGTATTTCGTGTCTATCTAACAGGAGGATTCAAGAAACCTCGCGAATTGACTTGGGTTACTGGAGTGATTTTAGCTGTATTAACCGTATCTTTTGGCGTAACTGGATATTCGTTACCCTGGGATCAAATTGGCTACTGGGCCGTCAAAATAGTAACAGGTGTACCCGAAGCCATTCCCTTGATAGGATCTTCATTGGTAGAATTATTACGAGGAAGCGTTAGTGTTGGACAATCCACATTAACTCGTTTCTATAGTTTACACACTTTTGTATTGCCGCTTCTTACTGCCGTTTCTACGCCAATGCATTTTCTAATGATTCGCAAACAAGGTATTCCGGGTCCTTTATAATTTATTCAGAAATCAGTGCAAAACAAATAAGCCACATTTATTAATAGAAATTCTTCCTTCTGCTCTCTAAACAGATTGTTGTTCTGTTGCCGCAACTACTTACAGATGAAAAGTTACTCAGCGGATTAAATTATCGTTTCGAATTACCGGGATAACACGGTCGAGACACTGAGAGGAAATTTTTGGATTATGGGAGTGTGTGACTCGTCGCAAAATATGTAGGCTATGCAGATATTAAGTCGGATATTGCTGCTGTGTCTCCCCTCCAACTTTTCTTCGAAGTTAAGAATCGAAACCTGGATGTAGAAGCATCTTTCTAAAACTCAGAAAGTTGTTTGGAGAACTTTTCCCATGATCGAACCAAAAATCTTAAAAGGCCTCATCAAACCCCAAATCTCTCCACATATTTGAGACTAGGTGAAATTTAATTATATACGGCTTTTGAGCCGATGCATACATTTCTTCTGTATCGGTTGCCAAATTCTTGCAGCAATAGCCGCCGGGGTGAAAGAAACGATCTAAAGAGATGGGTAGCTAAAGTCATAACGAGTTGAAATTCTATACGGATCGTAGTTTTCGAGTATCTAACGTAAGTTAAGTTAGGAATGATACAATACGTGATGTATAGAGTGCAAGATAATCCGCGAAGCTTTGTTCTAAAATAAAATTATTGAGCTGATTCGGATGAGAAGCTGCGCCGCAAAATACCTTCTTTTCGCGTTTATCCTTGTCCTGTCCTGTTTCTCCTCATCTTGTCCTACAAGATGGAGCAGTGAGGTATATGCTCGAGCCGTATGGGAAGAAATTTCCACGTTCGATTCCTACGGGGGAGTGAGGAGTCCATCCCAACAATAAAAAAACCTGACTTGAACGATCCTGTTTCGCGGGCAAAATTGGCTAAAGGTATGGGACATAATTACTACGGAGAACCTGCCTGGCCCAATGATCTTTCATATATATTTCCTGTAGTAATCTTGGGAACCATTGCATGTACCGTGGGACTGGCCGTTTTAGAACCATCAATGATTGGTGAGCCAGCAAATCCATTTGCAACTCCTTTGGAAATATTACCTGAGTGGTATTTCTTTCCCGTATTTCAAATACTTCGCACGGTACCAAATAAATTACTAGGTGTTCTCCCAATGGCGTCGGTACCTGCAGGTTCGTTGACCGTCCCTTTCCTTGAAAATGTCAATAAATTTCAAAATCCCTTTCGGCGTCCAATAGCCACAACAGTCTTCGCAATTGGCACCGCGGCCGCCATCCGGTCAGGTATCGGAGCAACTTTACCCATCGAGGGATCCCTAACTTTGGGTCTATTTCAGTATCTTTTTCCCATTTTTTTATCTTAAGAGATATTCACATCCAGTCTAGGGAATAATTGCTACCGAGCAATATTTCCCTAGACGCATCTGTTTTCGAGTGAAAAATCTTGATTTTTTTATTTATCGGGTAATCGATTTTCATTTGTTTACGTTGAACTAGCAGAAGTCGACCCTAAGTTTCACCTATTTGATAAGTATTCATTTTGTTTATATCTATACCCTAATTAGTTCTCATTTAGTCACTTCCGATAGTTTTTATTAACTTTTGACACCTGAAAGCCAATTTGATTAAAAAAAAGATATGATTCGGTTTCTAGCGTTTCTATTTTTTGAGACCTATTTTCTTGCTGGGTAATTCTTTGGCGAAACGTTCCCACAGAGCTTTGGACACCTGATCCACAGATTTTTGCCCAAAATTTTTTAATTTCGACAAATCTTCTCGACTATAATTAAGCGAATCAGCAATTGTGTGTATCTCGGCCCTTTTAAGACAATTAAAAGCTCTGGCAGGTAATTCCAGTTGGTCAATAAACATATTTTCAAAAATCTTTTTTTCCAGTTTGCACGTGTTACCCAATTGCAGTTGCAAAAATGGTGATCTCGTTGAATCTGAAAAATCTTCATCATGCTCAAGGAAAGAGACGTCTCTGCATTTTACGCTTGAAAAGGGGGTTGACAAATCTATGAGTTTTTGAGAAGCTTCACTAAGTGCTTCATGTGGTGTCGGACTACCATTAGTCCATATCTCGATGAATGATATTTCTTGCGTCGCTCTACCGTTTCCGAAGAGATGAATACTATAATTTACGTTTCGAACAGGCATAAAAACAGCATCGATGGAAAATTGTCCATCTCTACATTCATTTGAATTTTCTATACGATATCCACAGTCTCTTTCAATTAATAATTCAATATTTAAAGAGATTGGATGGGTAATAGTAGCTATATATTGCGAGTTGTCAATTGCTTTTACGCGAGATGGCAGTAATGTATCACCCGCAGTTACTTCTTTAGGGCCCGTCACAGATGAAAATGCCTCCCAAATATCATTGGAGTCACTTTTAAGCACAATCTCTTTTAGATTAACTAAAGCATCATGTATTGTCTCTTAAATACCCGTTATTGTGGAATACTCGTGCACGACTCCAGGAAATTTTACACGCGTTATTCTCGTTCCTCCAACCTCTTGCGGCAAGGCTCTACGCATGGCAATTCCCACAGTACTGGCTTGGCCTCTTTTGAAGGGAAATATGACGAAACGACCATAATGAAGCCGCTTACTTTGCGTTTTTGATTCTAGGCATTTCCATTGAATTCTTTGGGTAGAGATTGATGTTTCGTTCTCGAGCATACAGAAGTTTATTCCTCCTCTTTTAATGTGGCTAATTACTGGTTAAACACGTCTTTTTTTAGGGGGTCTACACCCATTATATGGCATAGGAGTCACATCACGTACGAAACTAAGAATTATGCCGCTTCTGCGAATAGCCCGTAAAGCCGTGTCTCTTCCCGGTCCGGGTCCGCTCATCATCACTTCTGCTTGTTTCATACCCCGATCCATTGACGCCCGAATCGCATTTTCCGCTGCAGCTTGTGCAGCAAAAGGTGTGCTTTTGCGTGTTCCTCTGAATCCACAAGCACCGGCGGAACACCAAAGTATTACTTAACCTCGAACATCCGTAACGGTAATGATAGTGTTATTAAAACTTGCCTGGATATGAATGACTCCCTTCTGAACTCCGCGTCTTCCCTTACGTGAACGAATTTTTTTTGATTTATTTGATATAATTGATTGATTATTCATATTGAAAAGCTATGGTTAATTAATACTCTTGTTTATACTCAACTTTTTATTACCCCTGCCTCTGCTTATGTTTTGAATTGCAACAAATTACCATGATTCGTCTACGTCTACGAATCAATCGGCATTTCTCACATATTTTCTTAATGGAAGCGCGGATTTTCGTATCTATAACCTCGAATTAATTAGGTAAATCTATTTATGGATTTCATACACGTCCTCTTCCTTTTTCAGTGAAATCCAGATAAGAAGTTGGACGACTAAGTAACTGCCAAAAAATTACACGGATACAAAGATCTATTGACTATTGCTTGTATGCCTGTTTCTGAGACGATAGATAATGCGCCCTTTGGTAAGATCATAGGGACTTAGTTCGGCTCTTACCCTATCTCCTGGTAGTATTCTTATATAACTGCGTCAGATCCTTCCCGATATGTGAGTCAAAACTTGGCATCCATTATCCAAACACACTCAAAACGTGGCATTGGGAAGAGATTCTGTAACTGTACCTTCCATGTCAATGAGATTCTGTTTCTTTATCATTCGGAATAAATAAACCTCCTAAATTACTTACAGGTTTCTCTCAAACTATTTTTATGATTTGTTCCAAGACGGGACTGTTTAAAAAAATTAACTTTTTTTTTCCTTCCTTTTCAACTGCCCAATTACCAAATATGGCGCAGAATTTCCCCCCCAGTTTTATTTCGTCGGGCTTCCCGATCTGTAATAAGTCCACGAGATGTCGATAAAATTGCGATTCCCATACCCCCAAAGATTTTTGGAATTCTTTTATAATCATAATATATTCTTAGACCGGGTTTGCTAATGCACTTGATAGCTGCAATGGAAGGTTCTTTTCCCCTCCCAAAATATTTTAGCCTGATATCCAAAAAAATCTTTTCGTTCTTTCCGTGTTCCGCAACGCTTTTGATAAAACCTTCTTCCAGTAGGATTCGTACGATACCTCTAGTCATTTGAGTAGCAGGTATTCTAGTTATAGCTTTCCTTTTTGTGTTTGCATTTTTTATCGAAGTAACTGTAGTAGAAATAGCATCGTTATTCATGACCTATAAATCGGTAGTTATTGCAGTTGTTGGTATCGAAGTAGTTCCTAACATCTATTTTTTATTTTGTGAAAAGAAATCGGGCCTCAAGGTGTAAAAAAAGTTCTGTCCTGTCTACTCATCTTTATTAATCATTTCCTTTTTTTTAACTTAACTTTATATATTTGAAATAGTTTATTTTTAATAACTATTAAAACACACATTTTTGTGACAATTCACGTTTCTCCAAGTTTGAAGAAGCAGAAGTTAACCACCCGTATGAATTTCATTTATTATTTTTTGCAACACTTCAGGGGCTAACGAGACTACTCTGGCAAAATTATATTCCCTCAACTCTCTTGCTACTGGACCGAAAATACGAGTCCCTCTCGGATTCCCTTCCTGGTTGATGACGACGGCTGCGTTGTCGTCGAACCCAAGGACCATTCCATTGTTTCGTTTCATTCCTTTCCGAGTGCACACTGCCACCGCCCTAACTACTTCCGATCTTTTCAAAGACATGTTGGGGACGGCTTCTTTGACTACGGCAACAATAATGTCGCCTACACCTGCGTATTTGCGGTTGCCGGTTCCTAGCACTCGAATACACATTGACTTGCGAGCTCCGCTATTGTCTGCTACATTTAAATAACTTTGAATTTGAATCATTTGGTATCGCTAGTGAAAATAAGTAGTAAATCTAGTTATATGTGTATTCATTTAACTATATATAACTATATACATAGCTACATACATATTACATTTTGACAATATATGTGATCCACACCAGCCAAATGGGTAGGGAAGGTGGGGAGAAGATTTAAGTTACTGATGTTGCAGCAGAAGAACTAAATTACCGATATCACAACGTTGGTAAAATCAAGACAGGGATTAATATGTCTGCTGTAAAAATTGGGTTTCAAATACTGCTGTCGACGTAACTGGCACAATTGTCGAGTTCTTTCAAGAATTGGCCGACTTCTTCGTAGAAGATTAATTTCATTGTAAAGAAAAATTTGATGGAGAAAAAAACATTAATGATTATTGGTACCACACGGTTGCCTCTTCAATATCTCATGTAAGAGAGGATTGCAGGTATTGCCTCTTGCATTCACCAAAAATATGACTATTTTCCCCCCACTGCCCCGAATAAATCACAATTTTTTTGAAATCACTATTCGGGTACGTATAGGCATCTTGTGAGCGGCCATCACCATAGCAGCCTCAGCCACATCTTCCGATACTCCACTTAATTCATAAATTATTCGACCGGGTTTGATGACGGACACCCAGTATTCTGGAGATCCTTTACCTGAGCCCATACGCGTTTCGGCTGGTCTCATGGTGATCGGTTTATCGGGAAAAATGCGTATCCATAGTTTTCCACCCCGACGAGCGTGTCGGGTTATTGCCCTTCTCCCCGCCTCTATTTGTCTAGCTGTAATCCAAGCAGGTTCAAGCGCTTGAAGTGCAAATTTTCCGAATGAAACTACGTTGCCGCGACTGGCGATTCCTTTCAATCTTCCCTTATGTTGCTTACGGTATTTAGTTCGTCTGGGGTTGCAATCGATGCTGACAAAATTTTTTTCATCTCTGCTGCAGAACCGGATGTGGAAGTCTCCTTCCAACCGGCTCCTCGTAATACCACTACTCCTTCTAAATTCTGGCAAATCAATTAACTGCTAGCTTTTGTGCTGCTTTATCCTTTTTTTATACTTTTTTATTAAATTATTCCCGTCTAGGAGAAGCGATTTCGATACTATTCAGTACCAAAATTACGGGCGGGAATGGGCTTCATTGTCCAAGTCCTTTTTTTTTACAGCCCCAAAAAAGAACCTGTGAGCTTCCCCCGCCATCCTACTTGCCAGATTTTGTTATTCATGAACTAAATGATATTTGGAAGTTTTCTCGTTGTTTTAATCTTTTTGATCAGACGTTTAGGTCCTCCCTCTCGGCAACGGAGCTTTAATACCACATTATGTCCCAATTTTATCGAGTCAATGTTCTCAGTAGTAATTGACTTGAAGCTCTTTCTTAACTGTAATCGTGCTGCGTCACGTCACCTTTTGAGAGTTAGGCAGTTAACCATACGACTAGTTGTGAGGGAAAGAAACAATTTTAAATATTTAAGTTCCCCTGAAGTTACCGTGAAATAATATTGGTTTCAGCTTTCCTAGAGACAAGGTTTCCACGGATGAAAAGTTTCTTCGCAACAAAATAATTCCGAATTTTGCTGCGCATTGATAATCTGTTTACTTAATATTTATTGGCAAAGGTAGGGTTTAACTTCCAATTAGGTATTTTCTTTTACGGGCAAAAAGATGTTTTTTAACGAGTCGCCCACTAAGCATAGCAGATATTTTTCAAAATTTAGAATAAAAGAAATTGAAGTTGAAATAAAATGAAGCTACCCCACTTTGTATCGATATTTATTAAATGAAAAGTAGATTCTTTACACTGCGTAGTAATCACTGATTATATCGAAATATCCAAATCTTTATACCCAGAACCCCATGAATTGTCTGAGCCGGGTGGTAACAGTAACTAACATCGGCTTTAACTGTTTGTAGGGGAACTCTACCTTCTCTAGCCCATTCGACGCGAGCCATTTCACTACCATTTAGACGTCCAGCTATTTGTATCTTAATGCCTTTACCGTTAGTTCTTCCAACCATTTCGATGGTTTTTTTCATAGTTCGTCGAAAAGGAACTCTACTTCTTAGTTGCAAAGCAACATGTTCCGCTAAAATTTTTGGTTCTCCATATGGTTGGGTAACGCTAGTTAAGGTCACTCGGAGATTTTGATTTCCGAGTCCTAAAATGTTTCCCAGATCACTTTTCATTTGACTAATCCCCAAATTCTGTTCTTCAATTAGTAAATCAGGAAATCCGGTATGTATATCAATTTGAATAAGATCTGTTTTTCGCTGGATTTCGATATGCCCAACTCCGCCGTAGTTAGAAACATTTTTGACGTGTTTGTGAATATAAATTTCGACAAAATTGCGTATCTTTCTATCCTCTTCAAGAAACTTCGGATAATCTTTCTTCTGTGCGAACCAGTAAGAATAATGCTTCTAATTTACACCGAGTCGAAAACCAAGTGGATGAATCTTTCGTCCCATACCTATATTCCCCCAACTCACTATTAAATTTTTTTTGTAACTTCTTCTGGTTTTTCAATATATTTAAATTAGGCATCAATTCATATGCATTTCTTTTTTCTTCACTTCTTAACAGACTTTGAGTTCGATTGAATAGTTACTTTACACGTGGGTCTTTTTATTGGGTAACCACGCCCTTGAGCTCGGGGACGAAACCTCCGTAAATACGTGGAGTTATCTACCCAAGCTTTACTGATGAACAAATCGGATTTATTTAGTCCAAGATTGGTACTTGCATCTGCAGCCGCGGAAAGAACCAGCTGTGATACAGAGTAACATGCTCTATAGGGCATGAATTCGGGTAATACAAGTGCTTCTTCGTACGAACAATTTCGTATCCGATCAATAATACGTCGCATTTTGGCAACTGACACACGGACATTCCTTCTTGCAGCTTGTGCTCCTAACTTATTTATGTTTCTCATGACATATTATTTCCTAATTATCGGCGAGATCCTTTATCGTTTTTGGCATGTCCCCGAAAATTTCGGGTGGGTACAAATTCTCCCAGTTTATGACCCACCATACGATCAGTTACGTAAATAGGTAAATGCTCTCGACCATTATGGACGGCAATCGTGTGACCGATCATAATAGGGACTATTGCAGAAGCGCGAGACCAAGTCGTAACTAATTTTCTCTCTTTTCGTCTATTAAGGTTTTGAATTTCCCGTATTAAGTGATTGGCCACAAAGGGACCTCTTCTCGATGAACGTGCCGTGGACAGCTACTCCTTTCCTAATACTTCCATTTATCAAGAACCTCTACGTCGACGAAGTATAAGGGGGTTACTACACCTTTTTTTGCGACTCCTTCCTCCAAGTGCGACGTGTCCCCAGGGGGTTGATGGTTTTTTTCTACCGATCGATGTTCTACCCTCTCCCCCTCCGTGTGGATGATCGACGGGATTCATAGCTGAGCCTCTCACTTTGGGTCTTTTTCCTAACCACCGCTTGGCCCCCGCTTTTCCCAAACCTTTGTTATTGATATCTATGTTTCCAACTCGGCCTATACTAGCTAAACAATCTTGAGCTATTAAACGAATTTCGCCGGAAGGCAATCTTAGTGTAGCTAGTCGACCTTCTTTTGCAACTACTTTTGCTATTGCACCAGCTGCTCTAACTAATTATCCACCTTTCCCAGATTTCAGCTCTATATTATGTATAGTAGTCCCTAAAGGCATTTTGGTTGAAGTAGACCTTCCTGACGTGCCCTTTATAAAAGTCGACTTTGGAAGACCCCTTCCCAAACTGTACAAGCCCCTTTCAGGGCATACAGCTTTCTGGATGCGGAAGAACAGAGGTGAGATATCATGTCGAGGGATACATGCTCACTCCATTTAATCAACACTTGTTGAAATGAAATAGGGAAAAGTCATTTTCAGCCCCTTTTACCACATCTTCGGCTTCTCTCTCGTTTGCCCGCACCTGGCTTTTCCACTATTTATCAGGAATGTGGCAACAGATTTGTTGACTTTGATGATTTGCGCCAACACTATTTAATGTTCTGGATAACTTAGGAAACTTCTTTCCCTGGCATTTACTTTATATAATTACGTCTCCTCGCATTTTTTTTGTATGTCACCTTACCTTGTTTGTAGTTTCGGTATTGCCTCTGACCGTCAATCCGAATTGGTTTATCTCTTTTCCACTCCCGATAAGATATGTGGAGAAATTGCTCCCCGCCCCGCTTATTGTCCCAATTTTGAAACTATTTTCCCGTTTCCATATTATCTTACCCTTGTAATTTGATGTGTTTTTTATCTTCATTAAATTTTGGCACATGCTACTGTCCTCAGTTGGTTACCCAATAAAGTTTACTCTGAAATTTTTTGCAACTTCAAAATAGTGCCGGGTTTGCGGGTCTATCCTACAACCCAATCGATTAGTCTCTGAAGACGCAAATCATCTATTCAAACCGCGCTCAGAGGTAAGGCATTTCCTATTGAAATAGATGCGTCGGGGCCAGATGTAATGACGTCTCCAATCCCCATTCCCCGTGCATGCAAGATGTATCTTTTCTCACCATCTACGTAATTTACTAAACAAATGGATGCGTTGCGGTTGGGGTCGTACTCGATACTCCCTATTCTTCCAACAATATCCAACTTGTTTCTTCGAAAATCGATTTCCCGATAGAGACGCTTATGAGCGCCTCCCCTGTGTCTACTGGTTATTATTCCTGTATTGTTGCGTCCATTTCTAGATATTTTGCCGTAAGTTAATCTTTTATAGGGTTTAGGTCCCTTCGCTTTCACGAGACATGGGCTGTTTCGGTTTTGGACACTCAGGGTATACGTTTCAGATGCTTATATAGCCATACCTCTTTTTCCTCTTCCTCGTTAAATAGAATTTTTTTTTAGGGAAAAGCAGGAGAATAAATAAAAGTTTAAGTCTGACTTAGAAATAGCGGAATAAAATAATTTTTTTTGAGTCTAACAATCATTTTTTTTTTATTTTTGAAATTAAAGTTTATTTTACTTATTATTTTTTCGTTGCTATTTACTATTCGACTACTGTTTGTACCTTCTACCTTAACGTCGAAGAATCGTTCAATCCAATTTTTCATTTCAGTTTTAGTTAGTTTTGAGTCTACTTGAAAAGTATATTGATTCTGCTGCAAGAGACGAATAGACTTTTCAGTAACAATCTGATTCTTCAACTTATCCGTAGTATCCCTCTCACTTTTCCTCCCATTTTTGGATAAAAAATATATATATCTAAATATATATATTTTTTATCCATCGTAATCACTCCTGTATAGTTTATTAGTTTGTTTTTGCTTTCTCAGTTCATTTGATTTCATTAGTAATGATCTTCTTTTTGATCAAGATTTATTACATCATTGCATCCAACAGGAGTTGAACCTGTGAATTCGCCAATTATGAGTTGGGTGCTTTGACCGTTCAGCCATGGATGCCAAAAAGATTTATTTATCGGATATCTTATTATAAGATAATATTTGTGCCTATCGGGAACGAAGAAAGTCGCAATTTGTCTCTTCCGCCTGTCGCATGGGCCTATCAAAAGCTGTTGAAAGGATTCCGTTGAAAAAATAAGATAATATTTGTGCCTATCGGGAACGAAGAAAGTCGCAATTTGTCTCTTCCGCCTGTCGCATGGGCCTATCAAAAGCTGTTGAAAGGATTCCGTTGAAAAAAGAAGAAGGACAAACAAGCATTGAGACGAAACTCCCTGGCGGTAGATAGAAACAAACGATGAGGGATTCCTCGAGAAGTTAACAACTATTCTTTGCATCGAGTAATTCTGGATTTTTTAAGGAAAAATGGATTTGAGACATACACGAGGAAGGTTCTGGGAGCAATATTAGTTATGACTCTCTCCCGAACCAGGAGCCGTGTGAGGTGAGAATTTCATGCACGGTTCTGAATGAGCGGAAAGATCGAAAATCTTCTTTTCGACTCTGACTCTCCTACACCAGTCGTTGCTTTTTTTTCCGTTACCTCTAAAGTAGCAGCTCCAGCTTCATTTACAAGACTCTTCGGTCTAATTTTCCCATACTTATCTAATGAGTGGCATGCCGCGGTGGGATTATTAGCTACTTTTAGTATGATATTAGGAAATCTAATTGCCGTTACTCAAAGAAGCATAAAACGTATGCTAGCTTATCCTTCTATAAGCCAAATTGGATATATCATGATTGGGGTACTTGCTGCAGATTCGGGGAACGGTTATGCAAGTATGATAACTTATACGTTTATCTATATATTCATGAATTTGGGAACTTTTGCTCGTATCACCCCATTTGGTTTACGAACCGGAACTGATAATATCAGGGATTACGCGGGATTATACATGAAGGATCCTGTTCTAACATTCTCTCCGGTTTTACGTTCACCATCCCTAGGGGGTATGCCTCCACCATCCGGTTTTTTCGGTAAACTCTATCTCTTTTGGCATGGATGGAAAGCTGGTTCGTACCCATCAGTTCCGGTGGCGCTCGTTACAAGTGTCATTTCTATCTATTACTATCTAAAAATAATTAAATCAATGTTCACCGGGAAGAGTGGGAGGAGCGACACACCGATAACTTCTAGACAAAATTCATTAGTTTCTCCATCAAATTCGATTTCGAAAAATTCTCTTGAAATAGTTATGATCATTCGTGCAATAGCATCAACCCTATCGGGTATCTTCATAGATCCCATTATTGAAATCACACGGAATACCTTCTTTTAGACCCACTTCGAATTGTGGTACGAAACTTCTTTTTTTATTTTTTCTCTTCAAATGATTTGTATTAAAAGCTGGTTCCGCTATCCCAACTAGTCCGTCTATGCAACTTACGAAATAGTTATATCTTCTTCGGGAATTGATCCTGGCATTCTCCTATCTAGCTTGTACTTGTCTTCTCGCACCCAAAATCACTTGCTAGGAAAATGATCCCTTGTCTATTCCGGAGGAGATATAAGTATTTCCGCGCAGTGCACAGCTGGAGTTGCGCAGTAACAACCCACGCCGTTATATCCAACCGAGTATTTAGGCGAAAAGAGAATGCCCCCTCCCCCCCCTTTTTTTTATCTATTCATATGTTATTATTTTCTTGATATTGGTGAAAAGACTTGCCTGTGAGACAAGCGTGGCCTTGTCAGGCCGTGAAAAAAAGGTTTCTGTACGAGGAGGGAATCGAACACCGCTTTAGAGATGATTGAGTGCGGGCAGGACTCGATTCGAACCCTTGGCCATAGTCAGTATGAACTGGAATCTTACCACTACCCGAAGAATCAATGAATAATCAAAAAGGTTTGTGGATTTCGTTTCAATCTCAGTGAAGTCTCCCAGTTACTAAATCCGGGAAAAAGGAATGAAAATTCGGTTTAGCGGTTGACAGGACTGGAGATATATTCGTACAATTGAATCGGTTCACATAACTCCATCACGTTCCCTTGCTTCGAAACAAGGGTAGGCACACCAGACACGAAATGGAGTAATGCATAGTACGGAGGTTCGAATCCCCGCGAGGCGTCCGTAGCAGAAAAATAAAATGAAATCCTTGGGAAATTTCATACTCCCTAGTATCCAATCCATAAAGCTGGAATGTAAATCCTTGGATTGTTGATTACTAAGACTCTATCTCCTCATTCTATGGAGTTTGATAGGTAGGTAAGGTCGTAAGCCCCACCTTTTATCTTTCCAAACCAAGGAAAGGATGAGGCGACCAAAGATATTGGGTCTCGCCCCACCCAATACAGTACTCAAGGAATAGTCTTACAGAATAAAAAGAAAAAAGAGGGACAAAGAAAGGGCCGGCGGATACTGATAGACGGATGTGATTCGTTTCTCAAAAAAAAATCGAATGGGAATGAGATGGACCAAAAATCCTAGTATTTCATCAAACACGCAGGGGATGGGATTTTGTAAACCCACCCTTTCCCTGTTTCCGAAGGACTCAAAATCCTTGAGATGGTACTCAAAATGCCATTCCTAAACCGACCGAGTATCTGGTTAGATACCCCTAACCAGATACTCGGAGTTTCCCTCCCAATTTTTAGAATGAATGGTTTCAATTATTCATCTCATCGAGCAGTAGGTGAATAAAAAGCTCCATCTCTAATTGAGATAGAGCTATACTCGGCTTCGGCGTACTCCCCACGCCGACTCCTCCCGATCCCGAGGGAAAATGCAAGGTACCAACCCAAACCCAAGCGAGATAGAAGGGAGATTCCTTTCGATTGATTGCGGGCGAGGAGGGATTCGAACCCCCGACACCGTGGTTCGTAGCCACGTGCTCTAATCCCCTGAGCTACAGGCCCCGCCTCTACTGGATCCGTTCCGGGATCCGCTTGGACTGGAATAGAACCAAATTGTTTCTTCCCCCCTCCCACCCCCATCCATTCCATCTATTCTGTTGGGAAAGACGCATAAGCTCAAGACTCCCTTTCATTGAAAAAACTTTTTCTTTCCTCACCCAGTCAGGAGTGGGAAGAAGGATGTGCTAGATCGCTAGATGGAGTTCCGCATAGAGACAAAGCCTACGGAAGGGCATCCCACTTTTTTTTTTTTTTTTATCCTGGCGTCGAGCTATTTTTCCGCAGGGCCCCCCCTGCAGTATTGTTGCCGCAGTAGAGTTTCACCACCGAGTTCGAGATGGATCGGTGTGGTTCCTCTACGCCTGGGACACCAGAATATCAATCTCTGAGATTGAAGAGGATACGCATAAATTAGATAAAAACTCATCAGTTCGAATCTACGAATCCAGTCCGGAAGAAAGACACGTCAGAGAGGAGAGGGGAGGGTGCACCTCCCGAACAATCTCCTGGACTGCTTCTCCGTCCATCCTTTGGACAGAGAAGCAGTACGAAATTTCATTTCAGACCGGGAAAGTAGTTTCGAGACTGATGCTGTCACACAATCGAATAATAGGGGTGGCATTGCCTGATCAATTTGATCAAGTTCTGCGGAAACAAAGTTCAAACCTCTCGGTCTGTTAGGATGCCTCAGCTGCATACATTACTGCACCTCCACTTAGCACCTATTGTAGCGATAAACGGCTCGTCTTGCCGTGACCTTACCTCGGGTTCTCGAATCGGAGACTTTTGTTGCGTCGCGCGGGGTGTCGTTGCCTCGGCTTTTTTTGCGTCCAAAGCCTCCCGAGTAAGTACGAGTGGGAGAGCACTCATCCTGGGGTGGGCTTCCTACTTAGATGCTTTCAGCAGTTATCCGCTCCGCACTTGGCTACCCAGCGTTTGCCGCGGGCACGACAACTGGTACACCAGAGGTGCGTCCTTCCCGGTCCTCTCGTACTAGGGAAAGGTCCCCTCAATGCTCTAGCGCCCGCACCGGATATGGACCGAACTGTCTCACGACGTTCTGAACCCAGCTCACGTACCGCTTTAATGGGCGAACAGCCCAACCCTTGGGACGTACTACCGCCCCAGGTGGCGAAGAGCCGACATCGAGGTGCCAAACCTTCCCGTCGATGTGAACTCTTGGGGAAGATCAGCCTGTTATCCCTAGAGTAACTTTTATCCGTTGAGCGACGGCCCTTCCACTTGGAACCGTCGGATCACTAAGGCCGACTTTCGTCCCTGCTCGACTGGTAGGTCTCGCAGTCAAGCTCCCTTCTGCCTTTGCACTCGGAGGCTGATTTCCGTCCAGCCTGAGGAAACCTTTGCGCGCCTCCGTTACTCTTTGGGAGGCCTACGCCCCATAGAAACTGTCTACCTGGGACTGTCTCTTGGCCCGTAATTCCTGACACAAGGTTAGAATTCTAGCTCTTCCAGAGTGGTATCTCACTGATGGCTCAGGACCCTCCGGAAAGGAACCCTCTTTGCCTTCCACCTAAGCTGCGCAAGAAGAGCCCGAAGCCAATCGCAGGGAACAGTGAAGCTTCATAGGGTCTTTCTGTCCAGGTGCGGGTAGTCCGCATCTTCACAGACATGTCTATTTCACCGAGTCTTTCTCCGAGACAGCGCCCAGATCGTTACGCCTTTCGTGCGGGTCGGAACTTACCCGACAAGGAATTTCGCTACCTTAGGACCGTTATAGTTACGGCCGCCGTTCACCGGGGCTTTGGTTGCCGGCTTACCCGTCATCAGGTCACCAACTTCCTTAACCTTCCGGCACTGGGCAGGCGTCAGCCCCCATACATGGTCTTACGACTTTGCGGAGACCTGTGTTTTTGGTAAACAGTCGCCTGGGCCTGGTCGCTGCGACCTCCCCTGTGAGGAGGCACCCCTTCTCCCGAAGTTACGGGGCCATTTTGCCGAGTTCCTTAGAGAAAGTTGTCTCGCGCCCCTAGGTATTCTCTACCTACCCACCTGTGTCGGTTTCGGGTACAGGTACCCACTTGTCAAAGGTCGTTCGAGCTTTTCTTGGGAGTGTGGCATGGGTTACTTCGGCGCCGTAGCGCCTAGTACTCGGACGTTGGCTCGAGGTATTTTCTCTACCGCTCATTCTCCTTAATAGGTTCATTAGCTTTGCGTCCTTGAACCGATAACCACCTTTCGGCTAACCTAGCCTCCTCCGTCCCTCGGGACCAACAAGGGGCAGTACAGGAATATTAACCCGTTACCCATCAACTACGCCTCTCGGCCTGATCTTAGGACCTGACTCACCCTCCGTGGACGAACCTTGCGGAGGAACCCTTAGGTTTTCGGGGCATTGGATTCTCACCAATGTTTGCGTTACTCAAGCCGACATTCTCACTTCCGCTTTGTCCACACCTGCTTGCACTGGCGCTTCCACCTGGGACGGAACGCTCCCCTACCGATGTGTTTTGACATCCCACAGCTTCGGCAGACCGCTTAGTCCCGCTCATCTTCGGCGCAAGAGCGCTTGATCAGTGAGCTATTACGCACTCTTTCAAGGGTGGCTGCTTCTAGGCAAACCTCCTGGCTGTCTTTGCACTCCTACCTCCTTTACCACTGAGCGGTCATTTAGGGGCCTTAGCTGGTGATCTGGGCTGTTCCCCTCTCGACGATGAAGCTTATCCCCCATCGTCTCACTGGTTGACCCTTTTACCTCGTTTATTTTATTTGAAGGTTACATCTAGTATTCAGAGTTTGCCTCGATTTGGTACCGCTCTCGCAGCCCGCACCGGAACAGTGCTTTACCCCTAGATGGTCTAGTCAACTGCTGCGCCTCAACGCATTTCGGGGAGAACCAGCTAGCTCTGGGTTCGAGTGGCATTTCACCCCTAACCACAACTCATCCGCTGATTTTTCAACATCAGTCGGTTCGGACCTCCACTTAGTTTCACCCAAGCTTCATCCTGGTCATGGATAGATCACCCAGGTTCGGGTTTATAAGCGGTGACAATTGCCCCAGCAAGACTCGCTTTCGCTACGGCTCCGGGGGTTCTACCCCTTAACCGGGCCACCGCCTACAAGTCGCCGGCTCATTCTTCAACAGGCACGCGGTTAGAGATCTAATTCTCCTCCCACTGCTTGGGAGCTCGCGGTTTCATGTTCTCTTTCACTCCCCGACGGGGGTTCTTTTCACCTTTCCCTCACGGTACTGCTTCGCTATCGGTCACTCAGGAATATTTAGCCTTGCGAGGTGGTCCTCGCTGATTCACACGGGATTTTGCGTGCCCCATGCTACTTGGGTTGGAGCGTGGGCTAGCTGTACTTCCGGCTACTGGACTATCACCATCTGAGGTGCAGCACTCAACTGCTTCGCCTAGTAAAACGAAGCCCTCATCACTCTCCCACAACCCCGTTTTCACGGTTTAGGCTCTTCCCGTTTCACTCGCCGTTACTGGGGGAATCGCTTTTGCTTTCTCCTCCTCCGGCTACTAAGATGTTTCAGTTCGCCGGGTTGTCTCTTGTCTGCTTATGAATTCAGCAGGCAGTTTAGAAGGTTAACCTATTCGGGAATCTCCGGATCTATACCTATTTTCGGCTCCCCGAAGCATTTCGTCGTTTGCCACGCCCTTCTTCGTCTCTGGGTGCCTAGGTATCCACCGCAAGCCTTTTGTCGTTTGAACTTCGTCGTTGACTGCTGCGCCACTTCGACGTGCTACTTGATGCGGGATTTTATCAACGTTCATAGGGAATTGGTTGTGGGTCAAAGTGGCCCGCTCACCGGCAGATCAAGAGTCTCCCAAAATTCTTCCATAATACTAGTGTGTGCGATTCCATGGACTTGGAATCACAGGTTGGAGATAAGCGGACTCGAACCGCTGGCATCCGCCACGGGGTAAGCTACCGTCTCTCAGTCCTACCCGAGAGATTCTACCACACAGGCCGGCGATAGACAATGACTCCCCCCCGAACACGGCCTACGACTTTCATCGTACCGTGCTCTCCGAGGGAACAACTACCCCCGAATAAAATAAGGAGAGGCAGAGAAATAATTTAGCTCGGTTATTTTTCAGCTGGGTACCCCAAAATTGGGGACCGAAAAACAAGAGAGGCATTTCTCTTCGCTTTTCTCTCTTGCTCGATTCGGTTTCAATACCAAGTAGTTGGTCCCCTCCGGCCCTTCCCACCAATGGAACGAGGCAGCTCGTTCCGCTTCTCAAATCCGGTTATATGGTCGGTCTGCGACCCCCGGATGCCTTCAGCATCCATTGGGGCGATCTCGTAGTTCCTACGGGATGGGGGCGATGGGGTCGGTCCACGGGTCTCGATTTTTTCTCCTACATCGTGCCCGAAGAGTTGAGGAGAGGTAGTTCATCAAGCTGTTTGCAAGGGCCAGCTCAATTCTCTTCCCCAGGGATCCGCCAAAAGAGGCAGCCCTGCGGGAGCCGCCGACTCCAACTACCGCCCATGTACGATCCATAATAGATCTAACCAACGACCCATCTTACCCCGCCCTACACGACAGCCCATTTTTGTCCTAGTAGAGTCTCTCAGTGGCATGTTTCGGTCCTCCTCCCACATTCCTTTCCTTCCTGGGGAGAAGTTAGCCACCAGTTCAGGTGGAAGATACTACCATTTGTCACCGCCTAAGCAATTAGGCATCCAACCCGTAAGCGCAACGACCCAGTTGCAAGGGCGGCGCTCTACCAACTGAGCTATATCCCCTGTGCTTGGTACAAGCAAAGCATACGTGAACTGAAACTGACCAGATGCTTCTCTTGATTTCCTTTGGCGAAACTGGGCCATCCTGGGTTTGAACCAGAGACCTCGCCCGTGAAGTGAATAATCGCACCTACACTATTTAGTATCTCATTGAAGTGGAGAATTAATAGACTTTTTATTCTAGAGGCGACTCATCCTTCCCGAACGCAGCATACAACTCCCCGTCGTACTGCGCTCTCCGAGTGTCCTTGTTCCATCTCTTTGCTGAGGGCAATGACAATACCTTTACAGAAATAGACTTCATTTGATCGAAGGGAGGGAAAAGGAGGCGTCGAGAAATTCTCTTTGCTTAACTTAACCCCGTACACTCTAGGATCTCTTATTGAGCCTGTTCCCCCTACCGTTGGGGGAGAACCGAGGCGTCTCGGCACATACACATAGGATTAGAGACTATTGGGAATAGCCAATTAGGGGGCTGGGGTAAATACCGTGGCGTGGATCCACTTTTCCTGCTTCCTCTGGCATTCCTTTCATGTTTGAGTCGGTATTTCTTACTTACCTCTTCCCCAGAGAAAAAAAAACCTCGAATTGAGGAGATTTAGAACCCTGCCTGCGTGCATACGTAAGTTTTTTTTGTCGATTGCTGCTTCTATGGACCTCCAGGAGAAACAGAAGAGGCTCGTATAGTGTGATCCCTCCGCTACCCTGAATAATAAGGGTAATCCCGCAGTTCCTGGTTTGTGAATACGCGTCATCAGGTGCTCCGTCTTTCACGTCTGGCCCGATGTTCATCAGTTTGTGCTCGATGAGATAGCCATCTATACACTGATAAGGAATGAATAGATTCCCGAGAAAAGAGGATCTGCTAGCGATTACGATTGCTGGTCCTCCCTGGATCGCCCGAATCCCACGAGTGATTCGGAGGTTGAATCCTCATTAGATCTCACCTGAGTCGCCTCATCTATCTCTTCCTGTAATTATCTCTTTTTGTAACCCGATTCTGAGAATCGAGCCAGTAAAAAAAATGGAGGGAGTACGCCATGCTAACGTCCCTTGGATGATACAAATCTTTGGGTCAGGCGACGATGATCACATCAGACTATCCGTGTGTTGAAAAAGTTCACAGTCCAGGCACAACGGCGCAATTATCAGGGGCGCGCTCTACCGCTGAGCTAATAGCCCATTGCATGCAGGCCTCCCACCGGGGGGAGGCCTGCATGCAATGAAGCGGGGGAACCCAACCCCCTCCCTATTTGATTCTTGCACTTCTTCTATTCGAAGGCTCAAAAAGAGGTGAAATCCTAGGATTGCTTTCAGCTTGTTCCGACCTAGGGAAATGAGCTCATGAACTTGGTGTCTTGCTTCTCAGCCGAGAAGGATTTCATTTGTTAGATGAATGGACTTCCTTGCTTCAGGTTTCGAAATGAACAAGACTAAAGTATCAAAGAAGCGTTGACTCCCCCTGAAAAGGAGGTGATCCAGCCGCACCTTCCGGTACGGCTACCTTGTTACGACTTCACTCCAGTCACTAGCCCTGCCTTAGGCATCTCTCCCCTTGCGGTTAAGCCAACGACTTCGGGCATGGCCAGCTCCCATAGTGTGACGGGCGGTGTGTACAAGGCCCGGGAACGGATTCACCGCCGTGTGGCTGACCGGCGATTACTAGCGATTCCGGCTTCATGCAGGCGAGTTGCAGCCTGCAATCCGAACTGAGACCGAGTTTCTGAGGTTAGCTTGCCCTCGCGGGGTCGCGGCTCTCTGTTTCGGCCATTGTAGCACGTGTGTCGCCCAGGGCGTAAGGGGCATGCTGACTTGACGTCATCCCCACCTTCCTCCGGCTTGTCACCGGCAGTCTGTTTAGGGTTCCAAACTTGATAGTGGCAACTAAACACGGGGGTTGCGCTCGTTGCGGGACTTAACCCAACACCTTACGGCACGAGCTGACGACAGCCATGCACCACCTGTGTCTGCGTTCCCGAAGGCGCTCCTCTCTTTCAAAAGGATTCGCAGCATGTCAAACCCTGGTAAGGTTCTTCGCGTTGCATCGAATTAAACCACATGCTCCACCGCTTGTGCGGGCCCCCGTCAATTCCTTTGAGTTTCATTCTTGCGAACGTACTCCCCAGGCGGGATATTTAACGCGTTAGCTACAGCACTGCACGGGTCGATACGCGCAGCGATTAATATCCATCGTTTACGGCTAGGACTACTGGGGTATCTAATCCCATTCGCTCCCCTAGCTTTCGTCTCTCAGTGTCAGTGTCGGCCCAGCAGAGTGCCTCCGCCTCTGGTGTTCTTTCCGATCTCTACGCATTTCACCGCTCCACCGGAAATTCCCTCTGCCCCTACCGTACTCCAGCCCAGTAGTTTCCACCGCCTGTCCGGGGTTGAGCCCTGGGATTTGACAGCGGACTTAAGGAGCCACCTACAGACGCTTTACGCCCAATCATTCCGGATAACGCTTGCATCCCCTGTCTTACCGCGGCTGCTGGCACAGAGTTAGCCGATGCTTATTCCTCAGATACCGTCACTGCTTCTTCTCCGAGAAAAGGAGTTTACGACCCGTGGGCCTTCTGCCTCCACGCGGCATTGCTCCGTCAGGCTTTCGCCCATTGCGGAAGATTCCCCACTGCTGCCTCCCGTAGGAGTCTGGGCCGTGTCTCAGTCCCAGTGTGGCTGATCATCCTCTCAGACCAGCTACTGATCGTCGCCTTGGTAAGCCATTGCCTCACCAACCAGCTAATCAGACGCAAGCCCCTCCTTGGGCGGATCCCTCCTTTTTGCTCCTCAGCTTATGGGGTATTAGCAACCGTTTCCAGCTGTTGTCCCCCTCCCAGGGGCAGGTTCTTACGCGTTACTCACCCGTCCGCCACTGGAAACACCACGAAGATCTTTCCCGTCCGACTTGCATGTGTTAGGCATGCCGCCAGCGTTCATCCTGAGCCAGGATCAAACTCTCCAAGAGATTAGTAGTTACATCACTTATACCTTCTTCAAGACACAGAAAAAGCTGGATGAAAGTTGTTCTAGTTCTAGGCACAACTTGGATTTCTTCGCTTCATATCTCGAAGCTCACTCGGAGTGTATCCCCTACTGGTAAGTCATGTCAATCCCATAAGCCTCTTACATATTTTTGAACCGAAAAGGATGAAGACAATTATGTCTAGAATAAGTTTAGAGAAGCTGAACTTAGGCTCAAATTGATGACTCCAAGCCGGTAGCCCCGAGGAGAAAATGCTTCTACCAACAAACAGTCCCAAGATGCTTTCCTTATCCAATTCAAACCACCCAGCGTAATTGGAGGAAACGAAAGAGGCACGAGGAAGCAGATACAGGTCACGGACGAAGCTTCCTTCTTCTCTTTCTTTCCCGGTTTTTACGGGTCCCCGCACTACAGTACAGGGATGGGATATGAGCAGAGGTAATCAATTACCCGGCGTGCTTGGCCTATTTGCTTTGTTTTGTTAGTTCCACCTGAAAATAAACTGGGAAGCAGTTTCAATGTGGCAAGTCCTCAAATTCAATTGGTGAAAATATCTTTTGATGTTGCGAGGAAGTCAAGGATGCCTTTACGCATACCCAATACTCTTGTAACCCTATACTTATACAGTCTCTAACCCCGCCGCGCCTGGTATACCAGCATCTCAGTCCTGCCAATACTAGCTCCTTTTCTGTTATACCTTTGGTCTCTCCTATTTCTACTCTTTGAAGTGTGGGGTTGCTAGTAGCAACTAGTAGCAGAGGCAGCTTGACCTCCCTTAGCTCGCGTGGTACAATCCTTTTCCTCCGGATCCCAGACTTCTAATTTGGCTCGCGGAAAAGGGGGGGGGAGTGCAACGGGGCTTGACTAGTGGCTCGTCGCGGAACAAGCTAACTAAGCCACAACCACCAAAATAAATAACCTACTAACTTATTTTTTCTTGTTTTTTTCAGATCCCCGGTTTTTTTTTCGTTGATACCTTTGCGTCGTCATCGCTGCTAACCTCCAAATGGTCGTCAGATTCCTTCCATTTTCTAAGGATCCATTTTTTAGTTCACCTACTTATTGGGTAGTTCGTTAGGTTGCCGAATCCTCCTCAGGTAGCCTCGTTGGAACGAAATAAAGAACGAGAGTAAGATATTGAAATTGCCTTCATTTCAAAATGAATTCCTTCCTGAAAGATGATTAATGATGTGGATAAGCTGATACCGACTCGTCAATCTCCTCCCTATTCAATCCGCCTCCTATTACTGACGCGAACGCAGGAAGAAAACTCGTTGCGTTGGGAAACCCGCGCATCAATTCGAGAGATTTTTCATTTCTCTCTCTCTGCGTCGCTTTTTTGCAATCCGGCTAATTAGTGGGGCGCAAAGGCGAAACTTTGAAAATAAATTTGCAAGGAAAAAGGATGAGATTTTTTTTTCGTAAATTGATTTTTGTACTTGTAGTGAGAAACGACTGGGAAGAGTTATCCCTCCAACAGTAATTGAATGACGAGGAGCCGTATGAGGTGAGAATCTCACGTACGGTTTTGTATAGCGACGTTGTAGCTGTCGACTATTTCACAACTACACCGAAAAAACCCAACTCTGCCCTACGTAAAGTCGCCAGGGTTCGATTAACCTCCAAGTTTGAGGTAACAGCTTACATACCAGGTATTGGCCACAATTCGCAGGAACATTCGGTGGTCCTCGTGAGAGGCGGAAGGGTCAAAGACCTACCCGGCGTTAGGTATCACATCGTTAGAGGATCCCTAGATGCTGTAGGAGTTAAGGATCGTAAAAAAGGGCGTTCCAGTGCGTCGCAGAGCATTGTCACAACTCGTATCATCGCAATGATTCCGTATCAGTTGTTCTGATATGTTAAATGTGTAGCCGACCCAGTATTGCCGGGGGACTGAAGCCTGCTACTACAAAGATTGACTATTACCCGTCTATTTGTGTGAAACAACTTGGTGTCTAAGGTATTTTACTCCAATAGGTTAAGTTGAGTTTTACCCGGACTCCCACCTAAAAAGTCTTTTCCTTCCGGAACAGGTTCGGGTTACGACTACGGAGATTCGGCGGAGACTTTGTATATATGTACCGATTGGATCGAGAAACCTACGGACATTACTAGTAAGATAACTGAATTGCAAGATTTTTCCTTCCCGTACCTATTTCTTCTTTCTCGGTGGAAGAGAAGGAAACGGATGCTCAATGTGCAATGAGTAATTATGATTTGCGTAACGAAAAAAAATTGGTTGAAAACCATTTGGGTAGTTCTTATTCAATCATATGGAAAGCTGTATTCGGCGAAAGTCGCACGTGCAGTTTGGAGGGAGATCCCCCACTAACCGGCGGATCCACTCTACAATATGGAGTAAAGAAGCCAAAATAGTAGCTTAAGACAGCGCCGGAAAAAAAAAATTGGTTGAAGTTTGACATAGTTGTAAACTCGTGGTACATCGGAGCAGTGTAGTGAACAAAATTAGAAATATCGAATCGGATCCAATTTATCGCAATCGATTAGTAAACATGCTAGTTGATCGTATTCTCAAAAACGGCAAAAAATCACTTGCTTATCAGATTTTTTATCAGGCTATGAAGCGGATTAGATAAAAGACAAATAGGAACCCGCTGTCTGTTTTGCGACAGGCAGTTCGTGGGGTAACTCCCGATGTAGTCACAGAAACCAAACGTGTAGGTGGATCCACTTATCGAGTTCCCGTTGAAGTAGTACCTGCAAAAGGAAAAGCTTCGGCCATCCGGTGGTCATTGATCGCGTGTCGAAAACGCTCAGGTCGAAGTATGGCTTTAAGATCGAGTGATGAATTGATGGATGCCGCCAGAAATTCTGGTAGTGCCATACGGAAAAAGGAGGAGACTCACAAAGTTGCGGAAGCTAACAAAGCTTTTGCCCACTTTCGTTAGTTTTGTTTAGATTCGTTCCGATCCACAATCTTTTCGTTGTGGATTGGAATCGGGGCGCAGGTATCGGGGAATCGAAAAAAACACTATGCAGAAAAGAAATGAATGAGTGAGGGGTTGACGACTACTTCCTCCTCAGTTCGTTAATTATTACAATACTTGTAATACGTTGGTCGATGCAAATCTGCGGAGTGATTCGTTCGTAGAAAGGCTTGACGCAGAATTAGTTTCTTAGAGACCAATTTTGATGAGGGGCGCGCATCGCGTAGTAGGAAAATTTTATTTCTCCCCTTTCCTTTGTTTTAGGGAATCCAGGTTGTGAAATAGTTAACAAAAAAAAATTGGAGATACGACGAAAAAGCTTCTGTATCCAAGAATTCTAGAGACTCAATCAATTTTGGTTGACACAGATAGGTTTTTGTGATACACTACAAATTAACAGGCTTACTAGCCTGGGGAATCACTAACTCCTTCTCGGAAACCAAAAATTACCATGACCGCAACTCTAGAACGACGCGAAAGCGCAAGCCTATGGGGTCGCTTCTGCGACTGGATTACCAGCACCGAAAACCGTCTTTACATTGGATGGTTCGGTGTCTTGATGATTCCCACCCTACTAACCGCAACCTCTGTATTTATCATCGCTTTTGTCGCAGCTCCTCCTGTAGATATTGACGGTATTCGCGAACCCGTTTCTGGTTCTTTGCTATACGGTAACAACATTATCTCTGGTGCTATCATCCCTACTTCTGCAGCTATTGGGTTACACTTCTACCCAATCTGGGAAGCAGCTTCCGTCGATGAATGGCTTTACAATGGTGGTCCCTATGAACTGATCGTTCTTCACTTCCTACTTGGTGTAGCTTGCTACATGGGTCGCGAGTGGGAACTAAGCTTCCGTTTAGGTATGCGTCCTTGGATTGCTGTCGCTTACTCAGCTCCAGTCGCAGCTGCTACTGCCGTCTTCCTGATCTACCCAATTGGTCAAGGAAGTTTCTCTGACGGTATGCCTCTGGGCATTTCTGGTACTTTCAACTTCATGATCGTATTCCAGGCTGAGCACAACATCCTAATGCATCCTTTCCACATGTTGGGTGTAGCTGGCGTATTCGGCGGCTCTCTATTCAGTGCTATGCATGGTTCTTTGGTAACTTCTAGTTTGATTAGGGAAACTACTGAGAATGAGTCTGCCAATGCAGGTTATAAGTTTGGTCAAGAAGAAGAAACTTACAACATCGTAGCTGCTCACGGCTACTTCGGTCGTTTGATCTTCCAATACGCTAGCTTCAACAATTCTCGTTCTCTACACTTCTTTTTAGCTGCTTGGCCCGTAGTAGGTATCTGGTTCACCGCCTTAGGTATCAGCACTATGGCATTCAACTTGAATGGTTTTAACTTCAACCAATCCGTGGTTGACAGTCAAGGTCGTGTTATAAACACTTGGGCTGATATCATAAACCGCGCCAACCTAGGTATGGAAGTCATGCATGAACGTAACGCTCATAACTTCCCCCTAGACTTAGCTTCTGTCGAAGCCCCTTCTATAAACGGATAATAGCCGTCTGGTTATGCAGCACAACTGGATACCAAACCTTTCAACTTCGGAAGATGGGGTTTGGTATCCAATAAAAAAGGGAAGATTCCTACGGTAGAACGAAAAGAGGGGAGAATAACGGCCTGTGACAATCTCACGGTCACCAGTTTCCCACCTTTTTTTGAGAAAAAAAATAGAAGGAATATCCTTCTGATATTTAACTCTCGAGAAGAGTTACTATTCCGATTCGCTGAATGCTTGTAACCTTTGAATCTTTTGGGTAGAAGGAGTTGGGATTACATTTTTTCATTTTACAGATTCTCTGTTATCTTGTTATATACAAACAGTTAATATGGATGTGTATCAATCGAAGAATCTATCTAGCTTAAAGGATGGATCTTGTTCACATTCGAGGAGCCCTTTAACAAAAAAAAAAAAAAAACAAATAACAAAGGGGGCGGACGTAGCCAAGTGGATCAAGGCAATGGATTGTGGATCCATCACGCGCGGGTTCAATCCCCGTCGTTCGCCCATCCGGGTAACTCAATACTACCCCTCCGCTTGCTTAGAGCGAAGATAATTTGCTGAGGTGGATGGGCTATATGCGGGTCTCTTCCTCTTCGACAATAACATCTGAGAATTTCCAATTTCATTCCAGTTTTGGATGCAGCTAGTTACGGAAATAACTAGACTCGTTTGAGAAATTTTTTCCATCCCATCTTGAAATTTTCAAAATTTTCGGTATAATAAATATGGAGAATAGATAGATAAATAGTCTCAGACCTAATATGATATGGAAAAAAAAAACTATGGCGAAAAATAAAAAGGTGGTAAGAGAAAGAGTAGGAGTAAGGGGCCCATATTTTTCATCTGAAGTTTGGGACTTCTTAGAAGTCGATGCATTAAACTACTTCTCCAAATCATTGGGAAACCAACATCTTGAAGAACTTGTAGTTAGTCCAGCTTCCACTGCTGAACCTTTTATCAGATTATCTGACTTGTGATTTCTAAGTTCACTGTTTTTCTGTAATCTGCGTCATTCAGTAATGAGGGGTAGTAGCATCACCCTGGAGATGCTGATGTTGCTGACGATACCAATTTTTATGCATCGCTTAAGTGACAAAAATTCGATCGAGAGAAGTTTTGTATTAACGAAAGTCATTAATGGAGGTGACGGAATAAGAAAGAAACAGACAGAAAATTCTGACAATTTTTCCTACGACTGCTTCCTTCGATTTAATCGATTTAACAAATTTTTATCTGTTGCAAGAAATGGGGGGAAAGGAGTACCGGCTCCCTACCACTTAGGTTCGAACAAAGATATTTCAATTTTTGCAGATTCCTCAAAGGAGGAGAAAAAAATTCGTTATGGTGTCACGTCTCCCCCGGTTTTCGATATATGGAAGGCACGTATAATGAGGGATTCCCTACTATTTACCAGGGATAGATTCAAGGATAAAACTGAAGGGATTCAAGTGGTTCGCGGGGGTAGGTATCTGAAAAATTTACTGAAGTTTTTCAAATTCTATACCCACTTGGTAGTTTCCAAGAACGGAAGTGACTGCCACCAAAACAATTTTGATTCGTCGTTTCTCTGGGAAATTAATGACGAGCAAGATCTGGATCTGTTACAAACAATACGGTTGGGAAACGATTCATTAAGTCCCGTAGTATTGGACCCCTGTGACAAAGCGCTACTTAAATCCGCCGATTCAGCAGATCACCGAGGGGATGGATCGGTATTTTCCTTTGAGCAAGAAGCCTTTTCCAACTTATCTTCGTTTGCGTCTTGTAAAAAAACGATGTTGTTTCGCAGCTTTATATCCGGATTAGATTATGGAGAAGATAGAAAAAACTTTCCCCTTCTACACGCTTATTCACATATTAGAAATCAACTAATAAGCCGATTCACTGACTTCCTTTCGAGAATTAAAAAATCAAACCCTATTTTTGATGGGGAGATAGGTATTGACGTCGGTAATAGCATCAAATCCGAGAAAGGATTTTTTCCATCGGGAATGAGGGAAAATATGCCGTTTACCAAAATATCTGGCAAGAAACTTAAGTTAGCAAATAGCGAATACTTTGACTTCAATGAGATTTTTCCAAACTATTTTAAAGCATCTTTTGAGATACCTAAGAAAACAACTAATCAAAATGAAATTACTAATTTTTTAAACAAATTGAAAGGGGGGGGGGACCTAGATTCAATATATTCTTTAGTTAAATTATATGGGCGAAATAGAATCATATCTCTCTACTCAACATACATATTTCTTCTCCACGATTATCTCTGCGCGTTATCCACTGAATATTTTTATCAAATCAAATATTGGTTGGATGGATGGAAGGGGGGCGGAGACTACACCAGTGTAACAAGAATTGCAACTGACTAAACAGTATTTAAGTGGAAGGATAACGTAGAGCGTCTACTGAACGAATTTGTTACCTTCCGAATTCATGAGTGTAGGAATGTTCAATCAAATGTGCATAGATGGCTCGATGCGACAGGGGATTTGTCTTTTTCGCCTGTCGGAAAATTCTTGGGAGAAGCGATGAAGTACGACTTGGAGGAATTAATCTGCCGTGTGTCAATAGTGGAAAGCAAGTTGCTAAATAATACTGGTGTCAGTCTCCGTAGTACCAATCAACATACCAAGAAATATTTTCATCGATTTCTCGATGTGTTATTTCTTTCTGAAATGATTGTTGCCGAGGCTACTCGCCATAAAACTCTGATACATACCATTGATTACTGTATCGAAAAATTGGACGATATAAATTTTGAGGAATTTAATAAAATGAGTCGTATTGAGCTTGATTTTTTATCAAGTTTATCCGATGGTTACATCGACGAACATATACTTTTTTTCAAAACAATTCTTGAAGAAAAAAGAAGTTTCTTCATCGAGTCTAGACTGTTAAGAAGTGAAAAATCGGTAGGCTACTCGGCCGCACTGAAACCTGCGTCGAATTCCAACTTTCCCGGGTTGCCTCGCATCGAAGCTATCCGAGCAGGATTCTCGAGTGAGGCTCTTTCCATTACGGGGAGGCAATTTTGGAATCTGTTTCTGTATGATTTAAGTCGTGAAGGGAATTCAATTAGGAATATTGGTGAGGGTATTTCAAAAAGCATTTCCGATCAAATGGATAAAATAAACGACTCACCTATACGGAGCCGTGCTGGAAATAACTTCATCCGAAGGGGTTTCTTTATTGGGAAATGCAACAATAGTTATCTCGACGTGTTAAAAAACTTTTATGTGGGCTCCCACGAGAAAGCCATCTCATCTGATATCATCTCATTTATTCATCCCCAGCTGTCAGATTCGTTATCATCCAATTTATTGAAACAAACAGCAGGGAAGGTAGCTGGTCACTTACTCACACCAATTCAATTCATTTTGCCTAATCTGCATGAATCTGCGACAATAGTAAATCATTTACATGGACTTCCCAATTCTATTTCGGATCTAAATGGGTTACTGGCAAGTTTGAACTCATCCCTTCGTGAAGGGACAGACTCGTTCCTATCTTTGTGCAGTAACGATGGAGTTTCTTTGGAGAAGACGTCGGTAAACTCCGACTCGTGGTCGGATCATCAGCGATCCCAACCTCGTCGGAATTTGGTATTAGATCGAGTCAATTCGGAGAAGTTTGTTGAAGATGGATTAGACTCGAGAAATGGTTCCACCAGGAATCGAGTCTATCAAAACGGTTTGTCTATTGAGTATTTCTGGGAACCGGAAGAATTGGGTACACCTTATTGGTCGCTAAGATTCTCGTTATGCAATGATGTAACATCGAGATTTGTAGCAGGATCAATTGGAAAGGAGGTTCCCCGCGAAAATACGGGGTTTGCGGATTCATCTGCCCGGGAAAAAGCTACTCGCCTGTCCCATTTCATCAATTTGAATGAATTATCAAAAGATTTAAACGGATATAAGATCTCTTGGATCTTTTGGAAAGACAATATCGGCAAAAATTGGAGCTTATTTATAGATTATATACCCCTGTTTTTTACCCCCACTTGGTGGAAATACTTCTGCAATCTAATTAGAGAAACATATCCAGAAATAGTACTTAAAATAAGTTACGATTCAAATCATGATCTTCCGAGAATTTCTGAAAGAATTGCTGAGGATTTAGTAGGTGGCGCGAAAGGCTATTTACTCCGAAGCCTGCAAAGGCTAGGATTGAGATTCGGAAACAATTCTATTAATACTATATTACCCGAGAAAGATCTCCTCATTCTCGAAAAAATTCCTGATGAAGCAGAGATGTTATATCCAGGGGAATGGTCGGTATCTCAATTTTCCAACAGGCCTATCTTTTATTGCTGCATCCTCTCCATATTATTTGTTCTCGCGTTACTGAAACATCCTTTGTCTGCCGTTTCGGGTTCCAATTCTTTTCATTTGTGGAAACGTTTCGATACTATTGAATATTTAACAGACCCAATGCGTGGATCCTATTTAAAAAAGGTAATGTATTCCCCCCCGACAAGCTAAATGTTAACGAGAGATTTACTAATCTATTCCTTGAATAGATTCTTGAATTGTGTAAGTAATATAATTTTTTTCTTTCTCGTTAAAAATGAACTTGATTCATGGATATTTCGTAGGGAAAGCTCTGATATTTTAGATAGTAATAAAGAACTACTGACTCAATATTTAGTAACGACTAAGATTATCTACAGGTATGCATCAAAATCGAAATCCAATTATGATTTCTTGAGCAACAAGATTTTTCATGAACCTTACCCACAAGAAAGATCCAATGTTTTGGCATACTTACTTCAATTCTGGCAAAATGATCTATTGGGTCACAAGATTCGTAAGTTGGATCCTGCGGAGAAGTGGGCTTTTTCCGCCCTTGGGAGAAATATTCTACTTTCAGCAACAACAAGACGAGGAGACAGTCTACTAAACATGCCATGTGGTGACATACCTATTTCATTCAAATCGGGATTATTACCATCTAGAGGAATTTTGCTAGTAGGACCTATAGAAACTGGTCGATCCTCTATTATTAGAGATGTAGCATTCAATTCCTACTTTCCAGTGGTGAAACTACCACTAAAGAGGTTCATATACAACCGATCCTTTTTCAATAATGTACGTGGAAATTTCATCTCGAAAGAGAGTGTACACCGATTAAATATCGTCTTTGAAATAGCGAGAGAAATGTCTCCTTGTACACTATGGATTCAAGATATTCATGAATTGAATATTCATCGTTCGTATAATAAGCTAGAAGCTGATCCCAAATTTTTACTTTGCCAAATATTGAAAAGTATTGGTCACAAGCTCGGCAACTCCAACATCCGCAAGAATGTTGTTATTGCCACAACTCACGTACCTGCGAGGATAGATCCAGCTTCAGTAGCTCCGAATCGGTTAAACTAATTAATAAATTTCCGAAAGTCCAATGGGTGTCAACGTCAGAAAGAATTGTCAATTCTATTACGTATCAAAGGTTTCGAAGTAGGGGCTGATCCGCCTCTTGTTGAAAGTACTGTGTTTGGAACTGCAGGTTATAGTAAACGAGATTTATTCTTTCTCGCTAATGAAGCGTTATTAATAGGTACTTCCAAAAGGAAAAAGTTTGTATGTAACAACGCAATTGGATTAGCTTTGCATAGACAATATTCGACTGTTAGTGATATGGGCAATGGGATGGAATCTGATTCTGAATGGAAAATCTTTTCCTACAAGATGGCGGAAGCCACTTCGAAGAATAGTTTGATAGATATTTCTCTCACAAAGATTCCATTTATTGGTCGTGACGCGTTAAAAATGCGGTTTTATTACTTGTCTAACTGGTATGTGGAACCTTCAATAACCGAATCAACAATTGATGAATTCACTATGTTTTTGCATCTCCTAGGGCTACTAGCTGAATTAGTAGCTCGCGATTCGTTCCAAATGGATATGAGGATAGGGGAGAATTTCATTGCTATCGACAAACTCATAGAGAATGACTTAAACCTAGCTTGTGGCCTCCTAGAAAACCTCTCGAATAATTTATCACGTTCAGCATTTTCTAGAGAAGGGAGTCGACGTAGTAATAGTTTTTCTCCCCCCTTTCTTATCGGAAAACCCAAGTTTTGCTCAGGTGTAACCTCTTCAAGTCGCTCTTCTAAATCTATGAGAAGAGGGAGACTTAGTAGTCTAACCGATTTCGAGATGCAACGGTCACCCGAATTAATAAACTCAACGACAGAGATATCGCGTGAGATTACTTGGTCCCACAAGGCTTGGCGTCTCCGTTTCCTGCGAAGCGGGACTTACGAATTGATGGGGGTATTATCCGAACCCAACCATTTGTATAACTTAATTCTCCTTTACTACAATCAGAATTATATACCCCAACAAGATTTCGAATTCAATAAGATTAAGGGGGAGAAAAATAAGTGGCGCGAGAAAAGCGGGTATCTTTTCAGCTTCGAGAAATCTGTCACTAATGTAACAGATAACTCCATTAAAAGATTGGAAAACCGATTGGATAATATGTTGTTACGTGAGCAATTTCTCGAATTGGGAATCTCTGACGACTCATCTAATGAGTATGAAACACATTGTGATCGATTTAATGAAACGACTCGACTCTTCGGGGGGCGCTTCATCTGGGACCCCATGCTTCTGTTCCAGCCAGACCCTAACATTCCTTCCTCGCGCCGCAACTTGTTGCCGACAAAAGAACTGGCGCGGAGGCTTTACACCATTTACGGTATGAGAAGGCAGCGCCTTCAGAAGATGTCAAATAAGAAAATTAAAAATTTCTTTCTCTATCGTGAAGATAATCCGAAATTGAAACCCGACTCATCTCGAAATCGGTGGAATAATCTTCCTTCGGATGAGGAGGAGCGAGATTCCGAATACATCAAGGAAACCTCTTTCATAGATATACATCTGCAATATCCACAGACATTTACTCCCGTTCGTTTGGGTTGCTACATGATCGCGGAGGATTTCCCGGAACGATTTCTTCGGTTTAGACTTCTGGTTCATAGAAACAAATGGATGAGACGGAACCATTCCCCATTTCAGGATTTTCTTATCTATAATATGTTGCTTGAAACTTATGACTATCTATCCAATCCGTTCCGGTTTGGTAAAGCATCACTGGATCGAACAATGAAACAATTTCTTCATGAAAGTTCGATATCGTGAAACAACTGTTGTTTTCCTCCTTAGATACTCCCCACTCTGTCTAAATCTCTAGCCCTAAAATTGAAGGCCAAATCAGTAGGAGGAAGATCTATATTTTCCTTTTACTGATACGGAAAATCCAATTTCAGCATTTCAAAAAGTAAGAAGTTGGAGACCAGTTACTATTTACTATATGAATATGATAGGAGTCTCTCTACTGAAAAATAGGATTGAAAGGAGTAATATAGGTTATTCCGCAGGAATTTTGCAGACAAAGCAAATTTTTTGTATAATAATTAATTATTAATACGTATCAATTTTGGATTTCCCTCCCCCAGTTGACTGATTAAATCGTTCATTCCAGTCATTCGATACGCCGGATTGAATTGAAGTGGAAACTCTTAAAAGACGACGCCTCAATGAAATCTTGGAGCTGCTCAGAGAGCGTAAACGTAAGGGAAGAGGGGGGGGTGTTGACAGTGTCGATCATGTCGATAGTGTCGATTGTGTCGATTGTGTCGATTTTTTTTTGAAAATCGGGGTATTTGGTAAATTCGGGAATAGGCCATCCTGTTTTCTTCGGAAAGAAGGGCCATAAAGTGTTCATTGGGTTTCAGGGGCATCAATCAATCCCACCTATTTTCTTTCAAGGGGAATCCTTACTCCAAGAAATTGAAGGCTATATGCCTGCAGGTACGCATCCAGCTTAGCAAATACCTGCTCACCATTGCGCTTGCGGGTGAGAAAGAGTAACCCGTCATTCTCTAGGCTGATAGGGATGCCTAGTGCATTACTACAAAGACAATCAACTATGTACGCAAGGAGAACAACCTCGTGGGACGCTAATATGCGAGAGGAAAGAAGTCCTTCGTGATACCTACTGCCTCCTTGTTTTCCATAAAGCTCCTCCTCAACCTTTCCATAATAGGGCAGTCGCCGTGAGGGGAGATGAATCTTCTCCCTTTTACTTAAAGATGATTGAAATAAGGCAAGCTCCATGAGTATGGGGTGGCGTAGCACCTTCTGAAGATACTGTTCAAAGGGGATCTCTTCATGTTGTCCGTAGAACTCCATAACCTTGGTGCGTATGGCCCCGTTTCCCCGAAGACTAGCACCATTGAGACCAGAATAAAGAATGGTCTTAAGAACCTTTTTGGGAACATCCTCTCCCCACTTACGCATAATATGAGACCAGAATTGACCTGTGTTGTAGGCCTCCCATGTATAGTATAGGGGGCTGATAGATTCCCAGTGAGACCTGCATAAATCCCCGTGTGACAAGCCACCATATCCATCTCGTAAAGAAACATATTGTTAGGGAGGATATATTTGTCTATCAGCCTACGAATAACCCCCTTACAGTCGCGTCGGATACAAGAAATAGTGCCAGATCCTCCTGAATTCTGTGGGATAAGCCTCGGATAACAGGGAAAATCCTTGTAGGATGTTGCAAATAGCCCCTTGACAGGGCATCCGCGGTTGAAATAGGTACTCCCTTGGCGCCTAAATAGCCTAAATAACATATAGCTAGTATTTACAATACTAGTAGCTGCCTCGTTTAGGGTGGTTATTAGCTCCTCATAATGGGTAGGCAACCCTTTCAACCTCTGTAAACTCTCCTCAATAGCTGATGCAAGAGGGTATTCCACCCCTGCCATGGTGGTCGATAGGTCTAGCATAGGTGGGAGATTAAGGTACGAGGAGGGGCTATCTCTTTCCAAGGAGGTATATAGACGGTCCAAGCGCTCCTTAACGGCGCGGTCAGTCTGCAGGATATTTCCGGCCTCTTCTACTATCTGATCCTCGGTCCAGTCCTCTTGGAGGGAAGACAACGCTCGCAAGAGTCTGGGATGTTCTTCCAGAAAGACTCTAGTCCTTTTCTCTTCTAACGGGGTAAGATCCCCTATTTTCTTCTCTATAAGGTCACTCAACACCGATTCTTTTCCGATGGATCTCTTTGGAGGACCTGTAAGCCGAGGTTCCCCTGGCTTTTGCGCCTCTTGGACTAACCCCTCTCCCACCGCCTTCGCAGAATTACCCAAATTATCCACAGTACCAAAATTACCAGATTTCCTAAAAAGATCGACACAATCGACACAATCGGCACAATCGACACTTGCCGCCTCCTTATTGGCCTCACTAGCTGCCTCCTCCTTTTCATCCTCACGGTCCTCGCGATCTGCCCTATCGAACGCCTCCTTATCCGCAAGAAATCCATCCCAGGGTTCTGCCTCCATGAGATACTGGACGACTGCCGATCTTTTGTTCCTCCTTATCGGTTCTCCTTCTTGGAGGTCGACACCTACCACTACCCTTCCCTGCGCTCTCCGTTTAGTTACTATGTCCCGATAGCCTATGGCCCTTAGCGAGTCATCTAGCACGTCCCCAAAGGAATAGTAGGATACCGGCTCGATCCCCTGCGCATCCACGTATTGGATATACGAATCGTATAAACTTCCGGGTAAGGGAACCTTTTTAGCACCTAGGTATAGCTCACTCTTTGGGTGGTATTTCACCTTGGTAAACAGCCATTCTAGAATGCCGGAATTATCCTGCCCCCCTCCGCTTAGCTCGTTGATGGCTTCCACGCTTTGCCCTATTCGAGCCCTCTCGTCCGGCATATCAAGAGCCCAATTAATCAACCCACTAGCGTCTACCTTTAGTTTTTTTAACAAAAAGGGATCTCTGGCCGCCCTTGGCGTAAGCACATAAAGGATGCGCCTTCGAAATCCACTGGTCCGATCTTGAGCCAGCCATCTAGAGTTAGATGTTACTACCAGCAGCGCCGTTATCGAGACCCCATAGATACTGCCATTCTTTATTTCAATAACTACTAGGATGCTTCTTCCAGGGCCTAGTATGGTTAATCTTCCTCGCTGGAAGTACTCTAGACGCATTCCCGCCTCTACTTATTGGTGTTGAGGCTTGAAATAAGCACGATAGTAAACCATTCAACGATTGGTGGGTCATGGTCCAACGCGACTGGCATATGTGTGAAATACAACTCTCTTATTACTGAGAATTCTTGACATAGATACGAATCTCCCCGGGTAGGATTCGAACCTACGACCAATCGGTTAACAGCCGACCGCTCTACCGCTGAGCTACCGAGGAAAATGGTAGGGAATTCAGTCTCATACATACTTGAAGACCTCTTTTCCGGAAGCCAATTCCAAATCTGGAGGGAGTTAAGCTTTCTCTGCCATTTTGTAAACTTCGTGTACGCCCTAACCCCCATTATAGGGGGAGGCAGCGGCGATAGCAATCCCTTCCGAATGGAAAGGCCCCCGAATCATGGGCATGGGAGGGGGGGGGGCAATCGGCCAAGACAAGGTAGAGATCAACCTCACAAGCCCCTCCCATGATTCGTATTGATCAATCACCAATCAGTGGTTTCTATTCCCCCCTTCCAGGGGGCGTAGTAGAATAGTTGCAGGATTCTTCCACCTCATGTCATGGAAGGAAAATATTTGAGGACTAAAAATAGAGAGAATAGGGAAAACGAAAAGGAAATATAGAGATGGGGAAGATGAAGAATAGTCGGGAGAAATGAACTCGAATTGGAGCTTCGTGAAACGAAAATAGCAGTTTATGGAAAGGGTGGAATTGAAAAGGAAATATAGAGATGGGGAAGATGAAGAATAGTCGGGAGAAATGAACTCGAATTGGAGCTTCGTGAAACGAAAATAGCAGTTTATGGAAAGGGTGGAATTTATATTATTAATATTAATAATATAATTCCAAGTATTAGTACAAATAAGTAAGCCGATACCCTACCATTTTCCCCGTAACGTATACCTTCGCCTGCAAAAAGATTTGAGGCACCAGTTGTATTGACAAAACCATCAATTATGCGTTGATCGAAACGTGAAACCGATTTACCAAAAAAAGTCAAACTACGCACGGAAGAGATATCGTAGTAGTAATCGATATAACCTCGATTCAACGACCAGGATTGAACGAAACGCCCGAATGAACTAACAAAATTAGTATCTACCATTTTTGATATCATAAAGTCTGTCTTGTCATCGGCTATATTTGTTTGTCCATAAATAGTAAAGGATATAACTATTCCAATAAGAGATAAACCGACTGAACCACTAGAATTTACTATTATTTTAGCTAAAAGTTCAAAATATTTATTAACTTCAGAAAAATGGTATGGAAAAATCCAATATTCCGGGAATAAATTGAAATTGGTGGTTTTTTCGGCAAGATCGATTCCTAATAATCCGACTAGTATCGTGGGTATTGCTAATGCAACAAGAGGTAGTGTCATAACAAAACCCGATTCTTTAGGTTTTAGACAACTTCGGTCCAAATAGGCTTTAGGTACCCCCTTTGAGTCCTTCAAACGTTCTGAGAATAAATTTTTTGCTTTTGTAACTCCGTATTGTACAGATGTGGCATTTCGACTTAGTTGATTTATCGACAATTCTAGTTCATCTTTGCCCCAAAAACTAATACTACGTGAAAAGGGGGGAGAGTCAGTAAAACCAGTCCAATTCCTATCATTGGTACGAAAATTGCCCTCAAAGGTGAGAAGATGGATGCGAAACATGTAAAACGCCGTAAGACCCGCCGTGCTAGAAGTTATCAATCCGAGGAAAGGAGAATGTAACCAACTTTCGGTAATAATTTCATCCTTGGACCAAAAACAGGCTAGGGGTGGTATACCGCATAAAGAAAGAGTACCTGGAAGAAAAGTAGTTCCAGTAATTGGCATGTACCTACGTAAACCACCCATGAAAAACATGTTTTGGCTCTTATGGGGTGAATATCCAACAACTTTTTCGATTGAGTGAATTACTGAACCGGCTCCAAGAAATAATAAAGCTTTTGAATAGGCGTGTGTCACGAGGTGAAATAGGGCAGATCTGTAAGCACCGATGCCAAGAGCTGAAACCATATATCCCAACTGAGACATAGTAGAATAAGCAAGACCCTTTTTAAGATCTTTTTGGGCAAGAGCTAATGTGGCACCTAAAAAAGCTGTTACCCCACCTACCCAGGAAATTATAAACATCGTTGGGAACAGCATCGAAATTAGGTTAAAAACTCGAGCGATTAAAAAAATACCAGCAGCTACCATAGTAGCTGCATGAATAAGAGCCGATATGGGTGTGGGCCCTTCCATGGCATCTGGTAACCATACGTGAAGTGGAAATTGAGCAGATTTAGCAACTGGACCTAAAAACAATAAAAGAGCGACTATATTCGCAAAAATCGGATTAATAAATCCCACCTCCCCTAATTTAACGAATCAATCACACAATTCGGAAATCTCAAAACTGCCGGTTGTCCAATATATACCTAAAATACCTAGGAGTAATCCGAAGTCTCCTATGCGGTTGGTAATGAAAGCTTTTTGACAGGCATTTGCAGCACTTGACCTTGCAAACCAAAAACCTACCAAAAGATAAGAACACATTCCGACTAATTCCCAGAAAGCGTAAAGCTGTATCAGATTGGGGCTGAAAACTGACCCTGACATTGACGCGGTAAACAGGCTTAAATAAGCGTAAAATCTAACATATTCTCAGTCATGACACATGTAACTATCGCTATAAATCATAACTAGGACGCCTACAGTGGTAACTAGTAGTGACATTATTAGAGTAAGCGGATCAACCAAAATTCCTATTTTTATACAAAATTCATTTCTTGGAATCCAAAGCCAAAAATACTGCTGGTTCGAGCGATTCACTAGTTGTTCCCAAAGTAAAGAAAAGGAAACAAGCATAGCAGTAGCTAATGCAAAGGTGTTGAACAATGCGCACAGGCGACGGAAACCTACTGTAGCTTCTGGAAAAAAGAATGCTAACGATCCAGTGGAGCAAGAAGCTACTAGTGGGCACAAAGGTATAATCCAAGTATATTCATTTGAAATTTTCACAAACAATCAAATCCAAATTCAATTTATTTTTTATTTCCTGTCTTCTTCACTGGAAGAGGAAGTATGAGAATGACACTAAATGGAATGTATGCAGACAAAATATTTAAATTCTGACTAAACAATATGCTAAAATCTTTCAACTTTTTAATTTCATTGGGCAAATAACAAATAAAAAACTTGACAATATTCAGGCATGACAAAGATACTTATTCGAGTCACAAAATTGGGCATCGAATCGGCTTATTTTCTGGGCAAACCTTTTTTTTTCTCAGTATTAAAAAAATAGAAAATGAGAGGAGGGAGTCGAAGTGGATACATACGCAATTATCGACATTGGGGGAAAGCAACTACGAGTAGAACCAGGAAGATTCTACGATTTTCGTCGCTTCACTCCTCATTTAAATACATTGGGGACCAACACAAAAATATCCACGAATCGCGTCTTGCTTATTCGTGACGGATCTGACATAAATATTGGTTATCCGTGGCTACCCAATGCAGTTGTCAAAGGCCGAATCTTACACAGTTGCTTCGGGAAGAAATTAACGATACCAAAGATTTACTCTAATAGAAAAATATGCCGAATTCATGGATACAGGGAAATTTTTATTAGATTTGTAATTGATTCGATCCAATTGAATGGCAGGATTGCAAATAATTGATAATTTATTAAATTATTGATGCATTAATATCGAGTTTTATCTTCTCACTTGACGTTTGTTCGTTTTCGTTATGCGTGAGTTTCTTCATTCATTATATCTATTCTATCAAGATGTATCAACATAGCGACTAGTCGCAAATAAAGATCCCTAAATACAAGTTAAAATATGGCCGTCCCAAAAAAACGTACTTCTGGATCGAAGAAAAAAATTCGCAATCATGCCTGGAAAATCAAATCTGCAGGGAAGGCGTCAAAATCCTTTTCTTTGGCCCGATCTGTTTTAAGTGGGCGTTCCAAAAGTTTCTATTATGAAACGGAAAAAAAATCCTTCCGAACAAATTAGTAGTACCTACCTAATCTTTAGGTATAGTGAATGAACGAATACGGGGGGGGGGGGTAAGCAATTAGATAATAAACTATTACAATAAAAAAAGTGATAAGAACTTTTCAAGTTTGACAAATAAACTGAAAGTTTTAAAAATATACAAAATATGTTATCTAACAGTGTGAAGATTGGTAGTTGACAATGTAATTGTGCTTGTCAATCAAGTTCAGTATAATGCCCTCCGGGAGCAACAACTTTAGATGTGATTTTAACTTTTAGATAAAATTGAGGACTCAATTTTTATTCTTTTGGATTATAGTAACCCAATGCTGAAAAAGGGCGGGAACGACAAGAATTAAAAAGAAATTCTAGGTTTACAAACTAGAAACTTCGAAACAGGAGGTGAAAGAGGGCAAGATTTTTATAACTTTTTCTGTTTCGAAGTTTCTTTTGCGTAATTCGGATTTGAAATACATATGCCTATACGCATTCCAAATTGATCGCTTGTTATTTAACTGGAAAGCATTTGCTGCCGTCCCAGTCATTAGAGGGATAGATGTATACTGACACATATCGTGTCACGATTCCTCTACCAGTGCAATAAAGCCGTCTACATTCGGAATAGCAGGATTTGAACCTGTGACCTCCATCACCCCAAGATGGCGCGCTACCAAACTGCGCCATATTCCGTATATATATATATATATGTGTGTATACGGAATATGTGGACTCTATATAGGTAATTGATCAATTCTCTTATATTTGCTCAATATATATATATATTCCAGAACTTTAATTCTATTTTGCAAAAATGTGTGCCAGTTGACTCGGCAGTCTGAACCAATGTAAAATACATTAGTATATCTTCAGACTCAAATGAGCCGCTATGGTGAAATAGGTAGACACGCTGCTCTTAGGAAGCAGTGCCAGAGCATCTCGGTTCGAATCCGAGTAGCGGCATCTAAAGTAAAAAAAAAAAATTAGGTTTTTAATTTTTGCTAGAATTAGATTAGGTATGAAAACAATGAATTTACCAAATAAATTGGTAATAATTAATTGGAATTTAATGAAATTGAAAAAAAAAAAATTACTGGTCCTCTTCAATTACGATGTATACCCGCGTAGAGTACATATCTGTTCACATCTCCTTTTTGATGCTTTTTTTCGTCACTTTGTCGAATCTTATCAATTTATTTTATGAAGTTGATAGATTTGATCACTTTAGCAAGAATAGCATGAAAATTGCCTTTCTCCGTACTACGGGATTTACGATTATTCGTTGTTTGCAAACCAGACACTTTCCAATAGGAAATTTATATGAGTCGCTGATGTTTCTTTCATGGGGTTTTTCTTTGTTATATCCAATTTCAAATGTTGAAAATAAAAATGGGTTGTCGGGTGCAGTTCTGGCGCCGAGTGCTATGCTGACTCACGCCTTCGCAACTTCAAGCCTTCCACATAAAATGCAACAATCCACGTGGTTAGTACCCGCCTCGCAGTCTCATTGGTTGATGATGCATGTAAGTACAACGTCAATTAGTTATGCAACCTTGTTAGGTGGGTCTTTACTTGCAATAGTTTTACTGAGTCTCTTCTATGGTGAAAAAAATAGCTATTTTCTCGTAAAATTGGAGCATAATTTCAAAAAGAATATTTTCAAGCGGAATTCTTGCACCAATTTTAAAAGACAAGTCGATACACAAAACCCTCTCTACGTAATTTTTTTGAATTCACGGAAGTGCCAATTAATTAATTATTTGGATAAATGGGCTTATCAAACGATAAGTTTGGGGTTTTCTTTTTTAACTATTGGTTTACTTTCTGGGGCAGTGTGGGCTAATGAAGCTCGGGGATCTTACTGGAGTTGGGATCCAAAAGAAACTTGGGCGTTAGTCACTTGGTTGGTATATGCTACTTATCTTCATGCAAAGATAAATGAGAAATGGATTGGGGAGGGACCGGCTGTGGCAGCATCTATGGGATTTTTTTTGGTTTGGATTTGCTTCTTAGGAGTCAATTTGTTAGGAGTTGGATTGCATAGTTACGGGTGGTTAGTGTGAAGACGAAAATCTAAAAATCAATGATTCAAAATAATTGCTTTAGAAAAACAACTAGTTGACTAAATTGTCAAATCTGTTGAGGAGTTTGAAGAACAGTTACGGATAAAAATTATTCAAAAAAAATACTTAAATGGAGAAACAGGAACAGACTTCCAAGTAGATAGGTAGGTTGCCAATTTCTTAATTGTCTGTTTCTGTCTCTCCATTGTCTGCAGGTAGAAGAAACACTTACAGAATTATGAATATCTTAAAGACAAGTATGAATCCACTAGTTCAACTGAAAATCTTTCTGCATTTATTCAATAAATATGAAAAATAAAGAAATTTATTCGTACCAAATTTAAAATTTGACTAGGACAATTTTTTTTTATTTAGTCATATTTAAGTATGGAAGCAATATGGAAAGTACTTCATTACTCCAGATAGACAAAACTAAATTTGGGTATGAACCGATACCTAGTATTGGGAAAAGAAAACAGATTAGAATAAATAATTCTCTTGGACCAAGATCAACTAAATAGGGATTTAAATTGTCGAAAATTCTATAACCGTAAAATATTCTACGTAACATCGATAACAAATAAATGGGAGTTAATATTGTACCGATTGCTTCTAGCAGCGTAATTCCTGCTTTAAACGCAGAGGAGTATTGCTTAGAAGTAACAACTCCCAGGAAAACTAATAATTCTGATACAAAACCACTCATTCCTGGCAATGCGAGAGATGCTAATGAAAATATACTAAACATGGTAAATAGTTTAGGCATCGGAATTGCGATTCCCCCCAACTGATCCAAGAGAAAAGTTCGAGTTCTGTCGTAGCAAGTACCTGCAAGGAAAAATAAAGCAGCTCCAATCAAACCATGGGAAATCATTTGTAATATGGCTCCGTTAATACCCGCATCTGCCAAGGAACCTATTCCGATGCTTACAAAACCCATATGAGAAATCGAGGAATAAGCTATTCTTCTTTTGAGATTGCGCTGATTCATCGAAATTAAAGAGGCATAGATTATTTGAATTGCTCCAAGCAACATCATCCATGATCCTAGTCTAAAATGTGCATGAGTGAGTAATTCTAGGTTAATTCGAATAAGTCCGTATCCGCCCATTTTTAAAAGTACCCCCGCTAGTAGCATACATGTGCTGTAGTGTGCCTCTCCGTGAGTATCTGGCAACCAGGTATGGAAGGGAAATATTGGTAATTTCACAGCATAAGCTATCAGGAAGCCTATATAAATAAGTACTTCTAGTGAAAGAGGATAGGATTTACGCATTGAATCCTGAATATCGAAAGAAGGAACTTCATTACCACAAAAACTCATACTCAATGCCGCTACCAAAAGAAAAATTGAACCACCAGCTGTGTACAGAATAAACTTCGTGGCCGAGTATAAACGCCTTTTTCCGCCCCATAAGCATAGGAGTAAATAAACTGGAATCAATTCTAGTTCCCACATAAAGAAAAAAAGCAAAATGTCGCGAGAGACAAGTAATCCAATTTGGCCACCGTACATAATTAGCATTAAAAGATAAAATAGCCGTGTATTAAGAGTAATAGGCCAAGCCGCTGAAGTTGCCAAAGTAGTAACAAAACCCGTCAAAATGACAAGACCCATAGAAAGGCCGTCAATACCTAACGACCAATGGAAGTGCATAGAGTTTATCCAGCTAAACGTCTCTACCAACTGAATTGATTGATAATCAAACTGGAAGTGACAATAAAATATATAAGTAATTGATAAAAATTCCAATATGCAAATACCCGGGGTATACCATCGAGTGACTCTGTTTCCATCACGAGGCAGGATTGGAATCATCAAACCAGCACAAATTGGGAAAAAAACAATTATCGTTAGCCAAGGTACATTACTAATCATGAATTGGAGAAGAAATAAGTTTTAATAAAAAAAAAAGACTATGTGAATGAAATTAGATGACTCATACCCGTCCTTCAGACGTCTAAAGTTTTGGACGGGTATGAATCAAAATGGCTCGACAGTTAATTTCTTTCTTTTTACGTTTTATTGACTGACTAATAAGCCAGACCCATGCTACGGGTAGTTTCAGATCCCAAATAGACACGTACACTCAAAAAATCTGTTGGACAAGCAGATTCGCATCTTTTACATCCTACGCAATCTTCTGTCCTGGGAGCGGAAGCTATTTGATTTGCTTTGCATCCATCCCAGGGTATCATTTCTAGCACATCTGTAGGGCATGCTCTTACACACTGAGTACAACCAATACATGTATCATAGATTTTCACTGAATGTGCCATTGAGTCTGTGTACTCCTAATAGATTGACATAGTAAATTATTATTATAAAAGTTGAGATAATTTTCTTTTGTCTACACCCCAAATTTTGGGTAACTATTTCTGGCAAGATGTTTTCATTATTTCCAAAATCTATCCGATAAAGTTTTTCAGTAAAAAATTTGTTTTCCTTCCAGGAAGGGAGATGAAAAGTTAAAACTGCAACAAACTAACTAAATCGATTAGTTATCAAATAGAATTGGGAAAAGATATCGTAATAACTGGATAGAGCAAAAATACTGTTGCTATTTGGAATAAAGGTATTAGGGACAAAATCAGCGAGTAACTAAGTGTCTAAAATCACTCAACCTATTGATCAATCACCATTTTAACAAATTCGATTGGTCGATACGAGTAGATTTTCTGTTTCGATGGATGGAAAGGGCGATGGCTAACCCAGTAGCAGCCTCGGCAGCTGCGACGGCTATTACAAACAGTGAAAATATCTCTCCCCCTTCCCGATTGTTGGGAAGATTTGAAAGTGTAATAAAATTTATAGTAATCGCATTAAAAATTGACTCAAGACTCATTAGTGCCCTAACCGTATTTCTACTCGTAATTAGTCCGAAAAAGCCTACACACAAGATGTAGGCACCCAAAATTAGTCCTTGTTCAAACATGATTTCTTAAAATTCTCCTCGAAATTTTTGATAAGTGAGCTTATTTTTCGAAATTTTACATATGGTATATGTACTAAAATATAAGAAAATCAGCATAAGTCAGAAAAATGACGAATTATCGCGAGTTGATGAAGCAGACGATTTCTTATCGGTTGTAAGTACATCTTCGTCGCGTGCTAGATTAATCGCTCCCACTAAAGCAACTAAAAGAAGTATTGAAGCAAGTTCAAACGGTACTATAAACTCGCCCAATAACTTGTATCCAAGTTGTTGAACATTATTTTCAGGTGTACCTGATATAGGAATTCCTGATTGATTGGTTAAGCTTAGGCCAAACCATTTTGTATTATGAATAACACTAACTAATACTGAAAAAAGGATTGCGCAAGCTCCTGAAGCAATGATAGACCCTATACCGGAAGGGGCAATGTTGGAACCTGTTGGTTCGTCAGTAATCATTACAGCAAATATGGTTAAAACGTTTATCGCTCCTACATAAACTAGCAATTGCGCAGCAGCTACGAAATCTGTATTCGATACAAGGTATAATAGAGATATACAAGTGAAAACCGACCCCGGAGAAAAAGCAGAATTAACCGTATTGACAAATGATACTGCGCCTAAACTTCCCAACAAAATACCCAAATTTACTAATGCTAAAACAAATTCATGAATTAATTCTGTTAGATTCGTTAGACACAATTACTTAGATGTTTCATTTGAATTTTTTTTTTTTACACTTAACCTTAATACTTCCTTTATCCTTCCCCAGTTTTCCGAAAAACGGGTTATCCAATCAATTATTGAACTCGTTTTGCAAGTTATGAGTTAGGTACTAACTTTTTTCACTTATAATCTTTTTTTTTTTTACAAAAAACTTGTTGAATTCAAAACTAATTGAATCGAAACATCTTGAGAGACAGAAAGAGGTGCACGTCCCAAAGCCGTTTGATCACAATTGAGCTCGTGACGATCATAACTAGAAAGCTCAAACTCCTCGGTCATTGATAGACAATTCGTTGGACAATACTCAATACAGTTCCCGCAAAATATGCAAACTCCAAAATCAATGCTATAACTTTTCAATTTTTTCTTTTTCACCTCTTTCATAAAGATCCAATCCACAACTGGAAGATTAATTGGGCATACTCGAACGCATACTTCGCAGGCAATACATTTGTCAAATTCAAAATGGATACGTCCACGAAATCGTTCGGATGGAAAATTTTTTTCATATGGATACTGGACAGTTATAGGTAAACGATTTGAATGATCCGAAGTAACCGCAGATCCTTGGCCAATGTATGTTGCCGCTTCTACAACTTGTTGACTATAATTTTGAAATTTAATTATTGCTGGAAACATAAGATGGATAAACCTAATTTCAAATTTTTTTTTCCTACTAAAAATTTCTGTATAATAGGGGGAACAGGTAGGCGCAATTGTTTATTGGTGTTAGATTAAATAAATTCAACTTGAACTGAAGCTGAAGTGAAGGCGTTAATTTATTAGTAAAATTCGAAACGAAGCTGTCAGCAACAAATTTCCCGAAGCAATTGGCAAAAGAAATTTCCATCCGAGATCTAGTAATTGATCCATTCTTACTCTAGGTAGAGTCCGTCTTGTCAAAATAGAGATAAATAGATAGAGATAGGATTTGGATAATGTAATGGCGACCTCTATAAGCGGCTTCAACGTAGTGAACGACTCATTGATGGCACTCAAAGTTGAAACATTTTCCCCGAACTTTTCAAAGAAAGGAATTGGGGAATTCCATCCACCTGAATACAAGACTGCTACGAATGGTGAGGAAACCAACAAATTTAAATGGGAACCAACATAAAATAAGCCAAATTTTATCCCCGAATATTCAGTTTGATAACCCGCGACTAACTCCTCTTCTGCTTCCGGCAAATCAAAGGGCAATCTTTCACATTCCGCCAATGAAGAAATAAAAAACGCTATGAATCCTATTGGCTGACGCCACAGGTTCCACCCCAATAAGCCATAATTGGATTGTGTTTCTACTATATCAACTGTACTTAAACTACCAGATAAAGATAGTCGGCGGATTTTTCCACCTCTAATTCAAAACCGTACATGAACTCGAAGTTTCATACGGCTCCCCATCGAGATCTTAAAAAAAGGGGGAATTACTTCAGTTGTAGATGAATTTGTTTCTAATCGATGAGATTCTGTTTGCTACAAGTTTGCTTCCGAATCTGTCTTACCCTTATTAAGTTTCATACTTCTACAAATTCAAATTTTCTAAGAAACGCTTTAGTTCTTCTACTCATTCTCATTCGGGAGAAGTGTAATCTCTTTTTCCTGCATATAGAAAATGTTGTGGCCAATTTTAATGAAGGTTACTTCGTTCCAAATGATTATCATTGAAGTGAATGGGATTATACTCGAGAATGAAATTGTTTAGATGCACTACTCAGTTATCCCTACCAAAGCCGAGTTTATTTCATATAACAAAACGAAGGAATAAACTGGGATAGAAAAGGGAGAGATTTTTAAGCATATGTAGACATAAAAAAAAATATATATATATATATCCGGTCAAATTTACCCATTTCTCCTCCCCATAACCTCTTTTTTTGTTTACTCCACTCTCGCCTCAAAAACCTCTTGTGTATATTCGTGTTTCTTGCCAATCACTCCTTCTAACTCCATAGGGGAACAAATTTGACTACCTGCTGCTCCCATCCGCTTCAAGTCTAGATACAGAGTCAAAAACTTGGGATTACGTAGCATGCGCCGGTCAAATACACTTTTAGTTCGTACATGGACTGTAGGGTTTGATTTCGTAACTGCGGAAACGCTGTTTGAGCTCACCCAGATAACTATTTGGTCTGTCATACAACGAAATTTCTTATTTTTATGGGATTAAAACTCTACCTCTTTCTTTCTGCATTCGTGCTTAACGAATCACACGTAGGGATATTGACAGTACACATAAGGCTAAGGGTATTTCGTAACTGATAGACTGAGCCGCGGCCCTTAGACCACCCGAGAAAGAATATTTATTATTCGAGCCGTAGCCAGCCATGAGAAGACCCAGGGGTACGATGCTTGAAATAGCAATCCAGAAAAAAACACCTATTCCCGAGTCGGATAAAATAATATGTTGACCAAAGGGTATTACCAAATAGGTGATGAAAACTGGTGTGACTACAACAGCTGGTCCGGCGGTAAATAACCAGGCGTTACCCTTAGCTGGAATGATGTCTTCTTTCAAAAGAAGTTTAAGTCCATCTGAGAGAGATTGAATAATTCCTAATGGACCTGCATATTCCGGTCCGATACGTTGTTGTACCCCCGCAGATACCTTTCATTCAAGCCATGCAATGACTGAGACTCCCGTCGTGACTCCCAGAACTAGAATGAGAGTATAAGCAAGAATCCAAATCGATTCAGAAAGATTTGTTACAATTTTCCAGTTATTGAAAAGATGAACTAGTTTTTCTTTATTAAATTCAGTATCAATTATCATTCTAACGATCAACCTCTCCCATAATGATGTCTATGCTACCTAATATTGTCATAATATCTGCAAGCTTCATTCCCTCAATTAATTGGGGAAGAATCTGCAAATTTGTAAAACCAGGTGGGCGAATTTTCAATCTCCAAGGAAAGACGCTATCATCTCCGATTAAAAAAATTCCTAATTCTCCCTTGGGAGCTTCTATTCTTACATAATGCTCCTGTTTAGGTAATTTAAGGGTAGGAGAAGATTTCTTTCCGACAAACTGGTAATTGAAACCGTTCCAGTCAATCTCATCTGTTTGTTGCACAAAACGCCGACCCTCTAGATTTTCATACGGACCTCCCGGAAGAAGTTTTAAGGCTTGCTTAATAATATTTATTGATTCTTTCATTTCGTCAATTCGTACTAAATAGCGAGCCAAAGAATCTCCTTCCCCATGCCACTGAATTTGCCAATCCAGTTTATCATAACATTCGTAATGATCAATTTTGCGGAGATCCCATTGAACCCCCGAAGCTCGCAATGAAGGTCCAGACAATCCCCAATTGATGGCTTCCTGTCTGCTGATGAAACCTACTCCCTGTACCCGTTTCAGAAAAATGGGGTTTTTCGTAATTAGCCGCTCATACTCATGGATTTTTGGAAGGCAATATTGGCAAAAATCCAAGCATTTATCTACCCATCCATATGGCAGATCTGCAGCAACTCCCCCAATTCGAAAATAGTTATGCATCATTCGCATGCCTGTAGCAGACTCAAACAAGTCGTAAATCATCTCTCTTTCCCGAAATATGTAGAAAAAAGGAGTCTGCGCACCAATATCTGCTAGAAACGGTCCAAGCCATAACAGATGAGAAGCGATTCGACTTAATTCAAGCATAATTACGCGTATGTAGCTAGCTCTTTCAGGTATCTGAATATTTGCCAATTTTTCTGGTGCATGGACCGCAACCGCTTCGGTAAACATAGTGGCTAAATAATCCCACCTCGTTACATAGGGAAGATATTGAACAGTTGTTCGGTTCTCAGCAATTTTTTCCATTCCTCGATGCAGATACCCCAAAATCAGTTCACAGTCAACAACATTTTCACCCTGTGAAACGGCAACAAGTCGGAGAACACCATGCATTGATGGATGATGAGGACCCATGCTTACCATAATTGGATCAACATTTTTAAGGCGAATACTCGTAAATTGCTTCCTTTCCAATAAATGTAATAAACTCCCATTTGCCCGGAGGCAACTTTTTCAACTACAACGTGGCAAGGAATCAAATCAAGCAGGAAAAAAAATTATGCTAACGTACCTTCAACCCCCGAATACCTAATTTCTTCAAAACTTTCACATACAAACCCGTATTGGTGTTCGACAAATAAATTAGGAGACGCCTGCGTTTCCCGAGTAATTTCCACAAACCTAGTTGGGATGAGTAGTCTTTGGGATGTACTTCCAAGTGGGAAGTAAGCTTTGAAACTTGGTAAGTTGAGTAGTAAATTTGAGAAACAGTAAATCCCGTATTTTTGTTCCCACTTAAGAGCTGTACGTCCATATATTCTTGTTTTTTCCTGATAAATTTAATAGTAATCACAATTTTGTTTGCTGTATCGGATCGATTATAAGGGGTTTGACTGATAGTTGCAGCAATAATTACTATACATAGAAGTTTGGTTACTTGTGTATGGAGGGTGTGGGGTTTTGTACCACAACCCCCATAGTGAGTCTCCATGTCTGACCGCTAAATGCTCTAAACTCCGCCTCTACTTGTAGCATTCAAGTTTGTGAGTAATTAATTGATTTCCAACTACCCCAACTCTGGTATTTATCGACTGGTCGCACATATCGCCTGATTCTTTTAACTTGAAATAATAGGATACATCCGTATTCTCAGCGCTGCAAATCGACTTTCAGTCGTGACGCCAAAAGAAAATCTACTGGCACAAGTCACTTCCTCTAACCGGTGACTAGGCCATAAAAAACGTTTGATCTTTTGAATCTCATTTGGTTCTGGCAGGTAAGGGGAATCTTGCTTTTCGCTGTTGTGTGTCTTTTCATTTTCTAAATTAAGGTGAGAGGAATATAATCCCAGGTCTAAGTTTCTTGAAATTAGTAAACAGCGTAGAAATCGAAATTCCCGTCGACGTCGTGGAAGTAGAAGATCATCGATGTTATAACTCCTGTGAGACTTTTTGTAATTTCGTTCAGTTAATATGTGTAACAACTTCGAGATGTAACTATCATTATATATATTTCTGTATAAACGTCTCTTGGCTCTACTTGTTACTCTAGACTTGAATTTTAGCAGAGGGTTTATTATTTTGTATAACAAGTTTTGATCGTCAAATACTAGTGCTAACCGATGAGCTGAAATGACAGATAAATTATGGAGAAGATCAAGTTTAGTTGTCGTGTTGAAATATAAATTTAATAAATCTGAATTTATTTCAGTATTGGCGCAGAGTGTGACCAGATCTTGGTCATCCCCTAGCATTCTTGTAAGAGCTATTAAGTTTCTAAATTTCTCCAATTCCGTCTCAAATTTCCATTTCCACCGAAAAATGTAGTCCGCATCTTCCCTTTCATCTAACATTACTTCGTACAACTCATCCGATACTTTTTGAAAGCTGCTAGTTATATCTAGTACTAAGTCGGATTGGTCATTATCTTTCAACATGAGATTTTTCAACCCCTTTGTTTTCTTCTTGAAATTGGAAAAGTCCTTTATTTTTACAACATTTAGATTTAGCCATGGCATTAAGTCAAATTGCAAATTAGATTTTCTTTCTGCATGAAAATTCTGGAAATGAACAAATTTACCAAATACTTTTTGCTTTTTCCCCTTAAATCTTCGTATGCGATTATTAAATTGAAATTTTTGTTTTAAAACATTTTTTTGTGCAGACAAATTCTGTATATCCCCATTTTGCACGAAATCAGTTAAGTTTTGTAAGAGATTTCTATGTTTACGGAGTTTACTAAAATTCCTAATCCGAGCCCTGGGGAAGGTTTTTATCCCGTAGATTGAATAACTGTGTAATTTGCTTTGAAAAACGTGACGCCTCAGTTTATTGCCAGTATTGACTTCAATATTACTAAATTCGTTCAAGGTAACTTTCCATTTTCGAGGTGCTATATTGCCCCACACAGTTAACGGTAGATTATATCTATTGAGATACTCTAGCCATTCATTCCAATTTTTTTCATCCAAGTTACAGAACTTATTCAAAAATCCCCGTTTTTTCATATATGTTACAATATTTTCGTCAATGTTGACTTCGGGTTGATTTAAGTTTGAAACAGTATCATCATAGAGACAAATTTCACCCCGACTGGTTATTGTTCCACAATTATTGTTACTTTTATGACTACTATTAACAAACATATTTAAGTTTAAGTTCTTCCCCATACCAATATTCCATATATTGGCATAGATACAAGCTCGAGATGACGATCCAAGACGCGTAAATCTGTTTCTTAGCAATAAATTGTTTTCCCAATTAATGTTACTTAACACCTTTGTAAGTTGTGTATAAAACGCAACAAATTCATTAAAGTAATGAACAAAAACCCTATCAATTTTGAAAAGCAAGTTTATTACTACCGAAAAAGTTTCTCCAACAACTTCCTCGCCACAAAAGCATAAATTTAATAGTAGTTCTTCAAAATCTGCTGGTTGCTTTCGTTCGTATTTTTTAGAATTCACTAAATTTATATCACTTAATAGGACGTCAATTCGTGCCGGATCCACCAAATTCTTTTCGGGATTTGATTCATCTGCTTCAAGTTTTTTGTCTAAAAGATTGACAGGGTCGACTGCAATGACACACGAGACAAATTCTTTTTTTACTTGTTCTTTATCAACAAATTGTTTATCAACAACACTAGTTGGATGCAATTCCCCGCCAATAGCAATAGAGTTACTCTTGCTCATGATCATGTCATACTCGGGTTTCACCATGTTACCTATGTAATTGGCGAATGGGGCCTTCACCCAATCTTTTCTATCTGAACCGAAGTTACTTGGTACTTTTTTAACTCGTTCAAAATTGGAAAGAAAGTTCCACTCTTCCGAAAGAGTTGAGTTCATTTTCAAAATTTTCTGAAAATTCAACTTGGAGTTAATTAACTTATAGGTTTGCCTAATTTGGCGAGGTAAACCCCGCTTGTAAATCCGAATTAGTTTCCTTTGCACAGGTTTCCAGAAAGAAGTTTCTTTTTGAATAGTTCCGAAAGGTACATCTGTTTGATATCCTAAAACAGTTAAATAAGTAAATTTAGACTTTTTTCTTTTCAATCTCCTTTTATTTTTTAATTCTTGTCTCTTACTAGATCCAGCTTCCATATGTTTTTTCCGAAGAATATATTGTTTCCTACTTTCATTCGTGTACCAAGGTTTTAAACGAAAGGGATACACGATTTTTATCTGGATACCTTCTCTTAACCATCGGGGGGGTAACTCATCTTGCGAAAATTCTTCACCATCAAATGTACAATTAATGTGAACTTCTTTCCTCCATTTTGTCCAGTCTTTATTCCATTCGGAATTTTGGCGCAATAAGAGACGGCCAATACTTTTTAGGATTATAATTGCGGGCAGTTTTATAAACTTCCGAAATCTGGATTGAAAAACGAGCATATATCCTCTTCCATTATGAATAGGACCTATATCCGATCTAGCTGCTACAGCTGAACGAACAAGTTTTGATTCACCGCTTAAACTTTTTTCTGCGGATGAGAAATTATCTAGTAATTGCTCACCGAGCTCGTAATCCACGTCTTTTTTTAGATCATCAAACCTTATCTTGAGACTCGACGTAATTAATCGCTCAAGGGGTGGTTGAATTAAAATTGGTATTTCTACCGATCTGATAAAAAAAGATGAACGTATTTTACCTTGAAGTGCTTTCCACAGCAAAGTCTTCCGCCTCCTAGAACGCATGGATCCCTTCAAGAATTTTCGTCGGAAATCAGAGACTTTTGCATATCGCTTTACCAATTTTGTCAATCTGGGTTTTCCTCTTGCGGACGTAATACCCACATTACGCAACTTCCTATAACGAAAATCACCATCTCCCCCCGGAGCGTCAAAATCGTTATCGAAATACAGTGCGATATTTCGAGCTAGATCCATACTTAGATCTTCGATTTTGTGAAGTCTGCGTATTTTTTTTTCCGCATTTGACAATCTTTTAGAATCACTTACCGAAAACGTTTTGGATGGAGACATACGATTAAATTGGTAACAACGCCCCTCTTTGAGGTAGGTCAAAAACAATAACCGATCGTCGTAATCTAAATTCATTATTTCTTCCCAAGTAACATTGGATTTAGACGAATATTTAATCTTCTTTAAAATTTTTTGCACCTCGTAGTCATACAAAACTCGATTTTTGAATATGAATTGGAACATACGTCTACTTCTTACCGGCAAAGTTTCCCATAGAAGAGTATTTCCATTTTTTTGTTTCCACTCCAGATTTTTTGTGGATATCCAATTTTTAAGAGAATTTTTTTTGGCGATGCCTCTCATACTTCTACTTCTTTTTTCGGCTTCAAACTCGTCCCATTCCCATCTGGTCAAACCCAATTCGTCCACTATCAAAAATGTTTGTGGAACCGGAATTCGTATACGAAAATTATTGACGAAAGGGTCATAAGTGTGAGGTATCCGCCTCTTTTTCCCACCTGTTAATCTGGTTCTTTTTCCCATTGTTGTCGGAAACAAAGAACCGCTATCTAATAACTCAATTCGATCGGTTAATTCTTTCTGAAAATTTTTGGCTCTTGTCAGTTTTTTGGAAATCCAACTTCGAGGTAAGAAACGGGTTCTCGCAGACTTACGGGATTTCACCATACAGCGATACATCTATTTCTCAAAAATTGACAAACTGGGCAACGCTGCAAAAGACAATCTTTCCTTCCCATCGGTTAGACATTTTTCAAAAAAGTATGTAGCTGTTCTTTCTTTGTAGAAACTGCTATCAATGTCGGATCGACAATTTTTAACAAATCGATTGCCTCGATTTCCTCTAGAGGGATCGAAAAAAGAGATAGGCCACGGTTTAAAAAACCACCACAACAAATCTGAATATTCAGCAATTTCCCAAAAAGACATTTCTCTATCGTGGGATTCATTCATAAACTTCTTGGTCCAGAAAGATACTGGGGCTCTACCCAAATAAACCACAGCATTTACAGCAAAAACAATACTAAAAGTTGTATATATAGAACGTTTTGCCAATAGATAGAGCATAGGTGAATCCCTTTCTACGCGAGTCAGAAGTAATCTAGACAAATAGTTAAATGCTGTCTGACCAATTAACCAACCCCAAAAGGTGGCGATTAAAAAGAATTTACTAGCGCTATATCTGAAAAAAAATAGGTAAGTTAGTCTTGTCAACACGGGATTTGGTAATAGAATTGGATTTAAAATTTGAAACAAAAAACTGATCAAAAATAATCTAACTACTCGCGAATCACGCAATAATTTTACGGGACGCAAAGTCTGATAATTTGGAAAATCCTTGATTATCAAACAAAAGAGGAGCATATACGGTATTGCCAAAACAGTTAGTACATGTGGCTTTGACAATACTATATATATAGGCGAAAAGTATATCGACGAAATAGTTACTAGCTGTCCCAGCATCGACCCACTTAGAGAAACAAGACCACAGAGATTCCCACCCAAAAGAAAAGATCTCACACATAAAATCTGTGGAGGTCCTACAGGTAATGTTGCGAGTAAACCGTAATATAGACCCAGTAATATGTATGGACTCATTAATTTTGACCAAGGCAGTAACAGTAATATATTTGTATTCGTTGCAGTTTTTTTGATGTGTAATAAAATTGATTTATTTTTTTTTTTTTTATCGTACCTATCGTTTAGTTATTTAGAACCCTCACTTTTCGCCACTTCTACCATGTTTTGCTCCCTTTACATTACCAGTAGTATCACTATTATTATACGCATAAATGTACCATAATTCAAGTAACTTTCAAAGATCAACCGTAGGTTTTAAGCAAATTCTTACATAAATTTATTTTTCTTAATCGTATAGAAATCAATAAAATTAACAAAATTACTGATTAAGAAATTAAAGAACCTTAAAGATCTTCTCATAGTGATTAGCTATCAATTGTTAGGTACTTTTTTTTTTTTTTTTGAGAAAGTTTAATCAATTCTTTGTTGTCTGTTTAGACAAACTATGGGAGCCGGAGGTCAAGCCACCTTTACATCGCAACGGACGAGTAACTAACTCAAGAATGTCTCTAGCATTACCGAATCCATGAATTTGTGCAAAAGTAAATTCAACTGACCATTTGGTATCTATATTTCTAGCCTCCAAAGGATTGGCGTGGGCCATTCCAGTAATAGCCAAATGAGGTTTCAGTTCATGCATACGTTGCACCTGTCCATAATTGTCCGGTTTTTCAACAATCCGAGGTAAAGGCGTTTTCATTTTTCTGCAAGTATGCTGTAGAAGTAACAGCTCAGCGGCTTGATATCGTCTATCCATATAGGGAATACCTATTTCATAAACAATCATTCCACATCGAATTAAAAATCTTGCTATCGAAATTTCTAACAAATTATCTCCCATAAAAAAGACGGATTTGCCGGTTACCATTCGGATATAATCTTCGATATTTTTCCATATCCGATTTTCTTTTTCTTCAAGACCTTCTGGTCTTATGTTGAAAACTGAACAAATTTTTTCGAGCCAAGCACGTGTCCCATCCGGACCAATTGGAAAAGGTGCTCCGACTAACTGGCATTTCCTTCGACGCATTAATGTTGTTGCCGTACGACTTAGGAAAGGATTTACTCCACATACGTAGACGTCTTCTCCCAAGCCGGGGAGCTCATCATATTTTTGGGAAGGTAACCACCCCGAAACGAAAATGGATTGACGTTTCAACTCTGAATTTAGTTGTGAAGCTACACTTGAAGGTAAAGAGCCAAAAAGGACTAAATTGGAGCGTATTAATTCATTCCTTAAAGAGGGATTTTTGCTAATAGTATTCATTTTGATATATTCAAATTCACCCTGCTTTTTCAAGTTTGTGTTACACTGTTTATATTCTGGACATCGATGTGCCATGGCAGCCAACACAGTATCTTCCCCCTGAGTGAAAGCATAATCCAACCCATTTGCTCGTGCGACTACGATAGGGATTTTAATTTGTCTTTCCAATTTTGGTGCTATACCTTCCAAATCCATCTTTATTATCTCTGTCGTACAGGTGCCAATCCAAATGATAACACTAGGATTCCGGTCGTCTCTTATCTGTAAGCAAATCTTTTCCAATTCTTTCTGATCATTTAATTGAGCTGAGATGTCTCCCTCTTCCAATTCTGCCATTGCGTAGCGAGGTTCTGCAAAAATCATCACTCCAAGAGCATTTTGTAGAAAATAACCACGAGTTTTTGTACCCACCACTAAAAAGAAACTATCTTCAATTTTTTGGTACAACCAAGCTACACAACTAATTGGACAAAAAGTGTGGTAATTACCAGTTTCACATTCGAAAGCAGGAGTTTCCGGAGTTTTCATGGAAATGTTTCCTTAGATTAGAAAAGTTTAGATATAGATCCACATATGTATACACAAAGACTTACTCTGTTGACTATCAAATAATTCTAAAGTCAAGCGGAATATCTCGTTGATTACATTCAATTTTATTTTCACCTCTAGAATCGGTATTTAGATAAAAATCAGATAGTAAACTAAACAATTCCCTATCTGGAATTTCTCTTGGTACGATTCCTTCCGGTTCAGCTAAAACTTAATCCGCTATATTCAAATGAAAATCACAAACATAATTTAAATTTGGCTCGTACTCGGCCATTTCAAATAAAGTTTTTCCCTTTACCCTCGAGACGCGAATATCTTCGACTAGAGGCAATACTTCAAGTACAGGCATAGGACAAGCTTCTACATACTTATCAATAAGATCTCTATCAAATGTTCGATTGCCAACTAGACCAGCTAACCGTAAGGGATGGGTATGTGATTTTTCTCTGACTGAAGCCGCAATACGGTTTGCGGCAAAAAGAGCGTCAAATCCGTTATCAGTTATAATAATACAATAATCCGCATAATTTAAGGGAGCGGCAAATCCTCCACAAGCAACATCTCCCAAAACATCAGATAAAATAATGTCATATTCGTAAAAAGCATTTGATTCTTTCAAAAGTTTTACTGTTTCTCCCACAACATACCCCCCGCATCCAGCTCCCGCGGGAGGTCCTCCAGCTTCTACACAATCTACCCCCCCATAACCTTTATAAATAACATCTTCAGGCCATACATCTTCGTAGTGGTAATCTTTTACTTGTGAGGTATCTATAATTGTAGGTATTAAAAATCCTGTCAGTGTGAATGTACTATCATGTTTTGGATCGCATCCGATTTGTAATACTTTTTTTCCCCGTCTAGCTAAAGCTATCGATATATTACAGCTAGTTGTTGATTTTCCAATTCCACCCTTTCCATAAACTGCTATTTTCGTTTCACGAAGCTCCAATTCGAGTTCATTTCTCCCGACTATTCTTCATCTTCCCCATCTCTATATTTCCTTTTCAATTCCACCCTTTCCATAAACTGCTATTTTCGTTTCACGAAGCTCCAATTCGAGTTCATTTCTCCCGACTATTCTTCATCTTCCCCATCTCTATATTTCCTTTTCGTTTTCCCTATTCTCTCTATTTTTAGTCCTCAAATATTTTCCTTCCATGACATGAGGTGGAAGAATCCTGCAACTATTCTACTACGCCCCCTGGAAGGGGGGAATAGAAACCACTGATTGGTGATTGATCAATACGAATCATGGGAGGGGCTTGTGAGGTTGATCTCTACCTTGTCTTGGCCGATTGCCCCCCCCCCTCCCATGCCCATGATTCGGGGGCCTTTCCATTCGGAAGGGATTGCTATCGCCGCTGCCTCCCCCTATAATGGGGGTTAGGGCGTACACGAAGTTTACAAAATGGCAGAGAAAGCTTAACTCCCTCCAGATTTGGAATTGGCTTCCGGAAAAGAGGTCTTCAAGTATGTATGAGACTGAATTCCCTACCATTTTCCTCGGTAGCTCAGCGGTAGAGCGGTCGGCTGTTAACCGATTGGTCGTAGGTTCGAATCCTACCCGGGGAGATTCGTATCTATGTCAAGAATTCTCAGTAATAAGAGAGTTGTATTTCACACATATGCCAGTCGCGTTGGACCATGACCCACCAATCGTTGAATGGTTTACTATCGTGCTTATTTCAAGCCTCAACACCAATAAGTAGAGGCGGGAATGCGTCTAGAGTACTTCCAGCGAGGAAGATTAACCATACTAGGCCCTGGAAGAAGCATCCTAGTAGTTATTGAAATAAAGAATGGCAGTATCTATGGGGTCTCGATAACGGCGCTGCTGGTAGTAACATCTAACTCTAGATGGCTGGCTCAAGATCGGACCAGTGGATTTCGAAGGCGCATCCTTTATGTGCTTACGCCAAGGGCGGCCAGAGATCCCTTTTTGTTAAAAAAACTAAAGGTAGACGCTAGTGGGTTGATTAATTGGGCTCTTGATATGCCGGACGAGAGGGCTCGAATAGGGCAAAGCGTGGAAGCCATCAACGAGCTAAGCGGAGGGGGGCAGGATAATTCCGGCATTCTAGAATGGCTGTTTACCAAGGTGAAATACCACCCAAAGAGTGAGCTATACCTAGGTGCTAAAAAGGTTCCCTTACCCGGAAGTTTATACGATTCGTATATCCAATACGTGGATGCGCAGGGGATCGAGCCGGTATCCTACTATTCCTTTGGGGACGTGCTAGATGACTCGCTAAGGGCCATAGGCTATCGGGACATAGTAACTAAACGGAGAGCGCAGGGAAGGGTAGTGGTAGGTGTCGACCTCCAAGAAGGAGAACCGATAAGGAGGAACAAAAGATCGGCAGTCGTCCAGTATCTCATGGAGGCAGAACCCTGGGATGGATTTCTTGCGGATAAGGAGGCGTTCGATAGGGCAGATCGCGAGGACCGTGAGGATGAAAAGGAGGAGGCAGCTAGTGAGGCCAATAAGGAGGCGGCAAGTGTCGATTGTGCCGATTGTGTCGATTGTGTCGATCTTTTTAGGAAATCTGGTAATTTTGGTACTGTGGATAATTTGGGTAATTCTGCGAAGGCGGTGGGAGAGGGGTTAGTCCAAGAGGCGCAAAAGCCAGGGGAACCTCGGCTTACAGGTCCTCCAAAGAGATCCATCGGAAAAGAATCGGTGTTGAGTGACCTTATAGAGAAGAAAATAGGGGATCTTACCCCGTTAGAAGAGAAAAGGACTAGAGTCTTTCTGGAAGAACATCCCAGACTCTTGCGAGCGTTGTCTTCCCTCCAAGAGGACTGGACCGAGGATCAGATAGTAGAAGAGGCCGGAAATATCCTGCAGACTGACCGCGCCGTTAAGGAGCGCTTGGACCGTCTATATACCTCCTTGGAAAGAGATAGCCCCTCCTCGTACCTTAATCTCCCACCTATGCTAGACCTATCGACCACCATGGCAGGGGTGGAATACCCTCTTGCATCAGCTATTGAGGAGAGTTTACAGAGGTTGAAAGGGTTGCCTACCCATTATGAGGAGCTAATAACCACCCTAAACGAGGCAGCTACTAGTATTGTAAATACTAGCTATATGTTATTTAGGCTATTTAGGCGCCAAGGGAGTACCTATTTCAACCGCGGATGCCCTGTCAAGGGGCTATTTGCAACATCCTACAAGGATTTTCCCTGTTATCCGAGGCTTATCCCACAGAATTCAGGAGGATCTGGCACTATTTCTTGTATCCGACGCGACTGTAAGGGGGTTATTCGTAGGCTGATAGACAAATATATCCTCCCTAACAATATGTTTCTTTACGAGATGGATATGGTGGCTTGTCACACGGGGATTTATGCAGGTCTCACTGGGAATCTATCAGCCCCCTATACTATACATGGGAGGCCTACAACACAGGTCAATTCTGGTCTCATATTATGCGTAAGTGGGGAGAGGATGTTCCCAAAAAGGTTCTTAAGACCATTCTTTATTCTGGTCTCAATGGTGCTAGTCTTCGGGGAAACGGGGCCATACGCACCAAGGTTATGGAGTTCTACGGACAACATGAAGAGATCCCCTTTGAACAGTATCTTCAGAAGGTGCTACGCCACCCCATACTCATGGAGCTTGCCTTATTTCAATCATCTTTAAGTAAAAGGGAGAAGATTCATCTCCCCTCACGGCGACTGCCCTATTATGGAAAGGTTGAGGAGGAGCTTTATGGAAAACAAGGAGGCAGTAGGTATCACGAAGGACTTCTTTCCTCTCGCATATTAGCGTCCCACGAGGTTGTTCTCCTTGCGTACATAGTTGATTGTCTTTGTAGTAATGCACTAGGCATCCCTATCAGCCTAGAGAATGACGGGTTACTCTTTCTCACCCGCAAGCGCAATGGTGAGCAGGTATTTGCTAAGCTGGATGCGTACCTGCAGGCATATAGCCTTCAATTTCTTGGAGTAAGGATTCCCCTTGAAAGAAAATAGGTGGGATTGATTGATGCCCCTGAAACCCAATGAACACTTTATGGCCCTTCTTTCCGAAGAAAACAGGATGGCCTATTCCCGAATTTACCAAATACCCCGATTTTCAAAAAAAAATCGACACAATCGACACAATCGACACTATCGACATGATCGACACTGTCAACACCCCCCCCTCTTCCCTTACGTTTACGCTCTCTGAGCAGCTCCAAGATTTCATTGAGGCGTCGTCTTTTAAGAGTTTCCACTTCAATTCAATCCGGCGTATCGAATGACTGGAATGAACGATTTAATCAGTCAACTGGGGGAGGGAAATCCAAAATTGATACGTATTAATAATTAATTATTATACAAAAAATTTGCTTTGTCTGCAAAATTCCTGCGGAATAACCTATATTACTCCTTTCAATCCTATTTTTCAGTAGAGAGACTCCTATCATATTCATATAGTAAATAGTAACTGGTCTCCAACTTCTTACTTTTTGAAATGCTGAAATTGGATTTTCCGTATCAGTAAAAGGAAAATATAGATCTTCCTCCTACTGATTTGGCCTTCAATTTTAGGGCTAGAGATTTAGACAGAGTGGGGAGTATCTAAGGAGGAAAACAACAGTTGTTTCACGATATCGAACTTTCATGAAGAAATTGTTTCATTGTTCGATCCAGTGATGCTTTACCAAACCGGAACGGATTGGATAGATAGTCATAAGTTTCAAGCAACATATTATAGATAAGAAAATCCTGAAATGGGGAATGGTTCCGTCTCATCCATTTGTTTCTATGAACCAGAAGTCTAAACCGAAGAAATCGTTCCGGGAAATCCTCCGCGATCATGTAGCAACCCAAACGAACGGGAGTAAATGTCTGTGGATATTGCAGATGTATATCTATGAAAGAGGTTTCCTTGATGTATTCGGAATCTCGCTCCTCCTCATCCGAAGGAAGATTATTCCACCGATTTCGAGATGAGTCGGGTTTCAATTTCGGATTATCTTCACGATAGAGAAAGAAATTTTTAATTTTCTTATTTGACATCTTCTGAAGGCGCTGCCTTCTCATACCGTAAATGGTGTAAAGCCTCCGCGCCAGTTCTTTTGTCGGCAACAAGTTGCGGCGCGAGGAAGGAATGTTAGGGTCTGGCTGGAACAGAAGCATGGGGTCCCAGATGAAGCGCCCCCCGAAGAGTCGAGTCGTTTCATTAAATCGATCACAATGTGTTTCATACTCATTAGATGAGTCGTCAGAGATTCCCAATTCGAGAAATTGCTCACGTAACAACATATTATCCAATCGGTTTTCCAATCTTTTAATGGAGTTATCTGTTACATTAGTGACAGATTTCTCGAAGCTGAAAAGATACCCGCTTTTCTCGCGCCACTTATTTTTCTCCCCCTTAATCTTATTGAATTCGAAATCTTGTTGGGGTATATAATTCTGATTGTAGTAAAGGAGAATTAAGTTATACAAATGGTTGGGTTCGGATAATACCCCCATCAATTCGTAAGTCCCGCTTCGCAGGAAACGGAGACGCCAAGCCTTGTGGGACCAAGTAATCTCACGCGATATCTCTGTCGTTGAGTTTATTAATTCGGGTGACCGTTGCATCTCGAAATCGGTTAGACTACTAAGTCTCCCTCTTCTCATAGATTTAGAAGAGCGACTTGAAGAGGTTACACCTGAGCAAAACTTGGGTTTTCCGATAAGAAAGGGGGGAGAAAAACTATTACTACGTCGACTCCCTTCTCTAGAAAATGCTGAACGTGATAAATTATTCGAGAGGTTTTCTAGGAGGCCACAAGCTAGGTTTAAGTCATTCTCTATGAGTTTGTCGATAGCAATGAAATTCTCCCCTATCCTCATATCCATTTGGAACGAATCGCGAGCTACTAATTCAGCTAGTAGCCCTAGGAGATGCAAAAACATAGTGAATTCATCAATTGTTGATTCGGTTATTGAAGGTTCCACATACCAGTTAGACAAGTAATAAAACCGCATTTTTAACGCGTCACGACCAATAAATGGAATCTTTGTGAGAGAAATATCTATCAAACTATTCTTCGAAGTGGCTTCCGCCATCTTGTAGGAAAAGATTTTCCATTCAGAATCAGATTCCATCCCATTGCCCATATCACTAACAGTCGAATATTGTCTATGCAAAGCTAATCCAATTGCGTTGTTACATACAAACTTTTTCCTTTTGGAAGTACCTATTAATAACGCTTCATTAGCGAGAAAGAATAAATCTCGTTTACTATAACCTGCAGTTCCAAACACAGTACTTTCAACAAGAGGCGGATCAGCCCCTACTTCGAAACCTTTGATACGTAATAGAATTGACAATTCTTTCTGACGTTGACACCCATTGGACTTTCGGAAATTTATTAATTAGTTTAACCGATTCGGAGCTACTGAAGCTGGATCTATCCTCGCAGGTACGTGAGTTGTGGCAATAACAACATTCTTGCGGATGTTGGAGTTGCCGAGCTTGTGACCAATACTTTTCAATATTTGGCAAAGTAAAAATTTGGGATCAGCTTCTAGCTTATTATACGAACGATGAATATTCAATTCATGAATATCTTGAATCCATAGTGTACAAGGAGACATTTCTCTCGCTATTTCAAAGACGATATTTAATCGGTGTACACTCTCTTTCGAGATGAAATTTCCACGTACATTATTGAAAAAGGATCGGTTGTATATGAACCTCTTTAGTGGTAGTTTCACCACTGGAAAGTAGGAATTGAATGCTACATCTCTAATAATAGAGGATCGACCAGTTTCTATAGGTCCTACTAGCAAAATTCCTCTAGATGGTAATAATCCCGATTTGAATGAAATAGGTATGTCACCACATGGCATGTTTAGTAGACTGTCTCCTCGTCTTGTTGTTGCTGAAAGTAGAATATTTCTCCCAAGGGCGGAAAAAGCCCACTTCTCCGCAGGATCCAACTTACGAATCTTGTGACCCAATAGATCATTTTGCCAGAATTGAAGTAAGTATGCCAAAACATTGGATCTTTCTTGTGGGTAAGGTTCATGAAAAATCTTGTTGCTCAAGAAATCATAATTGGATTTCGATTTTGATGCATACCTGTAGATAATCTTAGTCGTTACTAAATATTGAGTCAGTAGTTCTTTATTACTATCTAAAATATCAGAGCTTTCCCTACGAAATATCCATGAATCAAGTTCATTTTTAACGAGAAAGAAAAAAATTATATTACTTACACAATTCAAGAATCTATTCAAGGAATAGATTAGTAAATCTCTCGTTAACATTTAGCTTGTCGGGGGGGAATACATTACCTTTTTTAAATAGGATCCACGCATTGGGTCTGTTAAATATTCAATAGTATCGAAACGTTTCCACAAATGAAAAGAATTGGAACCCGAAACGGCAGACAAAGGATGTTTCAGTAACGCGAGAACAAATAATATGGAGAGGATGCAGCAATAAAAGATAGGCCTGTTGGAAAATTGAGATACCGACCATTCCCCTGGATATAACATCTCTGCTTCATCAGGAATTTTTTCGAGAATGAGGAGATCTTTCTCGGGTAATATAGTATTAATAGAATTGTTTCCGAATCTCAATCCTAGCCTTTGCAGGCTTCGGAGTAAATAGCCTTTCGCGCCACCTACTAAATCCTCAGCAATTCTTTCAGAAATTCTCGGAAGATCATGATTTGAATCGTAACTTATTTTAAGTACTATTTCTGGATATGTTTCTCTAATTAGATTGCAGAAGTATTTCCACCAAGTGGGGGTAAAAAACAGGGGTATATAATCTATAAATAAGCTCCAATTTTTGCCGATATTGTCTTTCCAAAAGATCCAAGAGATCTTATATCCGTTTAAATCTTTTGATAATTCATTCAAATTGATGAAATGGGACAGGCGAGTAGCTTTTTCCCGGGCAGATGAATCCGCAAACCCCGTATTTTCGCGGGGAACCTCCTTTCCAATTGATCCTGCTACAAATCTCGATGTTACATCATTGCATAACGAGAATCTTAGCGACCAATAAGGTGTACCCAATTCTTCCGGTTCCCAGAAATACTCAATAGACAAACCGTTTTGATAGACTCGATTCCTGGTGGAACCATTTCTCGAGTCTAATCCATCTTCAACAAACTTCTCCGAATTGACTCGATCTAATACCAAATTCCGACGAGGTTGGGATCGCTGATGATCCGACCACGAGTCGGAGTTTACCGACGTCTTCTCCAAAGAAACTCCATCGTTACTGCACAAAGATAGGAACGAGTCTGTCCCTTCACGAAGGGATGAGTTCAAACTTGCCAGTAACCCATTTAGATCCGAAATAGAATTGGGAAGTCCATGTAAATGATTTACTATTGTCGCAGATTCATGCAGATTAGGCAAAATGAATTGAATTGGTGTGAGTAAGTGACCAGCTACCTTCCCTGCTGTTTGTTTCAATAAATTGGATGATAACGAATCTGACAGCTGGGGATGAATAAATGAGATGATATCAGATGAGATGGCTTTCTCGTGGGAGCCCACATAAAAGTTTTTTAACACGTCGAGATAACTATTGTTGCATTTCCCAATAAAGAAACCCCTTCGGATGAAGTTATTTCCAGCACGGCTCCGTATAGGTGAGTCGTTTATTTTATCCATTTGATCGGAAATGCTTTTTGAAATACCCTCACCAATATTCCTAATTGAATTCCCTTCACGACTTAAATCATACAGAAACAGATTCCAAAATTGCCTCCCCGTAATGGAAAGAGCCTCACTCGAGAATCCTGCTCGGATAGCTTCGATGCGAGGCAACCCGGGAAAGTTGGAATTCGACGCAGGTTTCAGTGCGGCCGAGTAGCCTACCGATTTTTCACTTCTTAACAGTCTAGACTCGATGAAGAAACTTCTTTTTTCTTCAAGAATTGTTTTGAAAAAAAGTATATGTTCGTCGATGTAACCATCGGATAAACTTGATAAAAAATCAAGCTCAATACGACTCATTTTATTAAATTCCTCAAAATTTATATCGTCCAATTTTTCGATACAGTAATCAATGGTATGTATCAGAGTTTTATGGCGAGTAGCCTCGGCAACAATCATTTCAGAAAGAAATAACACATCGAGAAATCGATGAAAATATTTCTTGGTATGTTGATTGGTACTACGGAGACTGACACCAGTATTATTTAGCAACTTGCTTTCCACTATTGACACACGGCAGATTAATTCCTCCAAGTCGTACTTCATCGCTTCTCCCAAGAATTTTCCGACAGGCGAAAAAGACAAATCCCCTGTCGCATCGAGCCATCTATGCACATTTGATTGAACATTCCTACACTCATGAATTCGGAAGGTAACAAATTCGTTCAGTAGACGCTCTACGTTATCCTTCCACTTAAATACTGTTTAGTCAGTTGCAATTCTTGTTACACTGGTGTAGTCTCCGCCCCCCTTCCATCCATCCAACCAATATTTGATTTGATAAAAATATTCAGTGGATAACGCGCAGAGATAATCGTGGAGAAGAAATATGTATGTTGAGTAGAGAGATATGATTCTATTTCGCCCATATAATTTAACTAAAGAATATATTGAATCTAGGTCCCCCCCCCCTTTCAATTTGTTTAAAAAATTAGTAATTTCATTTTGATTAGTTGTTTTCTTAGGTATCTCAAAAGATGCTTTAAAATAGTTTGGAAAAATCTCATTGAAGTCAAAGTATTCGCTATTTGCTAACTTAAGTTTCTTGCCAGATATTTTGGTAAACGGCATATTTTCCCTCATTCCCGATGGAAAAAATCCTTTCTCGGATTTGATGCTATTACCGACGTCAATACCTATCTCCCCATCAAAAATAGGGTTTGATTTTTTAATTCTCGAAAGGAAGTCAGTGAATCGGCTTATTAGTTGATTTCTAATATGTGAATAAGCGTGTAGAAGGGGAAAGTTTTTTCTATCTTCTCCATAATCTAATCCGGATATAAAGCTGCGAAACAACATCGTTTTTTTACAAGACGCAAACGAAGATAAGTTGGAAAAGGCTTCTTGCTCAAAGGAAAATACCGATCCATCCCCTCGGTGATCTGCTGAATCGGCGGATTTAAGTAGCGCTTTGTCACAGGGGTCCAATACTACGGGACTTAATGAATCGTTTCCCAACCGTATTGTTTGTAACAGATCCAGATCTTGCTCGTCATTAATTTCCCAGAGAAACGACGAATCAAAATTGTTTTGGTGGCAGTCACTTCCGTTCTTGGAAACTACCAAGTGGGTATAGAATTTGAAAAACTTCAGTAAATTTTTCAGATACCTACCCCCGCGAACCACTTGAATCCCTTCAGTTTTATCCTTGAATCTATCCCTGGTAAATAGTAGGGAATCCCTCATTATACGTGCCTTCCATATATCGAAAACCGGGGGAGACGTGACACCATAACGAATTTTTTTCTCCTCCTTTGAGGAATCTGCAAAAATTGAAATATCTTTGTTCGAACCTAAGTGGTAGGGAGCCGGTACTCCTTTCCCCCCATTTCTTGCAACAGATAAAAATTTGTTAAATCGATTAAATCGAAGGAAGCAGTCGTAGGAAAAATTGTCAGAATTTTCTGTCTGTTTCTTTCTTATTCCGTCACCTCCATTAATGACTTTCGTTAATACAAAACTTCTCTCGATCGAATTTTTGTCACTTAAGCGATGCATAAAAATTGGTATCGTCAGCAACATCAGCATCTCCAGGGTGATGCTACTACCCCTCATTACTGAATGACGCAGATTACAGAAAAACAGTGAACTTAGAAATCACAAGTCAGATAATCTGATAAAAGGTTCAGCAGTGGAAGCTGGACTAACTACAAGTTCTTCAAGATGTTGGTTTCCCAATGATTTGGAGAAGTAGTTTAATGCATCGACTTCTAAGAAGTCCCAAACTTCAGATGAAAAATATGGGCCCCTTACTCCTACTCTTTCTCTTACCACCTTTTTATTTTTCGCCATAGTTTTTTTTTTCCATATCATATTAGGTCTGAGACTATTTATCTATCTATTCTCCATATTTATTATACCGAAAATTTTGAAAATTTCAAGATGGGATGGAAAAAATTTCTCAAACGAGTCTAGTTATTTCCGTAACTAGCTGCATCCAAAACTGGAATGAAATTGGAAATTCTCAGATGTTATTGTCGAAGAGGAAGAGACCCGCATATAGCCCATCCACCTCAGCAAATTATCTTCGCTCTAAGCAAGCGGAGGGGTAGTATTGAGTTACCCGGATGGGCGAACGACGGGGATTGAACCCGCGCGTGATGGATCCACAATCCATTGCCTTGATCCACTTGGCTACGTCCGCCCCCTTTGTTATTTGTTTTTTTTTTTTTTTTGTTAAAGGGCTCCTCGAATGTGAACAAGATCCATCCTTTAAGCTAGATAGATTCTTCGATTGATACACATCCATATTAACTGTTTGTATATAACAAGATAACAGAGAATCTGTAAAATGAAAAAATGTAATCCCAACTCCTTCTACCCAAAAGATTCAAAGGTTACAAGCATTCAGCGAATCGGAATAGTAACTCTTCTCGAGAGTTAAATATCAGAAGGATATTCCTTCTATTTTTTTTCTCAAAAAAAGGTGGGAAACTGGTGACCGTGAGATTGTCACAGGCCGTTATTCTCCCCTCTTTTCGTTCTACCGTAGGAATCTTCCCTTTTTTATTGGATACCAAACCCCATCTTCCGAAGTTGAAAGGTTTGGTATCCAGTTGTGCTGCATAACCAGACGGCTATTATCCGTTTATAGAAGGGGCTTCGACAGAAGCTAAGTCTAGGGGGAAGTTATGAGCGTTACGTTCATGCATGACTTCCATACCTAGGTTGGCGCGGTTTATGATATCAGCCCAAGTGTTTATAACACGACCTTGACTGTCAACCACGGATTGGTTGAAGTTAAAACCATTCAAGTTGAATGCCATAGTGCTGATACCTAAGGCGGTGAACCAGATACCTACTACGGGCCAAGCAGCTAAAAAGAAGTGTAGAGAACGAGAATTGTTGAAGCTAGCGTATTGGAAGATCAAACGACCGAAGTAGCCGTGAGCAGCTACGATGTTGTAAGTTTCTTCTTCTTGACCAAACTTATAACCTGCATTGGCAGACTCATTCTCAGTAGTTTCCCTAATCAAACTAGAAGTTACCAAAGAACCATGCATAGCACTGAATAGAGAGCCGCCGAATACGCCAGCTACACCCAACATGTGGAAAGGATGCATTAGGATGTTGTGCTCAGCCTGGAATACGATCATGAAGTTGAAAGTACCAGAAATGCCCAGAGGCATACCGTCAGAGAAACTTCCTTGACCAATTGGGTAGATCAGGAAGACGGCAGTAGCAGCTGCGACTGGAGCTGAGTAAGCGACAGCAATCCAAGGACGCATACCTAAACGGAAGCTTAGTTCCCACTCGCGACCCATGTAGCAAGCTACACCAAGTAGGAAGTGAAGAACGATCAGTTCATAGGGACCACCATTGTAAAGCCATTCATCGACGGAAGCTGCTTCCCAGATTGGGTAGAAGTGTAACCCAATAGCTGCAGAAGTAGGGATGATAGCACCAGAGATAATGTTGTTACCGTATAGCAAAGAACCAGAAACGGGTTCGCGAATACCGTCAATATCTACAGGAGGAGCTGCGACAAAAGCGATGATAAATACAGAGGTTGCGGTTAGTAGGGTGGGAATCATCAAGACACCGAACCATCCAATGTAAAGACGGTTTTCGGTGCTGGTAATCCAGTCGCAGAAGCGACCCCATAGGCTTGCGCTTTCGCGTCGTTCTAGAGTTGCGGTCATGGTAATTTTTGGTTTCCGAGAAGGAGTTAGTGATTCCCCAGGCTAGTAAGCCTGTTAATTTGTAGTGTATCACAAAAACCTATCTGTGTCAACCAAAATTGATTGAGTCTCTAGAATTCTTGGATACAGAAGCTTTTTCGTCGTATCTCCAATTTTTTTTTGTTAACTATTTCACAACCTGGATTCCCTAAAACAAAGGAAAGGGGAGAAATAAAATTTTCCTACTACGCGATGCGCGCCCCTCATCAAAATTGGTCTCTAAGAAACTAATTCTGCGTCAAGCCTTTCTACGAACGAATCACTCCGCAGATTTGCATCGACCAACGTATTACAAGTATTGTAATAATTAACGAACTGAGGAGGAAGTAGTCGTCAACCCCTCACTCATTCATTTCTTTTCTGCATAGTGTTTTTTTCGATTCCCCGATACCTGCGCCCCGATTCCAATCCACAACGAAAAGATTGTGGATCGGAACGAATCTAAACAAAACTAACGAAAGTGGGCAAAAGCTTTGTTAGCTTCCGCAACTTTGTGAGTCTCCTCCTTTTTCCGTATGGCACTACCAGAATTTCTGGCGGCATCCATCAATTCATCACTCGATCTTAAAGCCATACTTCGACCTGAGCGTTTTCGACACGCGATCAATGACCACCGGATGGCCGAAGCTTTTCCTTTTGCAGGTACTACTTCAACGGGAACTCGATAAGTGGATCCACCTACACGTTTGGTTTCTGTGACTACATCGGGAGTTACCCCACGAACTGCCTGTCGCAAAACAGACAGCGGGTTCCTATTTGTCTTTTATCTAATCCGCTTCATAGCCTGATAAAAAATCTGATAAGCAAGTGATTTTTTGCCGTTTTTGAGAATACGATCAACTAGCATGTTTACTAATCGATTGCGATAAATTGGATCCGATTCGATATTTCTAATTTTGTTCACTACACTGCTCCGATGTACCACGAGTTTACAACTATGTCAAACTTCAACCAATTTTTTTTTTCCGGCGCTGTCTTAAGCTACTATTTTGGCTTCTTTACTCCATATTGTAGAGTGGATCCGCCGGTTAGTGGGGGATCTCCCTCCAAACTGCACGTGCGACTTTCGCCGAATACAGCTTTCCATATGATTGAATAAGAACTACCCAAATGGTTTTCAACCAATTTTTTTTCGTTACGCAAATCATAATTACTCATTGCACATTGAGCATCCGTTTCCTTCTCTTCCACCGAGAAAGAAGAAATAGGTACGGGAAGGAAAAATCTTGCAATTCAGTTATCTTACTAGTAATGTCCGTAGGTTTCTCGATCCAATCGGTACATATATACAAAGTCTCCGCCGAATCTCCGTAGTCGTAACCCGAACCTGTTCCGGAAGGAAAAGACTTTTTAGGTGGGAGTCCGGGTAAAACTCAACTTAACCTATTGGAGTAAAATACCTTAGACACCAAGTTGTTTCACACAAATAGACGGGTAATAGTCAATCTTTGTAGTAGCAGGCTTCAGTCCCCCGGCAATACTGGGTCGGCTACACATTTAACATATCAGAACAACTGATACGGAATCATTGCGATGATACGAGTTGTGACAATGCTCTGCGACGCACTGGAACGCCCTTTTTTACGATCCTTAACTCCTACAGCATCTAGGGATCCTCTAACGATGTGATACCTAACGCCGGGTAGGTCTTTGACCCTTCCGCCTCTCACGAGGACCACCGAATGTTCCTGCGAATTGTGGCCAATACCTGGTATGTAAGCTGTTACCTCAAACTTGGAGGTTAATCGAACCCTGGCGACTTTACGTAGGGCAGAGTTGGGTTTTTTCGGTGTAGTTGTGAAATAGTCGACAGCTACAACGTCGCTATACAAAACCGTACGTGAGATTCTCACCTCATACGGCTCCTCGTCATTCAATTACTGTTGGAGGGATAACTCTTCCCAGTCGTTTCTCACTACAAGTACAAAAATCAATTTACGAAAAAAAAATCTCATCCTTTTTCCTTGCAAATTTATTTTCAAAGTTTCGCCTTTGCGCCCCACTAATTAGCCGGATTGCAAAAAAGCGACGCAGAGAGAGAGAAATGAAAAATCTCTCGAATTGATGCGCGGGTTTCCCAACGCAACGAGTTTTCTTCCTGCGTTCGCGTCAGTAATAGGAGGCGGATTGAATAGGGAGGAGATTGACGAGTCGGTATCAGCTTATCCACATCATTAATCATCTTTCAGGAAGGAATTCATTTTGAAATGAAGGCAATTTCAATATCTTACTCTCGTTCTTTATTTCGTTCCAACGAGGCTACCTGAGGAGGATTCGGCAACCTAACGAACTACCCAATAAGTAGGTGAACTAAAAAATGGATCCTTAGAAAATGGAAGGAATCTGACGACCATTTGGAGGTTAGCAGCGATGACGACGCAAAGGTATCAACGAAAAAAAAACCGGGGATCTGAAAAAAACAAGAAAAAATAAGTTAGTAGGTTATTTATTTTGGTGGTTGTGGCTTAGTTAGCTTGTTCCGCGACGAGCCACTAGTCAAGCCCCGTTGCACTCCCCCCCCCTTTTCCGCGAGCCAAATTAGAAGTCTGGGATCCGGAGGAAAAGGATTGTACCACGCGAGCTAAGGGAGGTCAAGCTGCCTCTGCTACTAGTTGCTACTAGCAACCCCACACTTCAAAGAGTAGAAATAGGAGAGACCAAAGGTATAACAGAAAAGGAGCTAGTATTGGCAGGACTGAGATGCTGGTATACCAGGCGCGGCGGGGTTAGAGACTGTATAAGTATAGGGTTACAAGAGTATTGGGTATGCGTAAAGGCATCCTTGACTTCCTCGCAACATCAAAAGATATTTTCACCAATTGAATTTGAGGACTTGCCACATTGAAACTGCTTCCCAGTTTATTTTCAGGTGGAACTAACAAAACAAAGCAAATAGGCCAAGCACGCCGGGTAATTGATTACCTCTGCTCATATCCCATCCCTGTACTGTAGTGCGGGGACCCGTAAAAACCGGGAAAGAAAGAGAAGAAGGAAGCTTCGTCCGTGACCTGTATCTGCTTCCTCGTGCCTCTTTCGTTTCCTCCAATTACGCTGGGTGGTTTGAATTGGATAAGGAAAGCATCTTGGGACTGTTTGTTGGTAGAAGCATTTTCTCCTCGGGGCTACCGGCTTGGAGTCATCAATTTGAGCCTAAGTTCAGCTTCTCTAAACTTATTCTAGACATAATTGTCTTCATCCTTTTCGGTTCAAAAATATGTAAGAGGCTTATGGGATTGACATGACTTACCAGTAGGGGATACACTCCGAGTGAGCTTCGAGATATGAAGCGAAGAAATCCAAGTTGTGCCTAGAACTAGAACAACTTTCATCCAGCTTTTTCTGTGTCTTGAAGAAGGTATAAGTGATGTAACTACTAATCTCTTGGAGAGTTTGATCCTGGCTCAGGATGAACGCTGGCGGCATGCCTAACACATGCAAGTCGGACGGGAAAGATCTTCGTGGTGTTTCCAGTGGCGGACGGGTGAGTAACGCGTAAGAACCTGCCCCTGGGAGGGGGACAACAGCTGGAAACGGTTGCTAATACCCCATAAGCTGAGGAGCAAAAAGGAGGGATCCGCCCAAGGAGGGGCTTGCGTCTGATTAGCTGGTTGGTGAGGCAATGGCTTACCAAGGCGACGATCAGTAGCTGGTCTGAGAGGATGATCAGCCACACTGGGACTGAGACACGGCCCAGACTCCTACGGGAGGCAGCAGTGGGGAATCTTCCGCAATGGGCGAAAGCCTGACGGAGCAATGCCGCGTGGAGGCAGAAGGCCCACGGGTCGTAAACTCCTTTTCTCGGAGAAGAAGCAGTGACGGTATCTGAGGAATAAGCATCGGCTAACTCTGTGCCAGCAGCCGCGGTAAGACAGGGGATGCAAGCGTTATCCGGAATGATTGGGCGTAAAGCGTCTGTAGGTGGCTCCTTAAGTCCGCTGTCAAATCCCAGGGCTCAACCCCGGACAGGCGGTGGAAACTACTGGGCTGGAGTACGGTAGGGGCAGAGGGAATTTCCGGTGGAGCGGTGAAATGCGTAGAGATCGGAAAGAACACCAGAGGCGGAGGCACTCTGCTGGGCCGACACTGACACTGAGAGACGAAAGCTAGGGGAGCGAATGGGATTAGATACCCCAGTAGTCCTAGCCGTAAACGATGGATATTAATCGCTGCGCGTATCGACCCGTGCAGTGCTGTAGCTAACGCGTTAAATATCCCGCCTGGGGAGTACGTTCGCAAGAATGAAACTCAAAGGAATTGACGGGGGCCCGCACAAGCGGTGGAGCATGTGGTTTAATTCGATGCAACGCGAAGAACCTTACCAGGGTTTGACATGCTGCGAATCCTTTTGAAAGAGAGGAGCGCCTTCGGGAACGCAGACACAGGTGGTGCATGGCTGTCGTCAGCTCGTGCCGTAAGGTGTTGGGTTAAGTCCCGCAACGAGCGCAACCCCCGTGTTTAGTTGCCACTATCAAGTTTGGAACCCTAAACAGACTGCCGGTGACAAGCCGGAGGAAGGTGGGGATGACGTCAAGTCAGCATGCCCCTTACGCCCTGGGCGACACACGTGCTACAATGGCCGAAACAGAGAGCCGCGACCCCGCGAGGGCAAGCTAACCTCAGAAACTCGGTCTCAGTTCGGATTGCAGGCTGCAACTCGCCTGCATGAAGCCGGAATCGCTAGTAATCGCCGGTCAGCCACACGGCGGTGAATCCGTTCCCGGGCCTTGTACACACCGCCCGTCACACTATGGGAGCTGGCCATGCCCGAAGTCGTTGGCTTAACCGCAAGGGGAGAGATGCCTAAGGCAGGGCTAGTGACTGGAGTGAAGTCGTAACAAGGTAGCCGTACCGGAAGGTGCGGCTGGATCACCTCCTTTTCAGGGGGAGTCAACGCTTCTTTGATACTTTAGTCTTGTTCATTTCGAAACCTGAAGCAAGGAAGTCCATTCATCTAACAAATGAAATCCTTCTCGGCTGAGAAGCAAGACACCAAGTTCATGAGCTCATTTCCCTAGGTCGGAACAAGCTGAAAGCAATCCTAGGATTTCACCTCTTTTTGAGCCTTCGAATAGAAGAAGTGCAAGAATCAAATAGGGAGGGGGTTGGGTTCCCCCGCTTCATTGCATGCAGGCCTCCCCCCGGTGGGAGGCCTGCATGCAATGGGCTATTAGCTCAGCGGTAGAGCGCGCCCCTGATAATTGCGCCGTTGTGCCTGGACTGTGAACTTTTTCAACACACGGATAGTCTGATGTGATCATCGTCGCCTGACCCAAAGATTTGTATCATCCAAGGGACGTTAGCATGGCGTACTCCCTCCATTTTTTTTACTGGCTCGATTCTCAGAATCGGGTTACAAAAAGAGATAATTACAGGAAGAGATAGATGAGGCGACTCAGGTGAGATCTAATGAGGATTCAACCTCCGAATCACTCGTGGGATTCGGGCGATCCAGGGAGGACCAGCAATCGTAATCGCTAGCAGATCCTCTTTTCTCGGGAATCTATTCATTCCTTATCAGTGTATAGATGGCTATCTCATCGAGCACAAACTGATGAACATCGGGCCAGACGTGAAAGACGGAGCACCTGATGACGCGTATTCACAAACCAGGAACTGCGGGATTACCCTTATTATTCAGGGTAGCGGAGGGATCACACTATACGAGCCTCTTCTGTTTCTCCTGGAGGTCCATAGAAGCAGCAATCGACAAAAAAAACTTACGTATGCACGCAGGCAGGGTTCTAAATCTCCTCAATTCGAGGTTTTTTTTTCTCTGGGGAAGAGGTAAGTAAGAAATACCGACTCAAACATGAAAGGAATGCCAGAGGAAGCAGGAAAAGTGGATCCACGCCACGGTATTTACCCCAGCCCCCTAATTGGCTATTCCCAATAGTCTCTAATCCTATGTGTATGTGCCGAGACGCCTCGGTTCTCCCCCAACGGTAGGGGGAACAGGCTCAATAAGAGATCCTAGAGTGTACGGGGTTAAGTTAAGCAAAGAGAATTTCTCGACGCCTCCTTTTCCCTCCCTTCGATCAAATGAAGTCTATTTCTGTAAAGGTATTGTCATTGCCCTCAGCAAAGAGATGGAACAAGGACACTCGGAGAGCGCAGTACGACGGGGAGTTGTATGCTGCGTTCGGGAAGGATGAGTCGCCTCTAGAATAAAAAGTCTATTAATTCTCCACTTCAATGAGATACTAAATAGTGTAGGTGCGATTATTCACTTCACGGGCGAGGTCTCTGGTTCAAACCCAGGATGGCCCAGTTTCGCCAAAGGAAATCAAGAGAAGCATCTGGTCAGTTTCAGTTCACGTATGCTTTGCTTGTACCAAGCACAGGGGATATAGCTCAGTTGGTAGAGCGCCGCCCTTGCAACTGGGTCGTTGCGCTTACGGGTTGGATGCCTAATTGCTTAGGCGGTGACAAATGGTAGTATCTTCCACCTGAACTGGTGGCTAACTTCTCCCCAGGAAGGAAAGGAATGTGGGAGGAGGACCGAAACATGCCACTGAGAGACTCTACTAGGACAAAAATGGGCTGTCGTGTAGGGCGGGGTAAGATGGGTCGTTGGTTAGATCTATTATGGATCGTACATGGGCGGTAGTTGGAGTCGGCGGCTCCCGCAGGGCTGCCTCTTTTGGCGGATCCCTGGGGAAGAGAATTGAGCTGGCCCTTGCAAACAGCTTGATGAACTACCTCTCCTCAACTCTTCGGGCACGATGTAGGAGAAAAAATCGAGACCCGTGGACCGACCCCATCGCCCCCATCCCGTAGGAACTACGAGATCGCCCCAATGGATGCTGAAGGCATCCGGGGGTCGCAGACCGACCATATAACCGGATTTGAGAAGCGGAACGAGCTGCCTCGTTCCATTGGTGGGAAGGGCCGGAGGGGACCAACTACTTGGTATTGAAACCGAATCGAGCAAGAGAGAAAAGCGAAGAGAAATGCCTCTCTTGTTTTTCGGTCCCCAATTTTGGGGTACCCAGCTGAAAAATAACCGAGCTAAATTATTTCTCTGCCTCTCCTTATTTTATTCGGGGGTAGTTGTTCCCTCGGAGAGCACGGTACGATGAAAGTCGTAGGCCGTGTTCGGGGGGGAGTCATTGTCTATCGCCGGCCTGTGTGGTAGAATCTCTCGGGTAGGACTGAGAGACGGTAGCTTACCCCGTGGCGGATGCCAGCGGTTCGAGTCCGCTTATCTCCAACCTGTGATTCCAAGTCCATGGAATCGCACACACTAGTATTATGGAAGAATTTTGGGAGACTCTTGATCTGCCGGTGAGCGGGCCACTTTGACCCACAACCAATTCCCTATGAACGTTGATAAAATCCCGCATCAAGTAGCACGTCGAAGTGGCGCAGCAGTCAACGACGAAGTTCAAACGACAAAAGGCTTGCGGTGGATACCTAGGCACCCAGAGACGAAGAAGGGCGTGGCAAACGACGAAATGCTTCGGGGAGCCGAAAATAGGTATAGATCCGGAGATTCCCGAATAGGTTAACCTTCTAAACTGCCTGCTGAATTCATAAGCAGACAAGAGACAACCCGGCGAACTGAAACATCTTAGTAGCCGGAGGAGGAGAAAGCAAAAGCGATTCCCCCAGTAACGGCGAGTGAAACGGGAAGAGCCTAAACCGTGAAAACGGGGTTGTGGGAGAGTGATGAGGGCTTCGTTTTACTAGGCGAAGCAGTTGAGTGCTGCACCTCAGATGGTGATAGTCCAGTAGCCGGAAGTACAGCTAGCCCACGCTCCAACCCAAGTAGCATGGGGCACGCAAAATCCCGTGTGAATCAGCGAGGACCACCTCGCAAGGCTAAATATTCCTGAGTGACCGATAGCGAAGCAGTACCGTGAGGGAAAGGTGAAAAGAACCCCCGTCGGGGAGTGAAAGAGAACATGAAACCGCGAGCTCCCAAGCAGTGGGAGGAGAATTAGATCTCTAACCGCGTGCCTGTTGAAGAATGAGCCGGCGACTTGTAGGCGGTGGCCCGGTTAAGGGGTAGAACCCCCGGAGCCGTAGCGAAAGCGAGTCTTGCTGGGGCAATTGTCACCGCTTATAAACCCGAACCTGGGTGATCTATCCATGACCAGGATGAAGCTTGGGTGAAACTAAGTGGAGGTCCGAACCGACTGATGTTGAAAAATCAGCGGATGAGTTGTGGTTAGGGGTGAAATGCCACTCGAACCCAGAGCTAGCTGGTTCTCCCCGAAATGCGTTGAGGCGCAGCAGTTGACTAGACCATCTAGGGGTAAAGCACTGTTCCGGTGCGGGCTGCGAGAGCGGTACCAAATCGAGGCAAACTCTGAATACTAGATGTAACCTTCAAATAAAATAAACGAGGTAAAAGGGTCAACCAGTGAGACGATGGGGGATAAGCTTCATCGTCGAGAGGGGAACAGCCCAGATCACCAGCTAAGGCCCCTAAATGACCGCTCAGTGGTAAAGGAGGTAGGAGTGCAAAGACAGCCAGGAGGTTTGCCTAGAAGCAGCCACCCTTGAAAGAGTGCGTAATAGCTCACTGATCAAGCGCTCTTGCGCCGAAGATGAGCGGGACTAAGCGGTCTGCCGAAGCTGTGGGATGTCAAAACACATCGGTAGGGGAGCGTTCCGTCCCAGGTGGAAGCGCCAGTGCAAGCAGGTGTGGACAAAGCGGAAGTGAGAATGTCGGCTTGAGTAACGCAAACATTGGTGAGAATCCAATGCCCCGAAAACCTAAGGGTTCCTCCGCAAGGTTCGTCCACGGAGGGTGAGTCAGGTCCTAAGATCAGGCCGAGAGGCGTAGTTGATGGGTAACGGGTTAATATTCCTGTACTGCCCCTTGTTGGTCCCGAGGGACGGAGGAGGCTAGGTTAGCCGAAAGGTGGTTATCGGTTCAAGGACGCAAAGCTAATGAACCTATTAAGGAGAATGAGCGGTAGAGAAAATACCTCGAGCCAACGTCCGAGTACTAGGCGCTACGGCGCCGAAGTAACCCATGCCACACTCCCAAGAAAAGCTCGAACGACCTTTGACAAGTGGGTACCTGTACCCGAAACCGACACAGGTGGGTAGGTAGAGAATACCTAGGGGCGCGAGACAACTTTCTCTAAGGAACTCGGCAAAATGGCCCCGTAACTTCGGGAGAAGGGGTGCCTCCTCACAGGGGAGGTCGCAGCGACCAGGCCCAGGCGACTGTTTACCAAAAACACAGGTCTCCGCAAAGTCGTAAGACCATGTATGGGGGCTGACGCCTGCCCAGTGCCGGAAGGTTAAGGAAGTTGGTGACCTGATGACGGGTAAGCCGGCAACCAAAGCCCCGGTGAACGGCGGCCGTAACTATAACGGTCCTAAGGTAGCGAAATTCCTTGTCGGGTAAGTTCCGACCCGCACGAAAGGCGTAACGATCTGGGCGCTGTCTCGGAGAAAGACTCGGTGAAATAGACATGTCTGTGAAGATGCGGACTACCCGCACCTGGACAGAAAGACCCTATGAAGCTTCACTGTTCCCTGCGATTGGCTTCGGGCTCTTCTTGCGCAGCTTAGGTGGAAGGCAAAGAGGGTTCCTTTCCGGAGGGTCCTGAGCCATCAGTGAGATACCACTCTGGAAGAGCTAGAATTCTAACCTTGTGTCAGGAATTACGGGCCAAGAGACAGTCCCAGGTAGACAGTTTCTATGGGGCGTAGGCCTCCCAAAGAGTAACGGAGGCGCGCAAAGGTTTCCTCAGGCTGGACGGAAATCAGCCTCCGAGTGCAAAGGCAGAAGGGAGCTTGACTGCGAGACCTACCAGTCGAGCAGGGACGAAAGTCGGCCTTAGTGATCCGACGGTTCCAAGTGGAAGGGCCGTCGCTCAACGGATAAAAGTTACTCTAGGGATAACAGGCTGATCTTCCCCAAGAGTTCACATCGACGGGAAGGTTTGGCACCTCGATGTCGGCTCTTCGCCACCTGGGGCGGTAGTACGTCCCAAGGGTTGGGCTGTTCGCCCATTAAAGCGGTACGTGAGCTGGGTTCAGAACGTCGTGAGACAGTTCGGTCCATATCCGGTGCGGGCGCTAGAGCATTGAGGGGACCTTTCCCTAGTACGAGAGGACCGGGAAGGACGCACCTCTGGTGTACCAGTTGTCGTGCCCGCGGCAAACGCTGGGTAGCCAAGTGCGGAGCGGATAACTGCTGAAAGCATCTAAGTAGGAAGCCCACCCCAGGATGAGTGCTCTCCCACTCGTACTTACTCGGGAGGCTTTGGACGCAAAAAAAGCCGAGGCAACGACACCCCGCGCGACGCAACAAAAGTCTCCGATTCGAGAACCCGAGGTAAGGTCACGGCAAGACGAGCCGTTTATCGCTACAATAGGTGCTAAGTGGAGGTGCAGTAATGTATGCAGCTGAGGCATCCTAACAGACCGAGAGGTTTGAACTTTGTTTCCGCAGAACTTGATCAAATTGATCAGGCAATGCCACCCCTATTATTCGATTGTGTGACAGCATCAGTCTCGAAACTACTTTCCCGGTCTGAAATGAAATTTCGTACTGCTTCTCTGTCCAAAGGATGGACGGAGAAGCAGTCCAGGAGATTGTTCGGGAGGTGCACCCTCCCCTCTCCTCTCTGACGTGTCTTTCTTCCGGACTGGATTCGTAGATTCGAACTGATGAGTTTTTATCTAATTTATGCGTATCCTCTTCAATCTCAGAGATTGATATTCTGGTGTCCCAGGCGTAGAGGAACCACACCGATCCATCTCGAACTCGGTGGTGAAACTCTACTGCGGCAACAATACTGCAGGGGGGGCCCTGCGGAAAAATAGCTCGACGCCAGGATAAAAAAAAAAAAAAAAGTGGGATGCCCTTCCGTAGGCTTTGTCTCTATGCGGAACTCCATCTAGCGATCTAGCACATCCTTCTTCCCACTCCTGACTGGGTGAGGAAAGAAAAAGTTTTTTCAATGAAAGGGAGTCTTGAGCTTATGCGTCTTTCCCAACAGAATAGATGGAATGGATGGGGGTGGGAGGGGGGAAGAAACAATTTGGTTCTATTCCAGTCCAAGCGGATCCCGGAACGGATCCAGTAGAGGCGGGGCCTGTAGCTCAGGGGATTAGAGCACGTGGCTACGAACCACGGTGTCGGGGGTTCGAATCCCTCCTCGCCCGCAATCAATCGAAAGGAATCTCCCTTCTATCTCGCTTGGGTTTGGGTTGGTACCTTGCATTTTCCCTCGGGATCGGGAGGAGTCGGCGTGGGGAGTACGCCGAAGCCGAGTATAGCTCTATCTCAATTAGAGATGGAGCTTTTTATTCACCTACTGCTCGATGAGATGAATAATTGAAACCATTCATTCTAAAAATTGGGAGGGAAACTCCGAGTATCTGGTTAGGGGTATCTAACCAGATACTCGGTCGGTTTAGGAATGGCATTTTGAGTACCATCTCAAGGATTTTGAGTCCTTCGGAAACAGGGAAAGGGTGGGTTTACAAAATCCCATCCCCTGCGTGTTTGATGAAATACTAGGATTTTTGGTCCATCTCATTCCCATTCGATTTTTTTTTGAGAAACGAATCACATCCGTCTATCAGTATCCGCCGGCCCTTTCTTTGTCCCTCTTTTTTCTTTTTATTCTGTAAGACTATTCCTTGAGTACTGTATTGGGTGGGGCGAGACCCAATATCTTTGGTCGCCTCATCCTTTCCTTGGTTTGGAAAGATAAAAGGTGGGGCTTACGACCTTACCTACCTATCAAACTCCATAGAATGAGGAGATAGAGTCTTAGTAATCAACAATCCAAGGATTTACATTCCAGCTTTATGGATTGGATACTAGGGAGTATGAAATTTCCCAAGGATTTCATTTTATTTTTCTGCTACGGACGCCTCGCGGGGATTCGAACCTCCGTACTATGCATTACTCCATTTCGTGTCTGGTGTGCCTACCCTTGTTTCGAAGCAAGGGAACGTGATGGAGTTATGTGAACCGATTCAATTGTACGAATATATCTCCAGTCCTGTCAACCGCTAAACCGAATTTTCATTCCTTTTTCCCGGATTTAGTAACTGGGAGACTTCACTGAGATTGAAACGAAATCCACAAACCTTTTTGATTATTCATTGATTCTTCGGGTAGTGGTAAGATTCCAGTTCATACTGACTATGGCCAAGGGTTCGAATCGAGTCCTGCCCGCACTCAATCATCTCTAAAGCGGTGTTCGATTCCCTCCTCGTACAGAAACCTTTTTTTCACGGCCTGACAAGGCCACGCTTGTCTCACAGGCAAGTCTTTTCACCAATATCAAGAAAATAATAACATATGAATAGATAAAAAAAAGGGGGGGGAGGGGGCATTCTCTTTTCGCCTAAATACTCGGTTGGATATAACGGCGTGGGTTGTTACTGCGCAACTCCAGCTGTGCACTGCGCGGAAATACTTATATCTCCTCCGGAATAGACAAGGGATCATTTTCCTAGCAAGTGATTTTGGGTGCGAGAAGACAAGTACAAGCTAGATAGGAGAATGCCAGGATCAATTCCCGAAGAAGATATAACTATTTCGTAAGTTGCATAGACGGACTAGTTGGGATAGCGGAACCAGCTTTTAATACAAATCATTTGAAGAGAAAAAATAAAAAAAGAAGTTTCGTACCACAATTCGAAGTGGGTCTAAAAGAAGGTATTCCGTGTGATTTCAATAATGGGATCTATGAAGATACCCGATAGGGTTGATGCTATTGCACGAATGATCATAACTATTTCAAGAGAATTTTTCGAAATCGAATTTGATGGAGAAACTAATGAATTTTGTCTAGAAGTTATCGGTGTGTCGCTCCTCCCACTCTTCCCGGTGAACATTGATTTAATTATTTTTAGATAGTAATAGATAGAAATGACACTTGTAACGAGCGCCACCGGAACTGATGGGTACGAACCAGCTTTCCATCCATGCCAAAAGAGATAGAGTTTACCGAAAAAACCGGATGGTGGAGGCATACCCCCTAGGGATGGTGAACGTAAAACCGGAGAGAATGTTAGAACAGGATCCTTCATGTATAATCCCGCGTAATCCCTGATATTATCAGTTCCGGTTCGTAAACCAAATGGGGTGATACGAGCAAAAGTTCCCAAATTCATGAATATATAGATAAACGTATAAGTTATCATACTTGCATAACCGTTCCCCGAATCTGCAGCAAGTACCCCAATCATGATATATCCAATTTGGCTTATAGAAGGATAAGCTAGCATACGTTTTATGCTTCTTTGAGTAACGGCAATTAGATTTCCTAATATCATACTAAAAGTAGCTAATAATCCCACCGCGGCATGCCACTCATTAGATAAGTATGGGAAAATTAGACCGAAGAGTCTTGTAAATGAAGCTGGAGCTGCTACTTTAGAGGTAACGGAAAAAAAAGCAACGACTGGTGTAGGAGAGTCAGAGTCGAAAAGAAGATTTTCGATCTTTCCGCTCATTCAGAACCGTGCATGAAATTCTCACCTCACACGGCTCCTGGTTCGGGAGAGAGTCATAACTAATATTGCTCCCAGAACCTTCCTCGTGTATGTCTCAAATCCATTTTTCCTTAAAAAATCCAGAATTACTCGATGCAAAGAATAGTTGTTAACTTCTCGAGGAATCCCTCATCGTTTGTTTCTATCTACCGCCAGGGAGTTTCGTCTCAATGCTTGTTTGTCCTTCTTCTTTTTTCAACGGAATCCTTTCAACAGCTTTTGATAGGCCCATGCGACAGGCGGAAGAGACAAATTGCGACTTTCTTCGTTCCCGATAGGCACAAATATTATCTTA
>2024173
[truncated: 3,540,840 more chars]
